# Supplementary material for: Application of a Sensitive and Reproducible Label-Free Proteomic Approach to Explore the Proteome of Individual Meiotic-Phase Barley Anthers
Source: Front Plant Sci. 2019 Apr 2;10:393. doi: 10.3389/fpls.2019.00393 (PMC6454111; doi:10.3389/fpls.2019.00393)
Supplement: Table S1 — Protein Groups output table from MaxQuant software containing all proteins identified in the micro-proteomic approach. [file Table_1.XLSX]

## Sheet: proteinGroups_1anther
Protein IDs	Majority protein IDs	Peptide counts (all)	Peptide counts (razor+unique)	Peptide counts (unique)	Fasta headers	Number of proteins	Peptides	Razor + unique peptides	Unique peptides	Peptides 1AR1	Peptides 1AR2	Peptides 1AR3	Razor + unique peptides 1AR1	Razor + unique peptides 1AR2	Razor + unique peptides 1AR3	Unique peptides 1AR1	Unique peptides 1AR2	Unique peptides 1AR3	Sequence coverage [%]	Unique + razor sequence coverage [%]	Unique sequence coverage [%]	Mol. weight [kDa]	Sequence length	Sequence lengths	Q-value	Score	Identification type 1AR1	Identification type 1AR2	Identification type 1AR3	Sequence coverage 1AR1 [%]	Sequence coverage 1AR2 [%]	Sequence coverage 1AR3 [%]	Intensity	Intensity 1AR1	Intensity 1AR2	Intensity 1AR3	MS/MS count	Only identified by site	Reverse	Potential contaminant	id	Peptide IDs	Peptide is razor	Mod. peptide IDs	Evidence IDs	MS/MS IDs	Best MS/MS	Oxidation (M) site IDs	Oxidation (M) site positions
CON__A2A5Y0	CON__A2A5Y0	16	15	2		1	16	15	2	16	5	6	15	4	5	2	0	0	29.6	29.6	2.4	47.117	416	416	0	103.87	By MS/MS	By matching	By MS/MS	29.6	11.5	13.7	78050000	76715000	494220	841290	33			+	0	2018;5471;9579;10866;11347;12457;13317;13318;15314;15494;15495;15617;16033;18087;18153;21270	True;True;True;False;True;True;True;True;True;True;True;True;True;True;True;True	2100;5651;9880;11203;11693;12840;13713;13714;15890;16073;16074;16198;16630;18740;18808;22043	6871;6872;18076;18077;18078;18079;18080;31307;31308;35229;35230;35231;35232;35233;35234;35235;35236;35237;35238;36748;36749;36750;40340;40341;40342;40343;40344;40345;40346;40347;40348;40349;42992;42993;42994;42995;42996;42997;42998;42999;43000;43001;43002;43003;50227;50228;50815;50816;51146;52362;59265;59266;59267;59268;59269;59270;59271;59536;70251	6139;6140;16143;16144;28365;28366;28367;31971;31972;31973;31974;31975;33342;33343;36615;36616;36617;36618;36619;36620;36621;38956;38957;38958;38959;38960;38961;45536;45537;46059;46060;46356;47460;53875;53876;53877;53878;53879;54130;63897	6139;16143;28366;31971;33342;36615;38957;38961;45536;46059;46060;46356;47460;53875;54130;63897	0	60
CON__P01030;CON__ENSEMBL:ENSBTAP00000007350	CON__P01030;CON__ENSEMBL:ENSBTAP00000007350	1;1	1;1	1;1	;	2	1	1	1	0	1	1	0	1	1	0	1	1	0.9	0.9	0.9	192.79	1741	1741;1742	1	-2		By matching	By MS/MS	0	0.9	0.9	189540	0	13601	175940	1	+		+	1	5668	TRUE	5857	18714;18715;18716	16721	16721	1	1683
CON__ENSEMBL:ENSBTAP00000038253	CON__ENSEMBL:ENSBTAP00000038253	15	2	2		1	15	2	2	15	14	14	2	1	1	2	1	1	16	2.5	2.5	63.165	606	606	0	13.546	By MS/MS	By MS/MS	By MS/MS	16	15.3	15.3	1374500	337440	444550	592510	4			+	2	2005;4213;5298;5337;6233;10837;11023;12253;14598;14599;16782;16783;18221;21230;21231	False;False;False;False;False;False;False;False;True;True;False;False;False;False;False	2085;4363;4364;5475;5514;6436;11174;11365;12621;12622;15157;15158;17395;17396;18876;21998;21999	6809;6810;6811;6812;6813;6814;6815;6816;6817;14111;14112;14113;14114;14115;14116;14117;14118;14119;14120;14121;14122;14123;14124;14125;14126;14127;14128;14129;14130;14131;14132;14133;14134;14135;14136;14137;14138;14139;14140;14141;14142;14143;14144;14145;14146;14147;14148;17593;17594;17595;17712;17713;17714;17715;20427;20428;20429;20430;20431;20432;20433;20434;20435;20436;20437;20438;20439;20440;…	6087;6088;6089;6090;6091;6092;6093;6094;6095;12632;12633;12634;12635;12636;12637;12638;12639;12640;12641;12642;12643;12644;12645;12646;12647;12648;12649;12650;12651;12652;12653;12654;12655;12656;12657;12658;12659;12660;12661;12662;12663;12664;12665;12666;12667;12668;12669;12670;12671;12672;12673;12674;12675;12676;12677;12678;12679;12680;12681;12682;12683;12684;12685;12686;12687;12688;12689;15709;…	6091;12632;15709;15816;18267;31873;32414;35952;43500;43502;49874;49907;54363;63700;63701	2	465
CON__ENSEMBL:ENSP00000377550;CON__P13646-1	CON__ENSEMBL:ENSP00000377550;CON__P13646-1	14;11	6;5	4;4	;	2	14	6	4	9	10	11	1	3	4	0	3	3	25	14.5	10.7	45.771	420	420;458	0	42.329	By MS/MS	By MS/MS	By MS/MS	14.3	18.1	21.2	753710	85113	131430	537170	8			+	3	1000;1397;5331;5613;9688;10866;10867;11119;11455;15400;15401;18491;19642;19643	True;False;True;True;True;False;False;False;False;False;False;False;True;True	1032;1447;5508;5801;9995;11203;11204;11463;11803;15976;15977;19164;20368;20369	3352;3353;4631;4632;4633;4634;4635;4636;4637;4638;4639;4640;4641;4642;4643;4644;4645;17700;18572;31632;31633;31634;31635;35229;35230;35231;35232;35233;35234;35235;35236;35237;35238;35239;35240;35241;35242;35243;35244;35245;36058;37117;37118;37119;37120;37121;37122;37123;37124;37125;50487;50488;50489;50490;50491;50492;50493;50494;50495;50496;50497;50498;50499;50500;50501;50502;60778;60779;60780;60…	2999;3000;4129;4130;4131;4132;4133;4134;4135;4136;4137;4138;4139;4140;4141;4142;4143;4144;4145;4146;4147;15801;16587;28663;28664;31971;31972;31973;31974;31975;31976;31977;31978;32728;33681;33682;33683;33684;33685;33686;33687;33688;33689;33690;33691;33692;33693;33694;33695;45756;45757;45758;45759;45760;45761;45762;45763;45764;45765;45766;45767;45768;45769;45770;55289;55290;55291;55292;55293;55294;…	3000;4135;15801;16587;28664;31971;31977;32728;33688;45761;45769;55295;59002;59003	3;4	284;313
CON__O76009;CON__Q6NTB9	CON__O76009;CON__Q6NTB9	13;12	2;2	0;0	;	2	13	2	0	11	5	5	2	1	0	0	0	0	31.9	4.5	0	45.935	404	404;404	0	12.695	By MS/MS	By matching	By matching	26.2	11.6	12.6	15154000	15136000	17755	0	3			+	4	2018;3933;5471;11085;11119;11347;13317;15304;15315;15496;16033;18087;18155	False;False;False;True;False;False;False;True;False;False;False;False;False	2100;4074;5651;11429;11463;11693;13713;15880;15891;16075;16630;18740;18810	6871;6872;13142;18076;18077;18078;18079;18080;35947;36058;36748;36749;36750;42992;42993;42994;42995;42996;42997;42998;42999;43000;43001;43002;50183;50184;50185;50186;50187;50229;50230;50231;50232;50233;50817;52362;59265;59266;59267;59268;59269;59270;59271;59553	6139;6140;11767;16143;16144;32618;32728;33342;33343;38956;38957;38958;38959;38960;45498;45499;45538;45539;45540;45541;46061;47460;53875;53876;53877;53878;53879;54144	6139;11767;16143;32618;32728;33342;38957;45498;45538;46061;47460;53875;54144	0	60
CON__O76011;CON__Q8IUT8	CON__O76011;CON__Q8IUT8	12;12	1;1	1;1	;	2	12	1	1	11	3	4	0	1	0	0	1	0	23.9	2.3	2.3	44.689	394	394;436	1	-2	By matching	By MS/MS	By matching	21.6	6.6	9.6	63465	0	63465	0	1	+		+	5	2018;5471;9579;11085;11119;11347;13313;15315;15494;15495;15617;18087	False;False;False;False;False;False;True;False;False;False;False;False	2100;5651;9880;11429;11463;11693;13709;15891;16073;16074;16198;18740	6871;6872;18076;18077;18078;18079;18080;31307;31308;35947;36058;36748;36749;36750;42977;42978;50229;50230;50231;50232;50233;50815;50816;51146;59265;59266;59267;59268;59269;59270;59271	6139;6140;16143;16144;28365;28366;28367;32618;32728;33342;33343;38945;45538;45539;45540;45541;46059;46060;46356;53875;53876;53877;53878;53879	6139;16143;28366;32618;32728;33342;38945;45538;46059;46060;46356;53875	0	60
CON__O76013;CON__O76015	CON__O76013	14;3	9;0	6;0		2	14	9	6	10	8	3	5	6	1	3	4	1	24.2	16.3	11.6	52.247	467	467;456	0	59.279	By MS/MS	By MS/MS	By MS/MS	15	16.9	5.4	22472000	21986000	443950	42409	15			+	6	5193;5471;7528;9579;10866;11402;13217;14543;15227;15276;15277;15314;15617;18155	True;False;True;False;False;True;True;True;True;True;True;False;False;True	5369;5651;7767;9880;11203;11749;13609;15100;15801;15850;15851;15890;16198;18810	17305;17306;18076;18077;18078;18079;18080;24690;24691;31307;31308;35229;35230;35231;35232;35233;35234;35235;35236;35237;35238;36928;36929;42599;42600;42601;42602;42603;47768;47769;49993;50103;50104;50105;50227;50228;51146;59553	15444;15445;16143;16144;22299;22300;28365;28366;28367;31971;31972;31973;31974;31975;33504;38622;38623;38624;38625;38626;43337;45308;45416;45417;45418;45536;45537;46356;54144	15445;16143;22300;28366;31971;33504;38622;43337;45308;45416;45418;45536;46356;54144	0	97
CON__O95678	CON__O95678	21	1	1		1	21	1	1	18	15	19	1	0	0	1	0	0	20.7	2	2	59.504	551	551	0.0024368	6.6707	By MS/MS	By matching	By matching	19.8	15.6	18.7	10073000	10073000	0	0	1			+	7	601;602;4072;4073;5761;5763;6226;6230;10625;11023;11024;12102;14262;17141;17142;17685;18239;18240;21230;21231;21241	False;False;False;False;False;False;False;False;False;False;False;False;False;False;False;True;False;False;False;False;False	618;619;4216;4217;4218;4219;5952;5954;6429;6433;10951;11365;11366;12465;14800;17765;17766;18328;18895;18896;21998;21999;22009	2059;2060;2061;2062;2063;2064;2065;2066;2067;2068;13562;13563;13564;13565;13566;13567;13568;13569;13570;13571;13572;13573;13574;13575;13576;13577;13578;13579;13580;13581;13582;13583;13584;13585;13586;13587;13588;13589;13590;13591;13592;13593;13594;13595;13596;13597;13598;13599;13600;13601;13602;13603;13604;19024;19025;19026;19027;19028;19029;19030;19031;19032;19039;19040;19041;19042;19043;19044;1…	1824;1825;1826;1827;1828;1829;1830;1831;12160;12161;12162;12163;12164;12165;12166;12167;12168;12169;12170;12171;12172;12173;12174;12175;12176;12177;12178;12179;12180;12181;12182;12183;12184;12185;12186;12187;12188;12189;12190;12191;12192;12193;12194;12195;17005;17006;17007;17008;17009;17010;17011;17012;17013;17014;17021;17022;17023;17024;17025;18215;18216;18217;18218;18224;31236;31237;31238;31239…	1829;1831;12168;12193;17007;17023;18217;18224;31240;32414;32417;35552;42380;50909;50917;52536;54478;54481;63700;63701;63763	5	265
CON__P00761	CON__P00761	5	5	5		1	5	5	5	5	5	4	5	5	4	5	5	4	31.6	31.6	31.6	24.409	231	231	0	65.683	By MS/MS	By MS/MS	By MS/MS	31.6	31.6	22.9	4024200000	1426800000	1509300000	1088100000	64			+	8	9514;11626;12944;18980;19042	True;True;True;True;True	9813;9814;11976;13334;19683;19748	31050;31051;31052;31053;31054;31055;31056;31057;31058;37600;37601;37602;37603;37604;37605;37606;37607;41799;41800;41801;41802;41803;62520;62521;62522;62523;62524;62525;62526;62527;62528;62529;62530;62531;62532;62533;62534;62535;62536;62537;62750;62751;62752;62753;62754;62755;62756;62757;62758;62759;62760;62761;62762;62763;62764;62765	28124;28125;28126;34128;34129;34130;34131;34132;37905;37906;37907;37908;37909;56858;56859;56860;56861;56862;56863;56864;56865;56866;56867;56868;56869;56870;56871;56872;56873;56874;56875;56876;56877;56878;56879;56880;56881;56882;56883;56884;56885;56886;56887;56888;56889;56890;56891;56892;56893;56894;57085;57086;57087;57088;57089;57090;57091;57092;57093;57094;57095;57096;57097;57098	28125;34130;37909;56884;57093	6	94
CON__P01966	CON__P01966	2	2	2		1	2	2	2	2	2	2	2	2	2	2	2	2	21.8	21.8	21.8	15.184	142	142	0	15.203	By MS/MS	By MS/MS	By MS/MS	21.8	21.8	21.8	2329500	1063300	671510	594690	12			+	9	18775;19437	True;True	19465;20159	61824;61825;61826;61827;61828;61829;61830;64198;64199;64200;64201;64202;64203;64204;64205	56213;56214;56215;56216;56217;58418;58419;58420;58421;58422;58423;58424	56217;58424
CON__P02533;CON__Q61782;CON__Q7Z3Y9	CON__P02533	47;7;1	27;3;0	10;2;0		3	47	27	10	42	38	42	24	22	24	10	9	9	72.5	50.2	24.8	51.621	472	472;93;468	0	323.31	By MS/MS	By MS/MS	By MS/MS	70.1	68.2	72.5	410450000	154930000	94291000	161230000	272			+	10	524;525;1397;1897;2138;2139;2747;2914;2915;4219;5505;5506;7915;7953;9646;9690;9946;10062;10410;10668;10866;10869;11115;11118;11455;11456;12099;13792;13793;14139;14506;15127;15364;15642;15742;15759;16136;17904;18154;18306;18491;18492;19773;20601;20602;20603;20844	True;True;False;True;False;False;True;True;True;False;True;True;True;False;True;True;False;False;True;True;False;True;False;False;False;False;True;True;True;True;True;False;True;True;True;False;True;True;True;True;False;False;False;False;False;False;True	536;537;538;539;1447;1974;2221;2222;2857;2858;3029;3030;4372;5686;5687;8171;8172;8212;9949;9950;9997;10260;10379;10729;10997;11203;11206;11459;11462;11803;11804;12462;14285;14286;14287;14288;14670;14671;15061;15700;15940;16223;16328;16347;16739;18554;18809;18970;18971;19164;19165;20504;21349;21350;21351;21352;21353;21354;21606	1744;1745;1746;1747;1748;1749;1750;1751;1752;1753;1754;1755;1756;1757;1758;1759;1760;1761;1762;1763;1764;1765;1766;4631;4632;4633;4634;4635;4636;4637;4638;4639;4640;4641;4642;4643;4644;4645;6433;6434;6435;6436;6437;6438;6439;6440;6441;6442;6443;6444;6445;6446;6447;6448;7249;7250;7251;7252;7253;7254;7255;7256;7257;7258;7259;7260;7261;7262;7263;7264;9405;9406;9407;9408;9409;9410;9411;9412;9413;9414…	1536;1537;1538;1539;1540;1541;1542;1543;1544;1545;1546;1547;1548;1549;1550;1551;1552;1553;4129;4130;4131;4132;4133;4134;4135;4136;4137;4138;4139;4140;4141;4142;4143;4144;4145;4146;4147;5759;5760;5761;5762;5763;5764;5765;5766;5767;5768;5769;5770;5771;5772;6470;6471;6472;6473;6474;6475;6476;6477;6478;6479;6480;6481;6482;8407;8408;8409;8410;8411;8412;8413;8414;8415;8416;8417;8418;8419;8420;8421;8422…	1537;1553;4135;5764;6473;6482;8428;8888;8898;12731;16250;16271;23417;23545;28525;28677;29358;29722;30673;31356;31971;31983;32704;32726;33688;33696;35524;40722;40724;41862;43235;45013;45646;46415;46673;46736;47815;53233;54140;54729;55295;55301;59367;61905;61947;61949;62635	7;8;9;10;11;12;13;14;15;16	14;119;212;237;257;272;287;338;351;391
CON__P02538;CON__Q8VED5;CON__P05787;CON__P07744;CON__H-INV:HIT000292931	CON__P02538	57;13;10;10;4	43;4;2;2;2	5;0;0;0;0		5	57	43	5	50	48	53	36	36	39	4	3	5	67	55.9	7.8	60.044	564	564;531;483;525;443	0	323.31	By MS/MS	By MS/MS	By MS/MS	63.5	63.1	64.2	824250000	281150000	178660000	364440000	375			+	11	572;601;602;1199;1200;1635;2005;2206;4072;4074;5680;5761;5763;6226;6230;6231;7141;7683;7684;7986;8544;10014;10625;10728;11023;11024;11411;12102;12185;12782;12783;14228;14241;14242;14262;14596;14597;15030;15070;15222;15310;15311;15729;16320;16843;17141;17142;17146;17686;17687;18239;18240;19833;21070;21230;21231;21241	True;True;True;True;True;True;False;True;True;True;True;False;False;True;True;True;True;True;True;True;True;True;False;True;False;False;True;False;True;True;True;True;False;False;False;True;True;True;True;True;True;True;True;True;True;True;True;True;True;True;False;False;True;True;False;False;True	589;618;619;1242;1243;1696;1697;1698;2085;2291;4216;4217;4220;4221;5870;5871;5952;5954;6429;6433;6434;7368;7933;7934;7935;7936;8245;8815;10329;10951;11058;11365;11366;11758;12465;12551;12552;13169;13170;14764;14779;14780;14800;15154;15155;15156;15599;15640;15796;15886;15887;16314;16924;17457;17765;17766;17770;18329;18330;18895;18896;20564;21834;21998;21999;22009	1936;1937;1938;1939;1940;1941;1942;1943;1944;1945;1946;1947;1948;1949;1950;1951;2059;2060;2061;2062;2063;2064;2065;2066;2067;2068;4031;4032;4033;4034;4035;4036;4037;4038;4039;4040;4041;4042;4043;4044;4045;4046;4047;4048;4049;4050;4051;5449;5450;5451;5452;5453;5454;5455;5456;5457;5458;5459;5460;5461;5462;5463;5464;5465;5466;5467;5468;5469;5470;5471;5472;5473;5474;5475;5476;5477;5478;6809;6810;6811…	1711;1712;1713;1714;1715;1716;1717;1718;1719;1720;1721;1722;1723;1724;1725;1824;1825;1826;1827;1828;1829;1830;1831;3604;3605;3606;3607;3608;3609;3610;3611;3612;3613;3614;3615;3616;3617;3618;3619;3620;4869;4870;4871;4872;4873;4874;4875;4876;4877;4878;4879;4880;4881;4882;4883;4884;4885;4886;4887;4888;4889;4890;4891;4892;4893;4894;4895;6087;6088;6089;6090;6091;6092;6093;6094;6095;6675;6676;6677;1216…	1719;1829;1831;3604;3620;4883;6091;6677;12168;12211;16769;17007;17023;18217;18224;18225;20992;22753;22762;23651;25175;29589;31240;31559;32414;32417;33535;35552;35789;37470;37475;42225;42311;42319;42380;43487;43498;44728;44845;45289;45526;45530;46640;48311;50066;50909;50917;50925;52543;52553;54478;54481;59567;63245;63700;63701;63763	17;18;19;20;21	242;279;309;322;452
CON__P02662	CON__P02662	3	3	3		1	3	3	3	3	3	3	3	3	3	3	3	3	18.6	18.6	18.6	22.975	199	199	0	22.61	By MS/MS	By MS/MS	By MS/MS	18.6	18.6	18.6	2049900	819360	650040	580480	16			+	12	5974;8738;21499	True;True;True	6169;9016;22279	19661;19662;19663;19664;19665;19666;19667;28557;28558;28559;28560;28561;28562;28563;71034;71035;71036;71037;71038;71039;71040;71041	17564;17565;17566;17567;17568;17569;25821;25822;25823;25824;64612;64613;64614;64615;64616;64617	17567;25822;64612
CON__P02663	CON__P02663	1	1	1		1	1	1	1	1	1	1	1	1	1	1	1	1	5.3	5.3	5.3	24.348	207	207	0	13.944	By MS/MS	By MS/MS	By MS/MS	5.3	5.3	5.3	628630	225960	164060	238610	7			+	13	1529	TRUE	1585	5100;5101;5102;5103;5104;5105;5106;5107;5108	4571;4572;4573;4574;4575;4576;4577	4576
CON__P02668	CON__P02668	4	4	4		1	4	4	4	4	3	3	4	3	3	4	3	3	33.7	33.7	33.7	18.974	169	169	0	25.844	By MS/MS	By MS/MS	By MS/MS	33.7	26.6	26.6	1383400	543530	385990	453920	8			+	14	14956;16960;21425;21631	True;True;True;True	15523;17583;22204;22419	49086;49087;49088;49089;49090;49091;49092;55510;55511;55512;55513;55514;55515;55516;55517;70792;70793;70794;70795;70796;70797;70798;70799;71460;71461	44520;44521;44522;44523;50391;64391;64392;65011	44520;50391;64392;65011
CON__P02754	CON__P02754	6	6	6		1	6	6	6	5	6	6	5	6	6	5	6	6	40.7	40.7	40.7	18.281	162	162	0	47.046	By MS/MS	By MS/MS	By MS/MS	40.7	40.7	40.7	3207900	849280	1271000	1087700	28			+	15	9044;12861;18380;18381;20039;20957	True;True;True;True;True;True	9330;13250;19049;19050;20773;21721	29503;29504;29505;29506;29507;29508;29509;29510;41540;41541;41542;41543;41544;41545;41546;41547;60437;60438;60439;60440;60441;60442;60443;60444;60445;60446;60447;60448;60449;66150;66151;66152;66153;66154;66155;66156;69248;69249;69250;69251;69252;69253;69254;69255	26700;26701;37674;37675;37676;37677;37678;37679;37680;37681;54993;54994;54995;54996;54997;54998;54999;55000;60168;60169;62937;62938;62939;62940;62941;62942;62943;62944	26700;37678;54994;54999;60168;62937
CON__P02768-1	CON__P02768-1	49	49	44		1	49	49	44	46	45	42	46	45	42	41	41	38	78.3	78.3	73.2	69.366	609	609	0	323.31	By MS/MS	By MS/MS	By MS/MS	78	74.2	70.3	306750000	111200000	102280000	93269000	365			+	16	99;180;471;472;665;1625;2534;2728;2733;3106;3593;4096;4619;4620;5493;6173;6426;8710;8729;10749;10815;10852;11191;11234;11970;13099;13226;13260;13261;13283;13729;14008;15086;15297;15298;15409;15607;15667;16444;16725;16726;17816;18772;19308;19568;19569;20240;21399;21553	True;True;True;True;True;True;True;True;True;True;True;True;True;True;True;True;True;True;True;True;True;True;True;True;True;True;True;True;True;True;True;True;True;True;True;True;True;True;True;True;True;True;True;True;True;True;True;True;True	102;185;480;481;684;1685;2633;2634;2836;2842;3223;3722;4245;4780;4781;5673;5674;6375;6635;8987;9007;11079;11152;11189;11535;11578;12330;13490;13619;13654;13655;13656;13678;14200;14536;15656;15873;15874;15985;16187;16249;17051;17052;17338;17339;18461;19462;20025;20293;20294;20980;22178;22334	325;326;327;328;329;330;583;584;585;586;587;588;589;590;591;1560;1561;1562;1563;1564;1565;1566;1567;1568;1569;1570;1571;1572;1573;1574;1575;1576;1577;1578;1579;1580;1581;1582;2246;2247;2248;5418;5419;5420;5421;5422;5423;8696;8697;8698;8699;8700;8701;8702;8703;8704;8705;8706;8707;8708;8709;8710;8711;8712;8713;8714;8715;8716;8717;8718;8719;8720;8721;8722;8723;8724;8725;8726;8727;8728;8729;8730;8731…	286;287;288;289;290;514;515;516;517;518;519;520;521;522;1369;1370;1371;1372;1373;1374;1375;1376;1377;1378;1379;1380;1381;1382;1383;1384;1385;1386;1994;1995;4837;4838;4839;4840;4841;4842;4843;4844;4845;7769;7770;7771;7772;7773;7774;7775;7776;7777;7778;7779;7780;7781;7782;7783;7784;7785;7786;7787;7788;7789;7790;7791;7792;7793;7794;7795;7796;7797;7798;7799;7800;7801;7802;7803;7804;7805;7806;7807;780…	289;520;1369;1377;1994;4840;7769;8345;8364;9479;10785;12319;13796;13798;16202;18060;18852;25733;25786;31623;31812;31924;32932;33035;35136;38309;38656;38759;38760;38850;40434;41470;44888;45485;45490;45792;46322;46470;48744;49701;49707;52935;56205;57985;58761;58779;60793;64316;64763	22;23;24;25;26;27	111;147;322;353;470;572
CON__P02769	CON__P02769	8	3	3		1	8	3	3	5	7	4	0	3	0	0	3	0	12	5.8	5.8	69.293	607	607	0	19.949	By matching	By MS/MS	By matching	6.3	10.9	5.1	193170	0	193170	0	3			+	17	2733;10815;13224;13283;17817;20240;21397;21553	False;False;True;False;True;False;True;False	2842;11152;13616;13678;18462;20980;22176;22334	9354;9355;9356;9357;9358;9359;9360;9361;35054;35055;35056;35057;35058;35059;35060;35061;42628;42859;42860;58343;66870;66871;66872;66873;66874;66875;66876;66877;70711;71201;71202;71203;71204;71205;71206;71207	8363;8364;8365;8366;8367;8368;31811;31812;31813;31814;31815;31816;31817;31818;31819;31820;31821;38647;38850;52937;60789;60790;60791;60792;60793;60794;60795;64313;64763;64764;64765	8364;31812;38647;38850;52937;60793;64313;64763
CON__P04259	CON__P04259	57	9	3		1	57	9	3	50	47	53	7	5	8	2	2	2	67	13.8	6	59.998	564	564	0	79.29	By MS/MS	By MS/MS	By MS/MS	61.9	61.5	64.2	59419000	11120000	10423000	37876000	39			+	18	572;601;602;1635;2005;2206;2296;2297;4072;4074;5680;5761;5763;6226;6228;6229;7142;7986;8544;10014;10625;10728;11023;11024;11411;12102;12185;12782;12783;14228;14241;14242;14262;14350;14351;14596;14597;15030;15070;15222;15310;15311;15729;16319;16843;17141;17142;17146;17686;17687;18239;18240;19793;21070;21230;21231;21241	False;False;False;False;False;False;True;True;False;False;False;False;False;False;True;True;True;False;False;False;False;False;False;False;False;False;False;False;False;False;False;False;False;True;True;False;False;False;False;False;False;False;False;True;False;False;False;False;False;False;False;False;True;False;False;False;False	589;618;619;1696;1697;1698;2085;2291;2385;2386;4216;4217;4220;4221;5870;5871;5952;5954;6429;6431;6432;7369;8245;8815;10329;10951;11058;11365;11366;11758;12465;12551;12552;13169;13170;14764;14779;14780;14800;14894;14895;14896;14897;15154;15155;15156;15599;15640;15796;15886;15887;16314;16923;17457;17765;17766;17770;18329;18330;18895;18896;20524;21834;21998;21999;22009	1936;1937;1938;1939;1940;1941;1942;1943;1944;1945;1946;1947;1948;1949;1950;1951;2059;2060;2061;2062;2063;2064;2065;2066;2067;2068;5449;5450;5451;5452;5453;5454;5455;5456;5457;5458;5459;5460;5461;5462;5463;5464;5465;5466;5467;5468;5469;5470;5471;5472;5473;5474;5475;5476;5477;5478;6809;6810;6811;6812;6813;6814;6815;6816;6817;7479;7480;7481;7482;7764;7765;7766;7767;7768;7769;7770;7771;7772;7773;1356…	1711;1712;1713;1714;1715;1716;1717;1718;1719;1720;1721;1722;1723;1724;1725;1824;1825;1826;1827;1828;1829;1830;1831;4869;4870;4871;4872;4873;4874;4875;4876;4877;4878;4879;4880;4881;4882;4883;4884;4885;4886;4887;4888;4889;4890;4891;4892;4893;4894;4895;6087;6088;6089;6090;6091;6092;6093;6094;6095;6675;6676;6677;6942;6943;6944;6945;6946;6947;6948;6949;6950;6951;12160;12161;12162;12163;12164;12165;121…	1719;1829;1831;4883;6091;6677;6949;6951;12168;12211;16769;17007;17023;18217;18220;18222;20994;23651;25175;29589;31240;31559;32414;32417;33535;35552;35789;37470;37475;42225;42311;42319;42380;42645;42649;43487;43498;44728;44845;45289;45526;45530;46640;48305;50066;50909;50917;50925;52543;52553;54478;54481;59435;63245;63700;63701;63763	17;18;19;20;28	242;279;309;322;452
CON__P04264;CON__H-INV:HIT000016045	CON__P04264	58;4	53;2	40;0		2	58	53	40	53	53	53	49	49	48	37	36	36	59.8	59.8	50.5	66.017	644	644;99	0	323.31	By MS/MS	By MS/MS	By MS/MS	57.1	56.5	57.5	5056100000	2409800000	1074500000	1571800000	976			+	19	599;600;4079;4080;4213;4214;5298;5337;6233;6234;6506;6646;7225;7985;9169;9170;10437;10744;11021;11300;11301;12253;12367;12368;12784;12785;13776;14229;14230;14241;14242;14352;14539;14540;15195;15196;15197;15743;16131;16328;16329;16548;16587;16588;16661;16782;16783;16833;16834;18071;18072;18221;18308;18309;21002;21230;21231;21239	True;True;True;True;True;True;True;True;False;True;True;True;True;True;False;False;True;True;True;True;True;True;True;True;True;True;True;True;True;True;True;True;True;True;True;True;True;True;True;True;True;True;True;True;True;True;True;True;True;True;True;True;True;True;True;False;False;True	616;617;4226;4227;4228;4363;4364;4365;4366;5475;5514;6436;6437;6716;6860;7452;8244;9460;9461;10756;11074;11363;11645;11646;11647;12621;12622;12748;12749;13171;13172;14263;14264;14765;14766;14779;14780;14898;14899;14900;15095;15096;15769;15770;15771;16329;16733;16932;16933;17158;17197;17198;17272;17395;17396;17447;17448;18723;18724;18876;18973;18974;21766;21998;21999;22007	2036;2037;2038;2039;2040;2041;2042;2043;2044;2045;2046;2047;2048;2049;2050;2051;2052;2053;2054;2055;2056;2057;2058;13642;13643;13644;13645;13646;13647;13648;13649;13650;13651;13652;13653;13654;13655;13656;13657;13658;13659;13660;13661;13662;13663;13664;13665;13666;13667;13668;13669;13670;13671;13672;14111;14112;14113;14114;14115;14116;14117;14118;14119;14120;14121;14122;14123;14124;14125;14126;14…	1800;1801;1802;1803;1804;1805;1806;1807;1808;1809;1810;1811;1812;1813;1814;1815;1816;1817;1818;1819;1820;1821;1822;1823;12226;12227;12228;12229;12230;12231;12232;12233;12234;12235;12236;12237;12238;12239;12240;12241;12242;12243;12244;12245;12246;12247;12248;12249;12632;12633;12634;12635;12636;12637;12638;12639;12640;12641;12642;12643;12644;12645;12646;12647;12648;12649;12650;12651;12652;12653;126…	1804;1813;12230;12249;12632;12693;15709;15816;18267;18324;19139;19579;21256;23643;27075;27100;30747;31612;32399;33205;33213;35952;36318;36331;37479;37487;40640;42244;42248;42311;42319;42699;43317;43323;45196;45210;45215;46675;47801;48350;48371;49072;49181;49219;49459;49874;49907;50039;50048;53740;53756;54363;54740;54759;63080;63700;63701;63737	29;30;31;32;33	259;262;296;469;493
CON__P08779;CON__Q9Z2K1;CON__Q3ZAW8	CON__P08779	48;16;16	48;16;16	27;5;5		3	48	48	27	43	38	45	43	38	45	24	22	26	78.4	78.4	54.8	51.267	473	473;469;474	0	323.31	By MS/MS	By MS/MS	By MS/MS	74.6	74.6	78.4	1558900000	512480000	366150000	680230000	480			+	20	1397;1896;2138;2139;2748;2921;2922;3872;4219;5321;5504;5545;7903;7953;9419;9647;9946;10062;10667;10866;11115;11118;11455;11456;12098;14138;14224;15127;15365;15428;15431;15432;15641;15759;16186;17855;17856;17857;17903;18152;18491;18492;19773;19968;20601;20602;20603;21259	True;True;True;True;True;True;True;True;True;True;True;True;True;True;True;True;True;True;True;True;True;True;True;True;True;True;True;True;True;True;True;True;True;True;True;True;True;True;True;True;True;True;True;True;True;True;True;True	1447;1973;2221;2222;2859;2860;3036;3037;4012;4013;4372;5498;5685;5729;8158;8159;8212;9718;9951;9952;9953;10260;10379;10995;10996;11203;11459;11462;11803;11804;12461;14668;14669;14760;15700;15941;16004;16007;16008;16222;16347;16790;18504;18505;18506;18507;18553;18807;19164;19165;20504;20702;21349;21350;21351;21352;21353;21354;22032	4631;4632;4633;4634;4635;4636;4637;4638;4639;4640;4641;4642;4643;4644;4645;6415;6416;6417;6418;6419;6420;6421;6422;6423;6424;6425;6426;6427;6428;6429;6430;6431;6432;7249;7250;7251;7252;7253;7254;7255;7256;7257;7258;7259;7260;7261;7262;7263;7264;9426;9427;9428;9429;9430;9431;9432;9433;9434;9435;9436;9437;9438;9439;9440;9441;9442;9443;9444;9965;9966;9967;9968;9969;9970;9971;9972;9973;12952;12953;12…	4129;4130;4131;4132;4133;4134;4135;4136;4137;4138;4139;4140;4141;4142;4143;4144;4145;4146;4147;5749;5750;5751;5752;5753;5754;5755;5756;5757;5758;6470;6471;6472;6473;6474;6475;6476;6477;6478;6479;6480;6481;6482;8429;8430;8431;8432;8433;8434;8435;8436;8437;8438;8439;8440;8441;8916;8917;8918;8919;8920;8921;8922;8923;8924;8925;11601;11602;11603;11604;11605;11606;11607;11608;11609;11610;11611;11612;11…	4135;5756;6473;6482;8431;8918;8925;11602;12731;15774;16247;16404;23390;23545;27833;28536;29358;29722;31346;31971;32704;32726;33688;33696;35506;41846;42206;45013;45654;45836;45852;45855;46412;46736;47940;53053;53060;53067;53215;54126;55295;55301;59367;59984;61905;61947;61949;63862	13;16;34;35;36;37;38;39;40	14;121;239;259;274;289;296;353;393
CON__P12035	CON__P12035	18	2	2		1	18	2	2	15	12	16	1	0	1	1	0	1	18.9	6.2	6.2	64.503	629	629	0	12.307	By MS/MS	By matching	By MS/MS	14.8	10	13.2	427380	78122	0	349260	2			+	21	4086;4215;5761;5763;6226;6230;10837;11023;11024;12254;17639;17686;17687;18239;18240;18279;21230;21231	False;False;False;False;False;False;False;False;False;False;True;False;False;False;False;True;False;False	4235;4367;4368;5952;5954;6429;6433;11174;11365;11366;12623;12624;18280;18329;18330;18895;18896;18936;21998;21999	13708;13709;14157;14158;14159;14160;14161;14162;14163;14164;14165;14166;14167;14168;14169;14170;14171;14172;14173;14174;14175;14176;14177;19024;19025;19026;19027;19028;19029;19030;19031;19032;19039;19040;19041;19042;19043;19044;19045;19046;19047;19048;20385;20386;20387;20388;20395;35113;35114;35115;35116;35117;35118;35119;35120;35121;35122;35727;35728;35729;35730;35731;35732;35733;35734;35735;357…	12283;12699;12700;12701;12702;12703;12704;12705;12706;12707;12708;12709;12710;12711;12712;12713;12714;12715;12716;12717;12718;12719;17005;17006;17007;17008;17009;17010;17011;17012;17013;17014;17021;17022;17023;17024;17025;18215;18216;18217;18218;18224;31871;31872;31873;31874;31875;31876;31877;32408;32409;32410;32411;32412;32413;32414;32415;32416;32417;32418;32419;32420;32421;35956;35957;35958;359…	12283;12703;17007;17023;18217;18224;31873;32414;32417;35956;52390;52543;52553;54478;54481;54603;63700;63701	41;42	359;489
CON__P13645;CON__P02535-1;CON__Q7Z3Y7;CON__Q2M2I5	CON__P13645	47;12;5;3	41;10;3;2	37;7;1;0		4	47	41	37	45	39	40	39	35	36	35	31	32	62.6	59.5	57.7	59.51	593	593;570;486;525	0	323.31	By MS/MS	By MS/MS	By MS/MS	58.7	60.9	62.6	1677900000	725790000	387380000	564680000	447			+	22	526;747;748;749;1402;1403;1404;2907;5149;5150;8005;8039;9541;9953;10059;10407;10866;10867;10868;11115;11118;11444;12011;14137;14482;14689;14690;14700;15382;15400;15401;15659;15760;16140;16334;16607;16753;17136;17137;17138;18083;19774;20601;20602;20603;21182;21262	True;True;True;True;True;True;True;True;True;True;True;True;True;True;True;True;False;True;True;False;False;True;True;True;True;True;True;True;True;True;True;True;True;True;True;True;True;True;True;True;True;True;False;False;False;True;True	540;541;770;771;772;1452;1453;1454;3022;5321;5322;8264;8298;9841;10267;10376;10726;11203;11204;11205;11459;11462;11792;12373;14667;15034;15249;15250;15261;15262;15958;15976;15977;16241;16348;16743;16938;17218;17366;17760;17761;17762;18736;20505;21349;21350;21351;21352;21353;21354;21949;22035	1767;1768;1769;1770;1771;1772;1773;1774;1775;1776;1777;1778;1779;1780;1781;1782;1783;1784;1785;1786;1787;1788;1789;1790;1791;1792;1793;2506;2507;2508;2509;2510;2511;2512;2513;2514;2515;2516;2517;2518;2519;2520;2521;2522;2523;2524;2525;2526;2527;2528;4663;4664;4665;4666;4667;4668;4669;4670;4671;4672;4673;4674;4675;4676;4677;9906;9907;9908;9909;9910;9911;9912;9913;9914;17107;17108;17109;17110;17111…	1554;1555;1556;1557;1558;1559;1560;1561;1562;1563;1564;1565;1566;1567;1568;1569;1570;1571;1572;1573;1574;1575;1576;1577;2221;2222;2223;2224;2225;2226;2227;2228;2229;2230;2231;2232;2233;2234;2235;2236;2237;2238;2239;4169;4170;4171;4172;4173;4174;4175;4176;4177;4178;4179;4180;4181;4182;4183;4184;4185;4186;4187;4188;8851;8852;8853;8854;8855;8856;8857;8858;8859;8860;8861;8862;8863;8864;8865;8866;1528…	1574;2225;2237;2239;4172;4187;4188;8865;15294;15314;23717;23811;28211;29381;29709;30667;31971;31977;31979;32704;32726;33646;35236;41833;43126;43758;43778;43830;45695;45761;45769;46451;46748;47823;48399;49314;49777;50872;50899;50901;53847;59387;61905;61947;61949;63574;63877	16;43;44;45	150;271;306;321
CON__P13647	CON__P13647	54	31	8		1	54	31	8	47	45	50	25	27	28	7	7	8	60.8	43.7	12.5	62.378	590	590	0	304.59	By MS/MS	By MS/MS	By MS/MS	57.3	58.8	54.7	329050000	132120000	71835000	125090000	284			+	23	2004;4072;4073;5679;5761;5763;6226;6228;6229;6645;7571;8509;10018;10625;10729;10948;11023;11024;12102;12753;12754;13583;14225;14241;14242;14262;14348;14349;14594;15031;15032;15033;15222;15310;15311;15729;16250;16844;17154;17155;17881;17882;18239;18240;18516;18593;18594;19056;19793;20444;21070;21230;21231;21240	True;False;True;True;False;False;False;False;False;True;True;True;True;False;True;True;False;False;False;True;True;True;True;False;False;False;True;True;True;True;True;True;False;False;False;False;True;True;True;True;True;True;False;False;True;True;True;True;False;True;False;False;False;True	2084;4216;4217;4218;4219;5868;5869;5952;5954;6429;6431;6432;6859;7811;8780;10333;10951;11059;11287;11365;11366;12465;13139;13140;14017;14018;14761;14779;14780;14800;14890;14891;14892;14893;15152;15600;15601;15602;15796;15886;15887;16314;16854;17458;17778;17779;18531;18532;18895;18896;19189;19269;19270;19271;19272;19762;19763;20524;21187;21834;21998;21999;22008	6800;6801;6802;6803;6804;6805;6806;6807;6808;13562;13563;13564;13565;13566;13567;13568;13569;13570;13571;13572;13573;13574;13575;13576;13577;13578;13579;13580;13581;13582;13583;13584;13585;13586;13587;13588;13589;13590;13591;13592;13593;13594;13595;13596;13597;13598;13599;13600;13601;13602;13603;13604;18742;18743;18744;18745;18746;18747;18748;18749;18750;18751;18752;18753;18754;18755;18756;18757;…	6079;6080;6081;6082;6083;6084;6085;6086;12160;12161;12162;12163;12164;12165;12166;12167;12168;12169;12170;12171;12172;12173;12174;12175;12176;12177;12178;12179;12180;12181;12182;12183;12184;12185;12186;12187;12188;12189;12190;12191;12192;12193;12194;12195;16746;16747;16748;16749;16750;16751;16752;16753;16754;16755;16756;16757;16758;16759;16760;16761;16762;16763;16764;16765;16766;16767;17005;17006…	6082;12168;12193;16765;17007;17023;18217;18220;18222;19576;22418;25080;29609;31240;31563;32195;32414;32417;35552;37400;37406;39807;42212;42311;42319;42380;42633;42636;43482;44731;44744;44746;45289;45526;45530;46640;48103;50067;50941;50943;53137;53147;54478;54481;55347;55550;55574;57142;59435;61455;63245;63700;63701;63757	5;46;47;48;49;50;51;52;53	247;274;284;297;303;305;314;327;457
CON__P19013	CON__P19013	4	2	2		1	4	2	2	4	4	4	2	2	2	2	2	2	4.2	2.7	2.7	63.91	594	594	0	15.499	By MS/MS	By MS/MS	By MS/MS	4.2	4.2	4.2	6189500	2107100	1551100	2531200	12			+	24	2005;5761;5762;20315	False;False;True;True	2085;5952;5953;21057	6809;6810;6811;6812;6813;6814;6815;6816;6817;19024;19025;19026;19027;19028;19029;19030;19031;19032;19033;19034;19035;19036;19037;19038;67153;67154;67155;67156;67157;67158;67159;67160	6087;6088;6089;6090;6091;6092;6093;6094;6095;17005;17006;17007;17008;17009;17010;17011;17012;17013;17014;17015;17016;17017;17018;17019;17020;61058;61059;61060;61061;61062;61063	6091;17007;17019;61058
CON__P20930	CON__P20930	3	3	3		1	3	3	3	2	2	3	2	2	3	2	2	3	1	1	1	435.16	4061	4061	0	19.284	By MS/MS	By MS/MS	By MS/MS	0.8	0.8	1	1948200	750880	481450	715900	12			+	25	5230;11068;14407	True;True;True	5407;11412;14958	17394;17395;35896;35897;35898;35899;35900;35901;35902;35903;47276;47277;47278;47279;47280;47281;47282	15534;32570;32571;32572;32573;32574;32575;32576;32577;42910;42911;42912	15534;32570;42910	54;55	53;58
CON__P35527	CON__P35527	47	46	46		1	47	46	46	41	45	44	40	44	43	40	44	43	71.7	71.7	71.7	62.129	623	623	0	323.31	By MS/MS	By MS/MS	By MS/MS	69.2	71.4	69.2	3074300000	1441400000	757970000	874870000	923			+	26	3446;3848;4557;4558;4844;4845;5920;6514;7228;7290;7291;7754;8030;8572;8573;8574;9543;9896;9897;10423;11115;11116;11117;11428;13766;13801;14149;14150;14744;14745;15072;15095;15125;15158;15471;15973;16034;16035;16335;17407;18217;18218;18235;20293;20294;20295;21172	True;True;True;True;True;True;True;True;True;True;True;True;True;True;True;True;True;True;True;True;False;True;True;True;True;True;True;True;True;True;True;True;True;True;True;True;True;True;True;True;True;True;True;True;True;True;True	3572;3987;4715;4716;4717;4718;5011;5012;6114;6115;6724;7455;7518;7519;8008;8289;8844;8845;8846;9843;9844;10208;10209;10742;11459;11460;11461;11775;14249;14300;14301;14681;14682;14683;14684;15306;15307;15642;15665;15698;15731;16048;16049;16565;16631;16632;16633;16634;16635;16939;18040;18041;18872;18873;18890;18891;21035;21036;21037;21938;21939	11607;11608;11609;11610;11611;11612;11613;11614;11615;11616;11617;11618;11619;11620;11621;11622;12892;12893;12894;12895;12896;12897;12898;12899;12900;15219;15220;15221;15222;15223;15224;15225;15226;15227;15228;15229;15230;15231;15232;15233;15234;15235;15236;15237;15238;15239;15240;15241;15242;15243;15244;16119;16120;16121;16122;16123;16124;16125;16126;16127;16128;16129;16130;16131;16132;16133;161…	10405;10406;10407;10408;10409;10410;10411;10412;10413;10414;10415;10416;10417;10418;10419;10420;10421;10422;11545;11546;11547;11548;11549;11550;11551;11552;13637;13638;13639;13640;13641;13642;13643;13644;13645;13646;13647;13648;13649;13650;13651;14414;14415;14416;14417;14418;14419;14420;14421;14422;14423;14424;14425;14426;14427;14428;14429;14430;14431;14432;14433;14434;14435;14436;14437;14438;144…	10408;11551;13637;13651;14424;14451;17430;19175;21282;21506;21553;22967;23787;25317;25318;25335;28263;29189;29198;30709;32704;32712;32725;33585;40589;40773;41928;41954;43969;43975;44857;44916;45009;45078;46004;47295;47491;47509;48408;51724;54347;54357;54419;60971;60978;60995;63548	56;57;58;59;60;61;62;63;64	157;234;245;269;276;286;296;326;411
CON__P35908;CON__REFSEQ:XP_932229	CON__P35908	62;1	62;1	40;0		2	62	62	40	60	54	56	60	54	56	39	35	34	92.6	92.6	76	65.865	645	645;345	0	323.31	By MS/MS	By MS/MS	By MS/MS	91.9	89.3	88.5	1734900000	672640000	460980000	601290000	573			+	27	176;2005;4083;4084;4215;4511;4859;5761;5763;6013;6233;7147;7148;7219;7222;7288;7294;7297;8047;8546;8552;9169;9170;10625;10837;11023;11024;12102;12254;12369;12370;12655;12656;13775;14231;14232;14262;14692;14693;14846;15971;16547;16600;16601;16831;17433;17683;17684;18239;18240;18552;18553;18554;19125;19146;20055;21001;21230;21231;21242;21367;21477	True;True;True;True;True;True;True;True;True;True;True;True;True;True;True;True;True;True;True;True;True;True;True;True;True;True;True;True;True;True;True;True;True;True;True;True;True;True;True;True;True;True;True;True;True;True;True;True;True;True;True;True;True;True;True;True;True;True;True;True;True;True	181;2085;4231;4232;4233;4367;4368;4668;5026;5952;5954;6209;6436;7374;7375;7446;7449;7516;7522;7525;8306;8817;8824;9460;9461;10951;11174;11365;11366;12465;12623;12624;12750;12751;13041;13042;14261;14262;14767;14768;14800;15252;15253;15410;16563;17157;17211;17212;17445;18067;18326;18327;18895;18896;19225;19226;19227;19228;19835;19857;20789;20790;21765;21998;21999;22010;22144;22257	574;575;6809;6810;6811;6812;6813;6814;6815;6816;6817;13679;13680;13681;13682;13683;13684;13685;13686;13687;13688;13689;13690;13691;13692;13693;13694;13695;13696;13697;13698;13699;13700;13701;13702;13703;13704;13705;14157;14158;14159;14160;14161;14162;14163;14164;14165;14166;14167;14168;14169;14170;14171;14172;14173;14174;14175;14176;14177;15107;16180;16181;16182;16183;16184;16185;16186;19024;1902…	505;506;507;6087;6088;6089;6090;6091;6092;6093;6094;6095;12255;12256;12257;12258;12259;12260;12261;12262;12263;12264;12265;12266;12267;12268;12269;12270;12271;12272;12273;12274;12275;12276;12277;12278;12279;12280;12699;12700;12701;12702;12703;12704;12705;12706;12707;12708;12709;12710;12711;12712;12713;12714;12715;12716;12717;12718;12719;13540;14484;14485;14486;14487;17005;17006;17007;17008;17009;…	507;6091;12258;12279;12703;13540;14486;17007;17023;17653;18267;21014;21019;21205;21215;21446;21568;21579;23856;25180;25197;27075;27100;31240;31873;32414;32417;35552;35956;36358;36367;37145;37151;40612;42266;42275;42380;43793;43797;44246;47285;49065;49278;49281;50035;51802;52522;52530;54478;54481;55432;55449;55456;57371;57435;60235;63052;63700;63701;63776;64227;64546	41;65;66;67;68;69	222;263;300;343;473;497
CON__P48668	CON__P48668	57	2	2		1	57	2	2	51	47	53	2	1	2	2	1	2	67	2.8	2.8	60.024	564	564	0	18.807	By MS/MS	By MS/MS	By MS/MS	63.5	63.1	64.2	1493100	516790	160400	815900	11			+	28	572;601;602;1199;1200;1635;2005;2206;4072;4074;5680;5761;5763;6226;6228;6229;7141;7986;8544;10014;10625;10730;11023;11024;11411;12102;12185;12782;12783;14228;14241;14242;14262;14350;14351;14596;14597;15034;15070;15222;15310;15311;15729;16319;16843;17141;17142;17146;17686;17687;18239;18240;19793;21070;21230;21231;21241	False;False;False;False;False;False;False;False;False;False;False;False;False;False;False;False;False;False;False;False;False;True;False;False;False;False;False;False;False;False;False;False;False;False;False;False;False;True;False;False;False;False;False;False;False;False;False;False;False;False;False;False;False;False;False;False;False	589;618;619;1242;1243;1696;1697;1698;2085;2291;4216;4217;4220;4221;5870;5871;5952;5954;6429;6431;6432;7368;8245;8815;10329;10951;11060;11365;11366;11758;12465;12551;12552;13169;13170;14764;14779;14780;14800;14894;14895;14896;14897;15154;15155;15156;15603;15640;15796;15886;15887;16314;16923;17457;17765;17766;17770;18329;18330;18895;18896;20524;21834;21998;21999;22009	1936;1937;1938;1939;1940;1941;1942;1943;1944;1945;1946;1947;1948;1949;1950;1951;2059;2060;2061;2062;2063;2064;2065;2066;2067;2068;4031;4032;4033;4034;4035;4036;4037;4038;4039;4040;4041;4042;4043;4044;4045;4046;4047;4048;4049;4050;4051;5449;5450;5451;5452;5453;5454;5455;5456;5457;5458;5459;5460;5461;5462;5463;5464;5465;5466;5467;5468;5469;5470;5471;5472;5473;5474;5475;5476;5477;5478;6809;6810;6811…	1711;1712;1713;1714;1715;1716;1717;1718;1719;1720;1721;1722;1723;1724;1725;1824;1825;1826;1827;1828;1829;1830;1831;3604;3605;3606;3607;3608;3609;3610;3611;3612;3613;3614;3615;3616;3617;3618;3619;3620;4869;4870;4871;4872;4873;4874;4875;4876;4877;4878;4879;4880;4881;4882;4883;4884;4885;4886;4887;4888;4889;4890;4891;4892;4893;4894;4895;6087;6088;6089;6090;6091;6092;6093;6094;6095;6675;6676;6677;1216…	1719;1829;1831;3604;3620;4883;6091;6677;12168;12211;16769;17007;17023;18217;18220;18222;20992;23651;25175;29589;31240;31565;32414;32417;33535;35552;35789;37470;37475;42225;42311;42319;42380;42645;42649;43487;43498;44755;44845;45289;45526;45530;46640;48305;50066;50909;50917;50925;52543;52553;54478;54481;59435;63245;63700;63701;63763	17;18;19;20;28	242;279;309;322;452
CON__P60413	CON__P60413	1	1	1		1	1	1	1	1	1	1	1	1	1	1	1	1	4.1	4.1	4.1	25.107	245	245	0.0015813	7.0129	By MS/MS	By MS/MS	By MS/MS	4.1	4.1	4.1	507300	243710	7525.5	256060	3			+	29	14931	TRUE	15498	49015;49016;49017;49018;49019	44456;44457;44458	44458
CON__P78386	CON__P78386	24	20	3		1	24	20	3	23	4	8	19	3	7	3	1	1	34.7	30	5.1	55.802	507	507	0	147.34	By MS/MS	By MS/MS	By MS/MS	32.7	8.5	15.2	60961000	60507000	67471	386840	31			+	30	603;1305;2229;2230;4076;4277;4545;5681;5690;6226;6227;10838;10950;11087;11175;11671;11672;12976;15051;15741;17143;18138;19963;21236	True;True;True;True;True;True;True;True;True;False;False;True;True;True;True;False;False;True;True;True;True;True;True;True	620;1353;2315;2316;4223;4431;4703;5872;5881;6429;6430;11175;11289;11431;11519;12022;12023;13367;15621;16327;17767;18793;20696;22004	2069;2070;2071;2072;2073;4375;7552;7553;7554;13632;13633;14377;14378;14379;15193;18793;18820;18821;20385;20386;20387;20388;20389;35123;35502;35503;35949;36237;37746;37747;37748;37749;37750;37751;41894;41895;49400;51483;56124;59488;59489;65900;65901;65902;65903;65904;65905;65906;70085	1832;1833;3899;6740;6741;6742;12218;12219;12900;12901;12902;13612;16789;16811;18215;18216;18217;18218;18219;31878;32206;32207;32620;32893;34247;34248;34249;37991;37992;44795;46672;50918;54089;54090;59958;59959;59960;59961;63709	1833;3899;6740;6742;12219;12901;13612;16789;16811;18217;18219;31878;32207;32620;32893;34247;34249;37991;44795;46672;50918;54089;59959;63709	70;71	399;410
CON__Q01546	CON__Q01546	16	1	0		1	16	1	0	14	11	15	0	0	0	0	0	0	12.9	2.4	0	65.87	638	638	1	-2	By matching	By matching	By matching	9.7	7.8	10.5	0	0	0	0	0	+		+	31	4071;4215;5761;5763;6226;6230;10625;10837;11023;11024;12102;12254;18239;18240;21230;21231	True;False;False;False;False;False;False;False;False;False;False;False;False;False;False;False	4367;4368;5952;5954;6429;6433;10951;11174;11365;11366;12465;12623;12624;18895;18896;21998;21999	14157;14158;14159;14160;14161;14162;14163;14164;14165;14166;14167;14168;14169;14170;14171;14172;14173;14174;14175;14176;14177;19024;19025;19026;19027;19028;19029;19030;19031;19032;19039;19040;19041;19042;19043;19044;19045;19046;19047;19048;20385;20386;20387;20388;20395;34429;34430;34431;34432;34433;34434;34435;34436;34437;34438;34439;34440;34441;34442;34443;34444;35113;35114;35115;35116;35117;351…	12699;12700;12701;12702;12703;12704;12705;12706;12707;12708;12709;12710;12711;12712;12713;12714;12715;12716;12717;12718;12719;17005;17006;17007;17008;17009;17010;17011;17012;17013;17014;17021;17022;17023;17024;17025;18215;18216;18217;18218;18224;31236;31237;31238;31239;31240;31241;31242;31243;31244;31245;31246;31247;31871;31872;31873;31874;31875;31876;31877;32408;32409;32410;32411;32412;32413;324…	12703;17007;17023;18217;18224;31240;31873;32414;32417;35552;35956;54478;54481;63700;63701	41	472
CON__Q04695;CON__P19001;CON__Q9D312;CON__P05784;CON__Q99456;CON__Q8N1A0;CON__Q99PS0;CON__A2AB72	CON__Q04695	39;6;4;2;2;1;1;1	21;0;0;0;0;0;1;0	6;0;0;0;0;0;0;0		8	39	21	6	33	33	34	18	18	18	6	5	5	67.6	45.1	16.7	48.105	432	432;403;431;423;494;295;422;453	0	174.04	By MS/MS	By MS/MS	By MS/MS	67.4	65.3	63.2	95399000	25245000	28653000	41501000	125			+	32	522;523;1398;2137;2334;2747;2909;2910;4221;5505;5506;5939;7916;9646;9689;9946;10408;10668;10866;11115;11118;11455;11456;12100;12101;12869;14139;15126;15643;15759;16136;17904;18086;18130;18140;18305;18491;18492;19773	True;True;True;True;True;False;True;True;True;False;False;True;True;False;True;False;True;False;False;False;False;False;False;True;True;True;False;True;True;False;False;False;True;True;True;True;False;False;False	533;534;535;1448;2220;2424;2425;2857;2858;3024;3025;4374;5686;5687;6134;8173;8174;9949;9950;9996;10260;10727;10997;11203;11459;11462;11803;11804;12463;12464;13258;14670;14671;15699;16224;16347;16739;18554;18739;18785;18795;18969;19164;19165;20504	1735;1736;1737;1738;1739;1740;1741;1742;1743;4646;4647;4648;4649;4650;4651;4652;4653;4654;7235;7236;7237;7238;7239;7240;7241;7242;7243;7244;7245;7246;7247;7248;7904;7905;7906;7907;7908;7909;7910;7911;7912;7913;7914;7915;7916;7917;7918;9405;9406;9407;9408;9409;9410;9411;9412;9413;9414;9415;9416;9417;9418;9419;9420;9421;9422;9423;9424;9425;9917;9918;9919;9920;9921;9922;9923;9924;9925;9926;9927;9928…	1527;1528;1529;1530;1531;1532;1533;1534;1535;4148;4149;4150;4151;4152;4153;4154;4155;4156;4157;4158;6459;6460;6461;6462;6463;6464;6465;6466;6467;6468;6469;7049;7050;7051;7052;7053;7054;7055;7056;7057;7058;7059;8407;8408;8409;8410;8411;8412;8413;8414;8415;8416;8417;8418;8419;8420;8421;8422;8423;8424;8425;8426;8427;8428;8869;8870;8871;8872;8873;8874;8875;8876;8877;8878;12739;12740;12741;12742;12743…	1531;1535;4148;6465;7049;8428;8874;8878;12741;16250;16271;17489;23438;28525;28666;29358;30670;31356;31971;32704;32726;33688;33696;35538;35539;37707;41862;45010;46421;46736;47815;53233;53869;54067;54093;54716;55295;55301;59367	8;10;12;72;73;74;75;76	88;206;226;241;256;307;320;360
CON__Q29443;CON__Q0IIK2;CON__Q2HJF0	CON__Q29443;CON__Q0IIK2	3;3;1	3;3;1	3;3;1	;	3	3	3	3	0	2	3	0	2	3	0	2	3	5.1	5.1	5.1	75.829	685	685;704;622	0	16.627		By matching	By MS/MS	0	3.1	5.1	293130	0	34042	259090	3			+	33	2777;6943;21860	True;True;True	2889;7164;22658	9535;9536;22722;72174;72175;72176	8520;20431;65688	8520;20431;65688
CON__Q14525	CON__Q14525	13	2	2		1	13	2	2	13	5	5	2	0	0	2	0	0	26.5	3	3	46.213	404	404	0	13.02	By MS/MS	By matching	By matching	26.5	10.9	11.1	1934300	1934300	0	0	2			+	34	2018;5471;10866;11119;11347;13317;13318;15278;15279;15304;15315;15496;18087	False;False;False;False;False;False;False;True;True;False;False;False;False	2100;5651;11203;11463;11693;13713;13714;15852;15853;15880;15891;16075;18740	6871;6872;18076;18077;18078;18079;18080;35229;35230;35231;35232;35233;35234;35235;35236;35237;35238;36058;36748;36749;36750;42992;42993;42994;42995;42996;42997;42998;42999;43000;43001;43002;43003;50106;50107;50183;50184;50185;50186;50187;50229;50230;50231;50232;50233;50817;59265;59266;59267;59268;59269;59270;59271	6139;6140;16143;16144;31971;31972;31973;31974;31975;32728;33342;33343;38956;38957;38958;38959;38960;38961;45419;45420;45498;45499;45538;45539;45540;45541;46061;53875;53876;53877;53878;53879	6139;16143;31971;32728;33342;38957;38961;45419;45420;45498;45538;46061;53875	0	60
CON__Q14532	CON__Q14532	8	2	2		1	8	2	2	7	3	3	2	0	0	2	0	0	14.3	2.5	2.5	50.319	448	448	0	12.532	By MS/MS	By matching	By matching	11.4	6	7.1	817250	817250	0	0	2			+	35	2019;3933;5471;10866;11403;15276;15277;15315	True;False;False;False;True;False;False;False	2101;4074;5651;11203;11750;15850;15851;15891	6873;13142;18076;18077;18078;18079;18080;35229;35230;35231;35232;35233;35234;35235;35236;35237;35238;36930;50103;50104;50105;50229;50230;50231;50232;50233	6141;11767;16143;16144;31971;31972;31973;31974;31975;33505;45416;45417;45418;45538;45539;45540;45541	6141;11767;16143;31971;33505;45416;45418;45538	0	100
CON__Q148H6;CON__Q7Z3Z0;CON__Q7Z3Y8	CON__Q148H6;CON__Q7Z3Z0;CON__Q7Z3Y8	5;3;3	1;1;1	1;1;1	;;	3	5	1	1	4	5	4	0	1	0	0	1	0	9.5	3.7	3.7	50.775	464	464;450;459	0.0032974	6.533	By matching	By MS/MS	By matching	5.8	9.5	5.8	59801	0	59801	0	1			+	36	2907;10866;10867;17950;20601	False;False;False;True;False	3022;11203;11204;18601;21349;21350	9906;9907;9908;9909;9910;9911;9912;9913;9914;35229;35230;35231;35232;35233;35234;35235;35236;35237;35238;35239;35240;35241;35242;35243;35244;35245;58788;68083;68084;68085;68086;68087;68088;68089;68090;68091;68092;68093;68094;68095;68096;68097;68098;68099;68100;68101;68102;68103;68104;68105;68106;68107;68108;68109;68110;68111	8851;8852;8853;8854;8855;8856;8857;8858;8859;8860;8861;8862;8863;8864;8865;8866;31971;31972;31973;31974;31975;31976;31977;31978;53370;61895;61896;61897;61898;61899;61900;61901;61902;61903;61904;61905;61906;61907;61908;61909;61910;61911;61912;61913;61914;61915;61916;61917;61918;61919;61920;61921;61922;61923;61924;61925;61926;61927;61928;61929;61930;61931;61932;61933;61934;61935;61936;61937;61938;6…	8865;31971;31977;53370;61905	77	90
CON__Q9UE12;CON__Q15323	CON__Q9UE12;CON__Q15323	15;15	4;4	0;0	;	2	15	4	0	14	5	8	3	0	2	0	0	0	32	12.7	0	47.237	416	416;416	0	49.119	By MS/MS	By matching	By MS/MS	28.8	11.5	19.7	22741000	22716000	0	25580	7			+	37	2018;3933;5471;9579;10866;11119;11347;12457;13317;13318;15315;15496;15617;16033;18087	False;True;False;False;False;True;False;False;False;False;True;True;False;False;False	2100;4074;5651;9880;11203;11463;11693;12840;13713;13714;15891;16075;16198;16630;18740	6871;6872;13142;18076;18077;18078;18079;18080;31307;31308;35229;35230;35231;35232;35233;35234;35235;35236;35237;35238;36058;36748;36749;36750;40340;40341;40342;40343;40344;40345;40346;40347;40348;40349;42992;42993;42994;42995;42996;42997;42998;42999;43000;43001;43002;43003;50229;50230;50231;50232;50233;50817;51146;52362;59265;59266;59267;59268;59269;59270;59271	6139;6140;11767;16143;16144;28365;28366;28367;31971;31972;31973;31974;31975;32728;33342;33343;36615;36616;36617;36618;36619;36620;36621;38956;38957;38958;38959;38960;38961;45538;45539;45540;45541;46061;46356;47460;53875;53876;53877;53878;53879	6139;11767;16143;28366;31971;32728;33342;36615;38957;38961;45538;46061;46356;47460;53875	0	60
CON__Q32MB2;CON__Q7RTS7;CON__Q3SY84	CON__Q32MB2;CON__Q7RTS7;CON__Q3SY84	6;5;3	2;1;1	1;0;0	;;	3	6	2	1	6	5	6	2	1	2	1	0	1	10.6	7.2	5	58.923	540	540;529;523	0	43.846	By MS/MS	By MS/MS	By MS/MS	10.6	5.6	10.6	8157000	4652600	1564300	1940000	36			+	38	2803;5761;5763;6232;10625;12102	True;False;False;True;False;False	2915;5952;5954;6435;10951;12465	9603;9604;9605;9606;19024;19025;19026;19027;19028;19029;19030;19031;19032;19039;19040;19041;19042;19043;19044;19045;19046;19047;19048;20397;20398;20399;20400;20401;20402;20403;20404;20405;20406;20407;20408;20409;20410;20411;20412;20413;20414;20415;20416;20417;20418;20419;20420;20421;20422;20423;20424;20425;20426;34429;34430;34431;34432;34433;34434;34435;34436;34437;34438;34439;34440;34441;34442;3…	8580;8581;17005;17006;17007;17008;17009;17010;17011;17012;17013;17014;17021;17022;17023;17024;17025;18226;18227;18228;18229;18230;18231;18232;18233;18234;18235;18236;18237;18238;18239;18240;18241;18242;18243;18244;18245;18246;18247;18248;18249;18250;18251;18252;18253;18254;18255;18256;18257;18258;18259;31236;31237;31238;31239;31240;31241;31242;31243;31244;31245;31246;31247;35540;35541;35542;35543…	8580;17007;17023;18246;31240;35552
CON__Q3MHH8	CON__Q3MHH8	1	1	1		1	1	1	1	1	1	1	1	1	1	1	1	1	3.1	3.1	3.1	57.407	511	511	0.0016319	7.5444	By MS/MS	By MS/MS	By MS/MS	3.1	3.1	3.1	797600	210630	232960	354000	9			+	39	7336	TRUE	7564	24002;24003;24004;24005;24006;24007	21681;21682;21683;21684;21685;21686;21687;21688;21689	21683
CON__Q497I4	CON__Q497I4	13	4	0		1	13	4	0	13	3	4	4	0	0	0	0	0	20.4	7.7	0	50.529	455	455	0	26.072	By MS/MS	By matching	By matching	20.4	5.9	8.1	5856700	5856700	0	0	6			+	40	2018;10866;11119;11347;12456;13317;13318;14140;15276;15277;15315;18156;21271	False;False;False;False;True;False;False;True;False;False;False;True;True	2100;11203;11463;11693;12839;13713;13714;14672;15850;15851;15891;18811;22044	6871;6872;35229;35230;35231;35232;35233;35234;35235;35236;35237;35238;36058;36748;36749;36750;40339;42992;42993;42994;42995;42996;42997;42998;42999;43000;43001;43002;43003;46154;50103;50104;50105;50229;50230;50231;50232;50233;59554;59555;70252	6139;6140;31971;31972;31973;31974;31975;32728;33342;33343;36614;38956;38957;38958;38959;38960;38961;41896;45416;45417;45418;45538;45539;45540;45541;54145;54146;54147;63898	6139;31971;32728;33342;36614;38957;38961;41896;45416;45418;45538;54145;63898
CON__Q5D862	CON__Q5D862	15	15	15		1	15	15	15	15	10	10	15	10	10	15	10	10	11.3	11.3	11.3	248.07	2391	2391	0	137.86	By MS/MS	By MS/MS	By MS/MS	11.3	7.1	7.1	14164000	7052000	3186100	3925700	72			+	41	5214;5374;6018;6494;7283;8570;8735;8778;14408;15042;15396;16401;17277;17588;21751	True;True;True;True;True;True;True;True;True;True;True;True;True;True;True	5391;5552;6214;6704;7511;8842;9013;9057;14959;15611;15972;17005;17904;18229;22547	17351;17352;17353;17354;17355;17356;17357;17813;17814;19773;21239;21240;21241;21242;21243;21244;21245;21246;21247;23785;23786;23787;23788;28045;28533;28534;28535;28536;28537;28538;28539;28540;28541;28542;28543;28544;28545;28546;28547;28548;28691;28692;47283;47284;47285;47286;47287;47288;47289;49362;49363;49364;49365;49366;49367;49368;50473;50474;50475;50476;50477;50478;53581;53582;53583;53584;535…	15489;15490;15491;15492;15493;15494;15495;15496;15909;17665;19039;19040;19041;19042;19043;19044;19045;19046;19047;19048;21421;21422;21423;21424;25277;25800;25801;25802;25803;25804;25805;25806;25807;25808;25809;25810;25811;25812;25813;25814;25950;42913;42914;44766;44767;44768;44769;44770;45742;45743;45744;45745;45746;45747;45748;48611;48612;48613;48614;48615;51280;52252;52253;52254;52255;52256;522…	15495;15909;17665;19047;21422;25277;25808;25950;42913;44766;45744;48611;51280;52253;65380	78;79	58;60
CON__Q61726	CON__Q61726	22	4	3		1	22	4	3	21	3	8	4	0	0	3	0	0	36.5	9.6	7.7	52.809	479	479	0	30.349	By MS/MS	By matching	By matching	34.4	6.3	15.2	7343400	7343400	0	0	6			+	42	603;1305;2003;2228;3651;4076;4277;4545;5681;5690;6226;6227;7318;10950;11173;12103;12976;15051;15644;15775;17143;21236	False;False;True;False;True;False;False;False;False;False;False;False;False;False;True;False;False;False;False;True;False;False	620;1353;2083;2314;3783;4223;4431;4703;5872;5881;6429;6430;7546;11289;11517;12466;13367;15621;16225;16363;17767;22004	2069;2070;2071;2072;2073;4375;6799;7547;7548;7549;7550;7551;12209;12210;13632;13633;14377;14378;14379;15193;18793;18820;18821;20385;20386;20387;20388;20389;23953;35502;35503;36234;39177;39178;39179;41894;41895;49400;51228;51229;51598;51599;56124;70085	1832;1833;3899;6078;6737;6738;6739;10926;10927;12218;12219;12900;12901;12902;13612;16789;16811;18215;18216;18217;18218;18219;21643;32206;32207;32890;35554;35555;37991;37992;44795;46422;46423;46780;46781;50918;63709	1833;3899;6078;6737;10927;12219;12901;13612;16789;16811;18217;18219;21643;32207;32890;35554;37991;44795;46422;46781;50918;63709	70;71;80	269;380;391
CON__Q6KB66-1;CON__Q0VBK2	CON__Q6KB66-1	10;2	10;2	10;2		2	10	10	10	8	10	9	8	10	9	8	10	9	25.4	25.4	25.4	50.525	452	452;452	0	74.841	By MS/MS	By MS/MS	By MS/MS	20.6	25.4	22.6	3269000	1333800	733280	1201900	34			+	43	2002;7883;11076;15828;16130;16680;16815;17100;17716;20645	True;True;True;True;True;True;True;True;True;True	2082;8138;11420;16418;16732;17291;17428;17723;18359;21398	6796;6797;6798;25848;25849;25850;25851;25852;25853;35920;35921;35922;35923;35924;35925;51755;51756;51757;52717;52718;52719;52720;52721;52722;52723;52724;54581;54582;54583;54584;54585;54586;55043;55951;55952;55953;55954;55955;55956;58019;58020;58021;58022;58023;58024;58025;68261;68262;68263;68264;68265;68266	6076;6077;23315;23316;23317;23318;23319;32594;32595;32596;46921;46922;46923;47798;47799;47800;49548;49549;49550;49551;49552;49979;50778;50779;50780;50781;52644;52645;52646;52647;52648;62070;62071;62072	6076;23316;32594;46923;47798;49552;49979;50778;52646;62070
CON__Q6NT21;CON__P78385;CON__Q14533	CON__Q6NT21;CON__P78385;CON__Q14533	24;23;21	7;6;6	1;0;0	;;	3	24	7	1	23	4	8	7	1	2	1	0	0	36.3	13.2	2.4	54.195	493	493;493;505	0	53.31	By MS/MS	By matching	By MS/MS	34.3	8.3	15	54881000	54345000	33963	501670	13			+	44	603;2228;2731;3650;4076;4277;4545;5681;5690;6226;6227;7318;10838;10950;11087;11671;11672;12103;12977;15644;15741;17143;18138;21236	False;True;True;True;False;False;False;False;False;False;False;True;False;False;False;False;False;True;True;True;False;False;False;False	620;2314;2840;3782;4223;4431;4703;5872;5881;6429;6430;7546;11175;11289;11431;12022;12023;12466;13368;16225;16327;17767;18793;22004	2069;2070;2071;2072;2073;7547;7548;7549;7550;7551;9348;12206;12207;12208;13632;13633;14377;14378;14379;15193;18793;18820;18821;20385;20386;20387;20388;20389;23953;35123;35502;35503;35949;37746;37747;37748;37749;37750;37751;39177;39178;39179;41896;41897;51228;51229;51483;56124;59488;59489;70085	1832;1833;6737;6738;6739;8358;10923;10924;10925;12218;12219;12900;12901;12902;13612;16789;16811;18215;18216;18217;18218;18219;21643;31878;32206;32207;32620;34247;34248;34249;35554;35555;37993;46422;46423;46672;50918;54089;54090;63709	1833;6737;8358;10923;12219;12901;13612;16789;16811;18217;18219;21643;31878;32207;32620;34247;34249;35554;37993;46422;46672;50918;54089;63709	71;81	276;398
CON__Q8N1N4-2;CON__Q7RTT2	CON__Q8N1N4-2;CON__Q7RTT2	19;19	16;16	16;16	;	2	19	16	16	17	15	17	15	14	14	15	14	14	35.7	31.9	31.9	56.964	521	521;521	0	113.13	By MS/MS	By MS/MS	By MS/MS	29.6	28.8	27.6	10833000	4707000	2134200	3991500	55			+	45	2027;2314;2315;4081;6226;6230;8651;9162;12046;12102;12735;12736;15226;15296;18241;18450;19082;20326;21476	True;True;True;True;False;False;True;True;True;False;True;True;True;True;True;True;True;True;True	2110;2404;2405;4229;6429;6433;8925;9453;12409;12465;13121;13122;15800;15872;18897;19122;19789;21068;22256	6901;6902;6903;6904;6905;7823;7824;7825;7826;7827;7828;7829;7830;7831;7832;7833;7834;7835;7836;13673;13674;13675;13676;20385;20386;20387;20388;20395;28277;29900;29901;29902;29903;29904;29905;29906;29907;38968;38969;38970;38971;38972;38973;38974;38975;39168;39169;39170;39171;39172;39173;39174;39175;39176;41166;41167;41168;41169;41170;41171;41172;41173;41174;41175;41176;41177;49987;49988;49989;4999…	6164;6165;6166;6167;6992;6993;6994;6995;6996;12250;12251;12252;18215;18216;18217;18218;18224;25559;27050;27051;27052;27053;35336;35337;35338;35339;35340;35540;35541;35542;35543;35544;35545;35546;35547;35548;35549;35550;35551;35552;35553;37350;37351;37352;37353;37354;37355;37356;45304;45305;45306;45307;45480;54484;54485;54486;54487;54488;55184;55185;55186;55187;57244;57245;57246;57247;57248;61091;…	6164;6993;6996;12252;18217;18224;25559;27052;35337;35552;37350;37353;45306;45480;54487;55186;57244;61091;64545	82	270
CON__Q7Z794	CON__Q7Z794	18	13	12		1	18	13	12	15	10	16	10	5	11	9	5	10	28.5	23.5	21.5	61.802	578	578	0	104.52	By MS/MS	By MS/MS	By MS/MS	25.3	14.9	23.5	3583400	1478800	317900	1786700	29			+	46	4075;5300;5761;5763;6233;12607;12608;12626;13546;15447;16662;16845;16864;17427;19168;21230;21231;21644	True;True;False;False;False;True;True;True;True;True;True;True;True;True;True;False;False;True	4222;5477;5952;5954;6436;12992;12993;13012;13971;16023;17273;17459;17481;18061;19879;21998;21999;22432	13626;13627;13628;13629;13630;13631;17601;17602;17603;17604;19024;19025;19026;19027;19028;19029;19030;19031;19032;19039;19040;19041;19042;19043;19044;19045;19046;19047;19048;20427;20428;20429;20430;20431;20432;20433;20434;20435;20436;20437;20438;20439;20440;20441;20442;20443;20444;20445;20446;20447;20448;20449;20450;20451;20452;20453;20454;20455;20456;20457;20458;20459;20460;20461;20462;20463;204…	12214;12215;12216;12217;15717;15718;15719;17005;17006;17007;17008;17009;17010;17011;17012;17013;17014;17021;17022;17023;17024;17025;18260;18261;18262;18263;18264;18265;18266;18267;18268;18269;18270;18271;18272;18273;18274;18275;18276;18277;18278;18279;18280;18281;18282;18283;18284;18285;18286;18287;18288;18289;18290;18291;18292;18293;18294;18295;18296;18297;18298;18299;18300;18301;18302;18303;183…	12216;15718;17007;17023;18267;37004;37005;37058;39688;45893;49505;50068;50119;51781;57512;63700;63701;65050	83;84;85;86	169;234;243;380
CON__Q86YZ3	CON__Q86YZ3	14	14	14		1	14	14	14	12	11	11	12	11	11	12	11	11	15.9	15.9	15.9	282.39	2850	2850	0	129.26	By MS/MS	By MS/MS	By MS/MS	15.5	11	10.8	68972000	24916000	10693000	33363000	78			+	47	7366;7838;7839;7991;7992;8563;8564;8565;8566;8567;8569;15394;16403;17292	True;True;True;True;True;True;True;True;True;True;True;True;True;True	7599;8092;8093;8250;8251;8835;8836;8837;8838;8839;8841;15970;17007;17919	24123;24124;24125;24126;24127;25700;25701;25702;25703;25704;25705;25706;25707;25708;25709;25710;25711;25712;25713;25714;25715;25716;25717;25718;25719;25720;25721;25722;25723;26271;26272;26273;26274;26275;26276;26277;26278;26279;26280;26281;26282;26283;26284;28003;28004;28005;28006;28007;28008;28009;28010;28011;28012;28013;28014;28015;28016;28017;28018;28019;28020;28021;28022;28023;28024;28025;280…	21807;21808;21809;21810;23180;23181;23182;23183;23184;23185;23186;23187;23188;23189;23190;23191;23192;23193;23194;23195;23669;23670;23671;23672;23673;23674;23675;23676;23677;25229;25230;25231;25232;25233;25234;25235;25236;25237;25238;25239;25240;25241;25242;25243;25244;25245;25246;25247;25248;25249;25250;25251;25252;25253;25254;25255;25256;25257;25258;25259;25260;25261;25262;25263;25264;25265;252…	21809;23180;23193;23669;23675;25229;25235;25247;25256;25262;25276;45738;48619;51317
CON__Q8BGZ7	CON__Q8BGZ7	20	1	0		1	20	1	0	16	15	18	0	1	0	0	0	0	19.2	1.6	0	59.74	551	551	1	-2	By matching	By MS/MS	By matching	16.7	16.2	17.6	221450	0	221450	0	1	+		+	48	601;602;4086;5680;5761;5763;6226;6230;10625;11023;11024;12102;16661;17141;17142;18239;18240;21230;21231;21241	False;False;True;False;False;False;False;False;False;False;False;False;False;False;False;False;False;False;False;False	618;619;4235;5870;5871;5952;5954;6429;6433;10951;11365;11366;12465;17272;17765;17766;18895;18896;21998;21999;22009	2059;2060;2061;2062;2063;2064;2065;2066;2067;2068;13708;13709;18772;18773;18774;18775;18776;18777;18778;18779;18780;18781;18782;18783;18784;18785;18786;18787;18788;18789;18790;18791;18792;19024;19025;19026;19027;19028;19029;19030;19031;19032;19039;19040;19041;19042;19043;19044;19045;19046;19047;19048;20385;20386;20387;20388;20395;34429;34430;34431;34432;34433;34434;34435;34436;34437;34438;34439;3…	1824;1825;1826;1827;1828;1829;1830;1831;12283;16768;16769;16770;16771;16772;16773;16774;16775;16776;16777;16778;16779;16780;16781;16782;16783;16784;16785;16786;16787;16788;17005;17006;17007;17008;17009;17010;17011;17012;17013;17014;17021;17022;17023;17024;17025;18215;18216;18217;18218;18224;31236;31237;31238;31239;31240;31241;31242;31243;31244;31245;31246;31247;32408;32409;32410;32411;32412;32413…	1829;1831;12283;16769;17007;17023;18217;18224;31240;32414;32417;35552;49459;50909;50917;54478;54481;63700;63701;63763	87	439
CON__Q92764	CON__Q92764	10	1	1		1	10	1	1	10	1	3	1	0	0	1	0	0	20.9	3.1	3.1	47.596	425	425	0.0013732	9.1879	By MS/MS	By matching	By matching	20.9	1.6	6.6	573380	573380	0	0	2			+	49	2018;2967;10866;11347;12456;14140;15315;16033;18156;21271	False;True;False;False;False;False;False;False;False;False	2100;3084;11203;11693;12839;14672;15891;16630;18811;22044	6871;6872;10120;10121;35229;35230;35231;35232;35233;35234;35235;35236;35237;35238;36748;36749;36750;40339;46154;50229;50230;50231;50232;50233;52362;59554;59555;70252	6139;6140;9065;9066;31971;31972;31973;31974;31975;33342;33343;36614;41896;45538;45539;45540;45541;47460;54145;54146;54147;63898	6139;9065;31971;33342;36614;41896;45538;47460;54145;63898
CON__Q9BYR9	CON__Q9BYR9	1	1	1		1	1	1	1	1	0	0	1	0	0	1	0	0	12.5	12.5	12.5	13.48	128	128	0.0013491	8.3496	By MS/MS			12.5	0	0	65258	65258	0	0	1			+	50	15719	TRUE	16304	51422	46616	46616
CON__Q9NSB2;CON__Q6ISB0	CON__Q9NSB2;CON__Q6ISB0	25;24	20;19	17;16	;	2	25	20	17	9	20	5	4	18	0	1	17	0	44.5	42.2	38.2	64.895	600	600;600	0	148.87	By MS/MS	By MS/MS	By matching	8.2	41.5	3.5	5904900	1376700	4528200	0	42			+	51	1300;1758;2006;3649;5678;5761;5763;6226;6227;7261;8872;10839;11174;11671;11672;11957;15228;16030;16768;16898;17535;18239;18240;19447;21243	True;True;True;True;True;False;False;False;True;True;True;True;True;True;True;True;True;True;True;True;True;False;False;True;True	1348;1832;2086;3781;5867;5952;5954;6429;6430;7489;9155;11176;11518;12022;12023;12317;15802;16626;17381;17518;18174;18895;18896;20169;22011	4361;4362;5966;5967;6818;6819;12204;12205;18740;18741;19024;19025;19026;19027;19028;19029;19030;19031;19032;19039;19040;19041;19042;19043;19044;19045;19046;19047;19048;20385;20386;20387;20388;20389;23729;23730;28964;35124;35125;36235;36236;37746;37747;37748;37749;37750;37751;38706;38707;49994;49995;52348;52349;52350;52351;54888;54889;54890;54891;55326;55327;55328;57436;57437;57438;59883;59884;598…	3889;3890;5354;6096;10922;16744;16745;17005;17006;17007;17008;17009;17010;17011;17012;17013;17014;17021;17022;17023;17024;17025;18215;18216;18217;18218;18219;21362;21363;26218;31879;32891;32892;34247;34248;34249;35105;35106;45309;45310;47446;47447;47448;47449;47450;47451;49832;49833;49834;49835;49836;50227;50228;50229;52113;52114;54478;54479;54480;54481;54482;54483;58445;58446;58447;63789;63790	3890;5354;6096;10922;16744;17007;17023;18217;18219;21362;26218;31879;32892;34247;34249;35106;45309;47447;49834;50229;52114;54478;54481;58446;63790	88;89	363;452
CON__Q9NSB4	CON__Q9NSB4	8	2	2		1	8	2	2	7	3	1	1	2	1	1	2	1	15.4	7.6	7.6	56.682	513	513	0	13.054	By MS/MS	By MS/MS	By MS/MS	9.7	9.7	1.9	15179000	14931000	78651	169110	4			+	52	1305;2003;5681;10987;11671;11672;15051;16887	False;False;False;True;False;False;False;True	1353;2083;5872;11328;12022;12023;15621;17506	4375;6799;18793;35600;35601;35602;35603;35604;37746;37747;37748;37749;37750;37751;49400;55291	3899;6078;16789;32296;32297;32298;34247;34248;34249;44795;50194	3899;6078;16789;32298;34247;34249;44795;50194	70;71	396;407
CON__REFSEQ:XP_986630;CON__O76014	CON__REFSEQ:XP_986630	16;3	3;0	3;0		2	16	3	3	16	5	6	3	0	0	3	0	0	26.1	4.8	4.8	53.728	476	476;471	0	20.796	By MS/MS	By matching	By matching	26.1	10.1	12	4118500	4118500	0	0	3			+	53	2018;5471;9579;10866;11347;12457;13317;13318;15280;15281;15303;15314;15494;15495;15617;18087	False;False;False;False;False;False;False;False;True;True;True;False;False;False;False;False	2100;5651;9880;11203;11693;12840;13713;13714;15854;15855;15879;15890;16073;16074;16198;18740	6871;6872;18076;18077;18078;18079;18080;31307;31308;35229;35230;35231;35232;35233;35234;35235;35236;35237;35238;36748;36749;36750;40340;40341;40342;40343;40344;40345;40346;40347;40348;40349;42992;42993;42994;42995;42996;42997;42998;42999;43000;43001;43002;43003;50108;50109;50110;50111;50182;50227;50228;50815;50816;51146;59265;59266;59267;59268;59269;59270;59271	6139;6140;16143;16144;28365;28366;28367;31971;31972;31973;31974;31975;33342;33343;36615;36616;36617;36618;36619;36620;36621;38956;38957;38958;38959;38960;38961;45421;45422;45497;45536;45537;46059;46060;46356;53875;53876;53877;53878;53879	6139;16143;28366;31971;33342;36615;38957;38961;45421;45422;45497;45536;46059;46060;46356;53875	0	132
REV__tr|M0XED8|M0XED8_HORVVUncharacterizedproteinOS=Hordeumvulgaresubsp.vulgarePE=4SV=1;REV__tr|M0XED9|M0XED9_HORVVUncharacterizedproteinOS=Hordeumvulgaresubsp.vulgarePE=4SV=1;REV__tr|F2CPQ9|F2CPQ9_HORVVPredictedprotein(Fragment)OS=Hordeumvulgaresubsp.vulgarePE=2SV=1;REV__tr|F2DHF2|F2DHF2_HORVVPredictedprotein(Fragment)OS=Hordeumvulgaresubsp.vulgarePE=2SV=1	REV__tr|M0XED8|M0XED8_HORVVUncharacterizedproteinOS=Hordeumvulgaresubsp.vulgarePE=4SV=1;REV__tr|M0XED9|M0XED9_HORVVUncharacterizedproteinOS=Hordeumvulgaresubsp.vulgarePE=4SV=1;REV__tr|F2CPQ9|F2CPQ9_HORVVPredictedprotein(Fragment)OS=Hordeumvulgaresubsp.vulgarePE=2SV=1;REV__tr|F2DHF2|F2DHF2_HORVVPredictedprotein(Fragment)OS=Hordeumvulgaresubsp.vulgarePE=2SV=1	1;1;1;1	1;1;1;1	1;1;1;1	tr|M0XED8|M0XED8_HORVV Uncharacterized protein OS=Hordeum vulgare subsp. vulgare PE=4 SV=1;tr|M0XED9|M0XED9_HORVV Uncharacterized protein OS=Hordeum vulgare subsp. vulgare PE=4 SV=1;tr|F2CPQ9|F2CPQ9_HORVV Predicted protein (Fragment) OS=Hordeum vulgare sub	4	1	1	1	1	1	0	1	1	0	1	1	0	0	0	0	34.16	321	321;394;515;613	0.0030221	6.5977	By MS/MS	By MS/MS		0	0	0	2839000	2105300	733670	0	2		+		54	20362	TRUE	21104	67326;67327;67328;67329	61221;61222	61222
REV__tr|F2CUT1|F2CUT1_HORVVPredictedprotein(Fragment)OS=Hordeumvulgaresubsp.vulgarePE=2SV=1	REV__tr|F2CUT1|F2CUT1_HORVVPredictedprotein(Fragment)OS=Hordeumvulgaresubsp.vulgarePE=2SV=1	1	1	1	tr|F2CUT1|F2CUT1_HORVV Predicted protein (Fragment) OS=Hordeum vulgare subsp. vulgare PE=2 SV=1	1	1	1	1	1	1	1	1	1	1	1	1	1	0	0	0	40.092	367	367	0.0016611	7.8672	By MS/MS	By MS/MS	By MS/MS	0	0	0	1987200	903430	592820	490930	7		+		55	15087	TRUE	15657	49501;49502;49503;49504;49505;49506;49507;49508;49509;49510;49511;49512;49513	44890;44891;44892;44893;44894;44895;44896	44891
REV__tr|F2DPZ4|F2DPZ4_HORVVPredictedproteinOS=Hordeumvulgaresubsp.vulgarePE=2SV=1;REV__tr|F2CW40|F2CW40_HORVVPredictedproteinOS=Hordeumvulgaresubsp.vulgarePE=2SV=1	REV__tr|F2DPZ4|F2DPZ4_HORVVPredictedproteinOS=Hordeumvulgaresubsp.vulgarePE=2SV=1;REV__tr|F2CW40|F2CW40_HORVVPredictedproteinOS=Hordeumvulgaresubsp.vulgarePE=2SV=1	1;1	1;1	1;1	tr|F2DPZ4|F2DPZ4_HORVV Predicted protein OS=Hordeum vulgare subsp. vulgare PE=2 SV=1;tr|F2CW40|F2CW40_HORVV Predicted protein OS=Hordeum vulgare subsp. vulgare PE=2 SV=1	2	1	1	1	1	0	0	1	0	0	1	0	0	0	0	0	93.36	842	842;842	0.0097171	6.1572	By MS/MS			0	0	0	419290	419290	0	0	1		+		56	188	TRUE	193	604;605;606	535	535
REV__tr|F2D7B4|F2D7B4_HORVVPredictedproteinOS=Hordeumvulgaresubsp.vulgarePE=2SV=1	REV__tr|F2D7B4|F2D7B4_HORVVPredictedproteinOS=Hordeumvulgaresubsp.vulgarePE=2SV=1	1	1	1	tr|F2D7B4|F2D7B4_HORVV Predicted protein OS=Hordeum vulgare subsp. vulgare PE=2 SV=1	1	1	1	1	0	1	0	0	1	0	0	1	0	0	0	0	26.985	261	261	1	-2		By MS/MS		0	0	0	126610	0	126610	0	1	+	+		57	7896	TRUE	8151	25881	23344	23344	90	12
REV__tr|F2DXY1|F2DXY1_HORVVNon-specificserine/threonineproteinkinase(Fragment)OS=Hordeumvulgaresubsp.vulgarePE=2SV=1;REV__tr|M0XRX0|M0XRX0_HORVVNon-specificserine/threonineproteinkinaseOS=Hordeumvulgaresubsp.vulgarePE=3SV=1;REV__tr|H6UKT2|H6UKT2_HORVSNon-specificserine/threonineproteinkinaseOS=Hordeumvulgaresubsp.spontaneumGN=CIPK14PE=2SV=1;REV__tr|F2D7I9|F2D7I9_HORVVNon-specificserine/threoninep…	REV__tr|F2DXY1|F2DXY1_HORVVNon-specificserine/threonineproteinkinase(Fragment)OS=Hordeumvulgaresubsp.vulgarePE=2SV=1;REV__tr|M0XRX0|M0XRX0_HORVVNon-specificserine/threonineproteinkinaseOS=Hordeumvulgaresubsp.vulgarePE=3SV=1;REV__tr|H6UKT2|H6UKT2_HORVSNon-specificserine/threonineproteinkinaseOS=Hordeumvulgaresubsp.spontaneumGN=CIPK14PE=2SV=1;REV__tr|F2D7I9|F2D7I9_HORVVNon-specificserine/threoninep…	1;1;1;1	1;1;1;1	1;1;1;1	tr|F2DXY1|F2DXY1_HORVV Non-specific serine/threonine protein kinase (Fragment) OS=Hordeum vulgare subsp. vulgare PE=2 SV=1;tr|M0XRX0|M0XRX0_HORVV Non-specific serine/threonine protein kinase OS=Hordeum vulgare subsp. vulgare PE=3 SV=1;tr|H6UKT2|H6UKT2_HORV	4	1	1	1	1	1	1	1	1	1	1	1	1	0	0	0	43.442	384	384;440;440;444	0.0021712	6.8116	By MS/MS	By MS/MS	By MS/MS	0	0	0	27483000	16146000	4800700	6536300	4		+		58	15375	TRUE	15951	50386;50387;50388;50389;50390;50391;50392;50393;50394;50395;50396;50397;50398;50399;50400	45675;45676;45677;45678	45678
REV__tr|F2DA79|F2DA79_HORVVAminoacylaseOS=Hordeumvulgaresubsp.vulgarePE=2SV=1	REV__tr|F2DA79|F2DA79_HORVVAminoacylaseOS=Hordeumvulgaresubsp.vulgarePE=2SV=1	1	1	1	tr|F2DA79|F2DA79_HORVV Aminoacylase OS=Hordeum vulgare subsp. vulgare PE=2 SV=1	1	1	1	1	0	1	0	0	1	0	0	1	0	0	0	0	49.475	449	449	0.0088749	6.1726		By MS/MS		0	0	0	72849	0	72849	0	1		+		59	20915	TRUE	21678	69137	62839	62839
REV__tr|F2DAU6|F2DAU6_HORVVPredictedproteinOS=Hordeumvulgaresubsp.vulgarePE=2SV=1;REV__tr|F2DKN0|F2DKN0_HORVVPredictedproteinOS=Hordeumvulgaresubsp.vulgarePE=2SV=1	REV__tr|F2DAU6|F2DAU6_HORVVPredictedproteinOS=Hordeumvulgaresubsp.vulgarePE=2SV=1;REV__tr|F2DKN0|F2DKN0_HORVVPredictedproteinOS=Hordeumvulgaresubsp.vulgarePE=2SV=1	1;1	1;1	1;1	tr|F2DAU6|F2DAU6_HORVV Predicted protein OS=Hordeum vulgare subsp. vulgare PE=2 SV=1;tr|F2DKN0|F2DKN0_HORVV Predicted protein OS=Hordeum vulgare subsp. vulgare PE=2 SV=1	2	1	1	1	1	0	0	1	0	0	1	0	0	0	0	0	69.97	638	638;645	1	-2	By MS/MS			0	0	0	58201	58201	0	0	1	+	+		60	14802	TRUE	15365	48666	44143	44143	91	177
REV__tr|M0ULU0|M0ULU0_HORVVUncharacterizedproteinOS=Hordeumvulgaresubsp.vulgarePE=4SV=1;REV__tr|F2DC26|F2DC26_HORVVPredictedprotein(Fragment)OS=Hordeumvulgaresubsp.vulgarePE=2SV=1;REV__tr|F2DVK5|F2DVK5_HORVVPredictedprotein(Fragment)OS=Hordeumvulgaresubsp.vulgarePE=2SV=1;REV__tr|M0ULT7|M0ULT7_HORVVUncharacterizedproteinOS=Hordeumvulgaresubsp.vulgarePE=4SV=1	REV__tr|M0ULU0|M0ULU0_HORVVUncharacterizedproteinOS=Hordeumvulgaresubsp.vulgarePE=4SV=1;REV__tr|F2DC26|F2DC26_HORVVPredictedprotein(Fragment)OS=Hordeumvulgaresubsp.vulgarePE=2SV=1;REV__tr|F2DVK5|F2DVK5_HORVVPredictedprotein(Fragment)OS=Hordeumvulgaresubsp.vulgarePE=2SV=1;REV__tr|M0ULT7|M0ULT7_HORVVUncharacterizedproteinOS=Hordeumvulgaresubsp.vulgarePE=4SV=1	1;1;1;1	1;1;1;1	1;1;1;1	tr|M0ULU0|M0ULU0_HORVV Uncharacterized protein OS=Hordeum vulgare subsp. vulgare PE=4 SV=1;tr|F2DC26|F2DC26_HORVV Predicted protein (Fragment) OS=Hordeum vulgare subsp. vulgare PE=2 SV=1;tr|F2DVK5|F2DVK5_HORVV Predicted protein (Fragment) OS=Hordeum vulgar	4	1	1	1	1	1	1	1	1	1	1	1	1	0	0	0	23.282	214	214;274;298;307	0.0018756	6.8762	By MS/MS	By MS/MS	By MS/MS	0	0	0	88638000	47079000	22064000	19494000	12		+		61	14875	TRUE	15441;15442	48844;48845;48846;48847;48848;48849;48850;48851;48852;48853;48854;48855;48856;48857;48858;48859;48860;48861;48862;48863;48864;48865;48866;48867;48868;48869;48870;48871	44313;44314;44315;44316;44317;44318;44319;44320;44321;44322;44323;44324	44317	92	30
REV__tr|F2DDD1|F2DDD1_HORVVPredictedproteinOS=Hordeumvulgaresubsp.vulgarePE=2SV=1	REV__tr|F2DDD1|F2DDD1_HORVVPredictedproteinOS=Hordeumvulgaresubsp.vulgarePE=2SV=1	1	1	1	tr|F2DDD1|F2DDD1_HORVV Predicted protein OS=Hordeum vulgare subsp. vulgare PE=2 SV=1	1	1	1	1	1	0	0	1	0	0	1	0	0	0	0	0	54.011	495	495	0.0033223	6.5879	By MS/MS			0	0	0	67426	67426	0	0	1		+		62	1682	TRUE	1755	5710	5117	5117	93;94	394;409
REV__tr|M0VYU4|M0VYU4_HORVVUncharacterizedproteinOS=Hordeumvulgaresubsp.vulgarePE=4SV=1;REV__tr|F2DIG4|F2DIG4_HORVVPredictedproteinOS=Hordeumvulgaresubsp.vulgarePE=2SV=1	REV__tr|M0VYU4|M0VYU4_HORVVUncharacterizedproteinOS=Hordeumvulgaresubsp.vulgarePE=4SV=1;REV__tr|F2DIG4|F2DIG4_HORVVPredictedproteinOS=Hordeumvulgaresubsp.vulgarePE=2SV=1	1;1	1;1	1;1	tr|M0VYU4|M0VYU4_HORVV Uncharacterized protein OS=Hordeum vulgare subsp. vulgare PE=4 SV=1;tr|F2DIG4|F2DIG4_HORVV Predicted protein OS=Hordeum vulgare subsp. vulgare PE=2 SV=1	2	1	1	1	0	1	0	0	1	0	0	1	0	0	0	0	58.692	524	524;524	0.0094313	6.1577		By MS/MS		0	0	0	59083	0	59083	0	1		+		63	8977	TRUE	9262	29282	26499	26499	95	329
REV__tr|F2DJ46|F2DJ46_HORVVPredictedproteinOS=Hordeumvulgaresubsp.vulgarePE=2SV=1	REV__tr|F2DJ46|F2DJ46_HORVVPredictedproteinOS=Hordeumvulgaresubsp.vulgarePE=2SV=1	1	1	1	tr|F2DJ46|F2DJ46_HORVV Predicted protein OS=Hordeum vulgare subsp. vulgare PE=2 SV=1	1	1	1	1	1	1	1	1	1	1	1	1	1	0	0	0	39.502	359	359	0.0077564	6.193	By MS/MS	By MS/MS	By matching	0	0	0	3044900	1173200	1349200	522520	2		+		64	18618	TRUE	19299	61212;61213;61214;61215;61216;61217;61218;61219;61220;61221;61222	55665;55666	55666
REV__tr|M0URE2|M0URE2_HORVVUncharacterizedproteinOS=Hordeumvulgaresubsp.vulgarePE=4SV=1;REV__tr|M0URE0|M0URE0_HORVVUncharacterizedproteinOS=Hordeumvulgaresubsp.vulgarePE=4SV=1;REV__tr|M0URE1|M0URE1_HORVVUncharacterizedproteinOS=Hordeumvulgaresubsp.vulgarePE=4SV=1;REV__tr|F2DJ63|F2DJ63_HORVVPredictedproteinOS=Hordeumvulgaresubsp.vulgarePE=2SV=1	REV__tr|M0URE2|M0URE2_HORVVUncharacterizedproteinOS=Hordeumvulgaresubsp.vulgarePE=4SV=1;REV__tr|M0URE0|M0URE0_HORVVUncharacterizedproteinOS=Hordeumvulgaresubsp.vulgarePE=4SV=1;REV__tr|M0URE1|M0URE1_HORVVUncharacterizedproteinOS=Hordeumvulgaresubsp.vulgarePE=4SV=1;REV__tr|F2DJ63|F2DJ63_HORVVPredictedproteinOS=Hordeumvulgaresubsp.vulgarePE=2SV=1	1;1;1;1	1;1;1;1	1;1;1;1	tr|M0URE2|M0URE2_HORVV Uncharacterized protein OS=Hordeum vulgare subsp. vulgare PE=4 SV=1;tr|M0URE0|M0URE0_HORVV Uncharacterized protein OS=Hordeum vulgare subsp. vulgare PE=4 SV=1;tr|M0URE1|M0URE1_HORVV Uncharacterized protein OS=Hordeum vulgare subsp. v	4	1	1	1	1	0	0	1	0	0	1	0	0	0	0	0	24.722	220	220;304;333;336	1	-2	By MS/MS			0	0	0	39904	39904	0	0	1	+	+		65	18757	TRUE	19447	61753	56146	56146	96	154
REV__tr|F2DTF8|F2DTF8_HORVVPredictedproteinOS=Hordeumvulgaresubsp.vulgarePE=2SV=1	REV__tr|F2DTF8|F2DTF8_HORVVPredictedproteinOS=Hordeumvulgaresubsp.vulgarePE=2SV=1	1	1	1	tr|F2DTF8|F2DTF8_HORVV Predicted protein OS=Hordeum vulgare subsp. vulgare PE=2 SV=1	1	1	1	1	1	0	1	1	0	1	1	0	1	0	0	0	54.014	484	484	0.0091586	6.1695	By MS/MS		By MS/MS	0	0	0	65135	26780	0	38355	2		+		66	1572	TRUE	1628	5225;5226	4667;4668	4668
REV__tr|M0Z833|M0Z833_HORVVUncharacterizedproteinOS=Hordeumvulgaresubsp.vulgarePE=4SV=1;REV__tr|F2DVK3|F2DVK3_HORVVPredictedproteinOS=Hordeumvulgaresubsp.vulgarePE=2SV=1	REV__tr|M0Z833|M0Z833_HORVVUncharacterizedproteinOS=Hordeumvulgaresubsp.vulgarePE=4SV=1;REV__tr|F2DVK3|F2DVK3_HORVVPredictedproteinOS=Hordeumvulgaresubsp.vulgarePE=2SV=1	1;1	1;1	1;1	tr|M0Z833|M0Z833_HORVV Uncharacterized protein OS=Hordeum vulgare subsp. vulgare PE=4 SV=1;tr|F2DVK3|F2DVK3_HORVV Predicted protein OS=Hordeum vulgare subsp. vulgare PE=2 SV=1	2	1	1	1	1	0	0	1	0	0	1	0	0	0	0	0	17.911	172	172;172	0.0038864	6.5044	By MS/MS			0	0	0	91834	91834	0	0	1		+		67	435	TRUE	443	1453	1273	1273
REV__tr|F2DVN5|F2DVN5_HORVVPredictedproteinOS=Hordeumvulgaresubsp.vulgarePE=2SV=1	REV__tr|F2DVN5|F2DVN5_HORVVPredictedproteinOS=Hordeumvulgaresubsp.vulgarePE=2SV=1	1	1	1	tr|F2DVN5|F2DVN5_HORVV Predicted protein OS=Hordeum vulgare subsp. vulgare PE=2 SV=1	1	1	1	1	1	0	0	1	0	0	1	0	0	0	0	0	28.644	254	254	1	-2	By MS/MS			0	0	0	41447	41447	0	0	1	+	+		68	11342	TRUE	11688	36736	33332	33332	97	249
REV__tr|F2DWF7|F2DWF7_HORVVPredictedproteinOS=Hordeumvulgaresubsp.vulgarePE=2SV=1	REV__tr|F2DWF7|F2DWF7_HORVVPredictedproteinOS=Hordeumvulgaresubsp.vulgarePE=2SV=1	1	1	1	tr|F2DWF7|F2DWF7_HORVV Predicted protein OS=Hordeum vulgare subsp. vulgare PE=2 SV=1	1	1	1	1	1	0	1	1	0	1	1	0	1	0	0	0	73.919	680	680	0.0066997	6.3004	By MS/MS		By MS/MS	0	0	0	13824000	12112000	0	1712000	2		+		69	13660	TRUE	14116	44280;44281;44282;44283;44284;44285;44286;44287	40172;40173	40172	98;99	70;82
REV__tr|F2DZ97|F2DZ97_HORVVPredictedprotein(Fragment)OS=Hordeumvulgaresubsp.vulgarePE=2SV=1	REV__tr|F2DZ97|F2DZ97_HORVVPredictedprotein(Fragment)OS=Hordeumvulgaresubsp.vulgarePE=2SV=1	1	1	1	tr|F2DZ97|F2DZ97_HORVV Predicted protein (Fragment) OS=Hordeum vulgare subsp. vulgare PE=2 SV=1	1	1	1	1	0	1	0	0	1	0	0	1	0	0	0	0	14.86	135	135	0.0044458	6.416		By MS/MS		0	0	0	79275	0	79275	0	1		+		70	14930	TRUE	15497	49014	44455	44455
REV__tr|F2E0T6|F2E0T6_HORVVPredictedproteinOS=Hordeumvulgaresubsp.vulgarePE=2SV=1	REV__tr|F2E0T6|F2E0T6_HORVVPredictedproteinOS=Hordeumvulgaresubsp.vulgarePE=2SV=1	1	1	1	tr|F2E0T6|F2E0T6_HORVV Predicted protein OS=Hordeum vulgare subsp. vulgare PE=2 SV=1	1	1	1	1	0	1	0	0	1	0	0	1	0	0	0	0	164.73	1591	1591	1	-2		By MS/MS		0	0	0	48531	0	48531	0	1	+	+		71	1923	TRUE	2001	6548	5856	5856	100	1313
REV__tr|F2E5C4|F2E5C4_HORVVPredictedproteinOS=Hordeumvulgaresubsp.vulgarePE=2SV=1	REV__tr|F2E5C4|F2E5C4_HORVVPredictedproteinOS=Hordeumvulgaresubsp.vulgarePE=2SV=1	1	1	1	tr|F2E5C4|F2E5C4_HORVV Predicted protein OS=Hordeum vulgare subsp. vulgare PE=2 SV=1	1	1	1	1	0	1	0	0	1	0	0	1	0	0	0	0	46.587	423	423	1	-2		By MS/MS		0	0	0	189680	0	189680	0	1	+	+		72	5856	TRUE	6049	19335	17270	17270	101	286
REV__tr|M0UW68|M0UW68_HORVVUncharacterizedproteinOS=Hordeumvulgaresubsp.vulgarePE=4SV=1;REV__tr|F2E752|F2E752_HORVVPredictedproteinOS=Hordeumvulgaresubsp.vulgarePE=2SV=1	REV__tr|M0UW68|M0UW68_HORVVUncharacterizedproteinOS=Hordeumvulgaresubsp.vulgarePE=4SV=1;REV__tr|F2E752|F2E752_HORVVPredictedproteinOS=Hordeumvulgaresubsp.vulgarePE=2SV=1	1;1	1;1	1;1	tr|M0UW68|M0UW68_HORVV Uncharacterized protein OS=Hordeum vulgare subsp. vulgare PE=4 SV=1;tr|F2E752|F2E752_HORVV Predicted protein OS=Hordeum vulgare subsp. vulgare PE=2 SV=1	2	1	1	1	1	1	1	1	1	1	1	1	1	0	0	0	64.275	598	598;598	0.0035885	6.5096	By MS/MS	By MS/MS	By MS/MS	0	0	0	3399000	791940	1651100	956000	4		+		73	14928	TRUE	15495	49002;49003;49004;49005;49006;49007	44447;44448;44449;44450	44449
REV__tr|F2ED19|F2ED19_HORVVPredictedproteinOS=Hordeumvulgaresubsp.vulgarePE=2SV=1	REV__tr|F2ED19|F2ED19_HORVVPredictedproteinOS=Hordeumvulgaresubsp.vulgarePE=2SV=1	1	1	1	tr|F2ED19|F2ED19_HORVV Predicted protein OS=Hordeum vulgare subsp. vulgare PE=2 SV=1	1	1	1	1	1	0	1	1	0	1	1	0	1	0	0	0	203.42	1840	1840	1	-2	By MS/MS		By MS/MS	0	0	0	24132000	16790000	0	7341400	3	+	+		74	18034	TRUE	18685	59012;59013;59014	53579;53580;53581	53581	102	1027
REV__tr|F2EDC1|F2EDC1_HORVVPredictedproteinOS=Hordeumvulgaresubsp.vulgarePE=2SV=1	REV__tr|F2EDC1|F2EDC1_HORVVPredictedproteinOS=Hordeumvulgaresubsp.vulgarePE=2SV=1	1	1	1	tr|F2EDC1|F2EDC1_HORVV Predicted protein OS=Hordeum vulgare subsp. vulgare PE=2 SV=1	1	1	1	1	1	0	0	1	0	0	1	0	0	0	0	0	23.948	232	232	0.0041617	6.4497	By MS/MS			0	0	0	258610	258610	0	0	1		+		75	4736	TRUE	4900	15755	14107	14107	103	188
REV__tr|F2EEG0|F2EEG0_HORVVPredictedproteinOS=Hordeumvulgaresubsp.vulgarePE=2SV=1	REV__tr|F2EEG0|F2EEG0_HORVVPredictedproteinOS=Hordeumvulgaresubsp.vulgarePE=2SV=1	1	1	1	tr|F2EEG0|F2EEG0_HORVV Predicted protein OS=Hordeum vulgare subsp. vulgare PE=2 SV=1	1	1	1	1	0	0	1	0	0	1	0	0	1	0	0	0	121.39	1092	1092	0.0085935	6.1766			By MS/MS	0	0	0	897690	0	0	897690	1		+		76	12440	TRUE	12823	40299	36573	36573
REV__tr|F2ELV1|F2ELV1_HORVVPredictedprotein(Fragment)OS=Hordeumvulgaresubsp.vulgarePE=2SV=1;REV__tr|M0W4H1|M0W4H1_HORVVUncharacterizedproteinOS=Hordeumvulgaresubsp.vulgarePE=4SV=1;REV__tr|F2EGS5|F2EGS5_HORVVPredictedprotein(Fragment)OS=Hordeumvulgaresubsp.vulgarePE=2SV=1	REV__tr|F2ELV1|F2ELV1_HORVVPredictedprotein(Fragment)OS=Hordeumvulgaresubsp.vulgarePE=2SV=1;REV__tr|M0W4H1|M0W4H1_HORVVUncharacterizedproteinOS=Hordeumvulgaresubsp.vulgarePE=4SV=1;REV__tr|F2EGS5|F2EGS5_HORVVPredictedprotein(Fragment)OS=Hordeumvulgaresubsp.vulgarePE=2SV=1	1;1;1	1;1;1	1;1;1	tr|F2ELV1|F2ELV1_HORVV Predicted protein (Fragment) OS=Hordeum vulgare subsp. vulgare PE=2 SV=1;tr|M0W4H1|M0W4H1_HORVV Uncharacterized protein OS=Hordeum vulgare subsp. vulgare PE=4 SV=1;tr|F2EGS5|F2EGS5_HORVV Predicted protein (Fragment) OS=Hordeum vulgar	3	1	1	1	1	1	1	1	1	1	1	1	1	0	0	0	55.466	497	497;502;503	0.0072005	6.2085	By MS/MS	By matching	By MS/MS	0	0	0	12284000	3033100	4841700	4408900	2		+		77	18327	TRUE	18993	60247;60248;60249;60250;60251;60252;60253;60254;60255;60256	54824;54825	54824
REV__tr|M0UTA9|M0UTA9_HORVVUncharacterizedproteinOS=Hordeumvulgaresubsp.vulgarePE=4SV=1;REV__tr|F2EK18|F2EK18_HORVVPredictedprotein(Fragment)OS=Hordeumvulgaresubsp.vulgarePE=2SV=1	REV__tr|M0UTA9|M0UTA9_HORVVUncharacterizedproteinOS=Hordeumvulgaresubsp.vulgarePE=4SV=1;REV__tr|F2EK18|F2EK18_HORVVPredictedprotein(Fragment)OS=Hordeumvulgaresubsp.vulgarePE=2SV=1	2;2	2;2	2;2	tr|M0UTA9|M0UTA9_HORVV Uncharacterized protein OS=Hordeum vulgare subsp. vulgare PE=4 SV=1;tr|F2EK18|F2EK18_HORVV Predicted protein (Fragment) OS=Hordeum vulgare subsp. vulgare PE=2 SV=1	2	2	2	2	0	0	2	0	0	2	0	0	2	0	0	0	55.955	517	517;647	0.00073099	11.991			By MS/MS	0	0	0	143930	0	0	143930	2		+		78	14895;15147	True;True	15462;15720	48928;49705	44379;45051	44379;45051
REV__tr|H6VA89|H6VA89_HORVSCytochromeP450(Fragment)OS=Hordeumvulgaresubsp.spontaneumGN=CYP-1PE=4SV=1	REV__tr|H6VA89|H6VA89_HORVSCytochromeP450(Fragment)OS=Hordeumvulgaresubsp.spontaneumGN=CYP-1PE=4SV=1	1	1	1	tr|H6VA89|H6VA89_HORVS Cytochrome P450 (Fragment) OS=Hordeum vulgare subsp. spontaneum GN=CYP-1 PE=4 SV=1	1	1	1	1	0	1	0	0	1	0	0	1	0	0	0	0	31.98	284	284	0.01	6.1542		By MS/MS		0	0	0	55365	0	55365	0	1		+		79	4228	TRUE	4381	14231	12768	12768	104;105	192;195
REV__tr|M0UFF5|M0UFF5_HORVVUncharacterizedproteinOS=Hordeumvulgaresubsp.vulgarePE=4SV=1	REV__tr|M0UFF5|M0UFF5_HORVVUncharacterizedproteinOS=Hordeumvulgaresubsp.vulgarePE=4SV=1	1	1	1	tr|M0UFF5|M0UFF5_HORVV Uncharacterized protein OS=Hordeum vulgare subsp. vulgare PE=4 SV=1	1	1	1	1	0	0	1	0	0	1	0	0	1	0	0	0	63.102	570	570	0.0069485	6.251			By MS/MS	0	0	0	478820	0	0	478820	1		+		80	3406	TRUE	3529	11481;11482;11483	10293	10293
REV__tr|M0UGW9|M0UGW9_HORVVUncharacterizedproteinOS=Hordeumvulgaresubsp.vulgarePE=4SV=1;REV__tr|M0UGW8|M0UGW8_HORVVUncharacterizedproteinOS=Hordeumvulgaresubsp.vulgarePE=4SV=1;REV__tr|M0UGW7|M0UGW7_HORVVUncharacterizedproteinOS=Hordeumvulgaresubsp.vulgarePE=4SV=1	REV__tr|M0UGW9|M0UGW9_HORVVUncharacterizedproteinOS=Hordeumvulgaresubsp.vulgarePE=4SV=1;REV__tr|M0UGW8|M0UGW8_HORVVUncharacterizedproteinOS=Hordeumvulgaresubsp.vulgarePE=4SV=1;REV__tr|M0UGW7|M0UGW7_HORVVUncharacterizedproteinOS=Hordeumvulgaresubsp.vulgarePE=4SV=1	1;1;1	1;1;1	1;1;1	tr|M0UGW9|M0UGW9_HORVV Uncharacterized protein OS=Hordeum vulgare subsp. vulgare PE=4 SV=1;tr|M0UGW8|M0UGW8_HORVV Uncharacterized protein OS=Hordeum vulgare subsp. vulgare PE=4 SV=1;tr|M0UGW7|M0UGW7_HORVV Uncharacterized protein OS=Hordeum vulgare subsp. v	3	1	1	1	0	0	1	0	0	1	0	0	1	0	0	0	15.772	146	146;558;589	0.0055866	6.366			By MS/MS	0	0	0	43803	0	0	43803	1		+		81	3867	TRUE	4007	12943	11592	11592
REV__tr|M0UK33|M0UK33_HORVVUncharacterizedproteinOS=Hordeumvulgaresubsp.vulgarePE=4SV=1;REV__tr|M0UK32|M0UK32_HORVVUncharacterizedproteinOS=Hordeumvulgaresubsp.vulgarePE=4SV=1;REV__tr|M0UK30|M0UK30_HORVVUncharacterizedproteinOS=Hordeumvulgaresubsp.vulgarePE=4SV=1;REV__tr|M0UK31|M0UK31_HORVVUncharacterizedproteinOS=Hordeumvulgaresubsp.vulgarePE=4SV=1	REV__tr|M0UK33|M0UK33_HORVVUncharacterizedproteinOS=Hordeumvulgaresubsp.vulgarePE=4SV=1;REV__tr|M0UK32|M0UK32_HORVVUncharacterizedproteinOS=Hordeumvulgaresubsp.vulgarePE=4SV=1;REV__tr|M0UK30|M0UK30_HORVVUncharacterizedproteinOS=Hordeumvulgaresubsp.vulgarePE=4SV=1;REV__tr|M0UK31|M0UK31_HORVVUncharacterizedproteinOS=Hordeumvulgaresubsp.vulgarePE=4SV=1	1;1;1;1	1;1;1;1	1;1;1;1	tr|M0UK33|M0UK33_HORVV Uncharacterized protein OS=Hordeum vulgare subsp. vulgare PE=4 SV=1;tr|M0UK32|M0UK32_HORVV Uncharacterized protein OS=Hordeum vulgare subsp. vulgare PE=4 SV=1;tr|M0UK30|M0UK30_HORVV Uncharacterized protein OS=Hordeum vulgare subsp. v	4	1	1	1	0	0	1	0	0	1	0	0	1	0	0	0	46.448	420	420;427;472;579	0.0047212	6.3887			By MS/MS	0	0	0	415240	0	0	415240	1		+		82	18271	TRUE	18928	60010	54589	54589
REV__tr|M0UNI7|M0UNI7_HORVVSerine/threonine-proteinkinaseOS=Hordeumvulgaresubsp.vulgarePE=3SV=1	REV__tr|M0UNI7|M0UNI7_HORVVSerine/threonine-proteinkinaseOS=Hordeumvulgaresubsp.vulgarePE=3SV=1	1	1	1	tr|M0UNI7|M0UNI7_HORVV Serine/threonine-protein kinase OS=Hordeum vulgare subsp. vulgare PE=3 SV=1	1	1	1	1	1	0	0	1	0	0	1	0	0	0	0	0	88.005	809	809	0.0027414	6.6692	By MS/MS			0	0	0	871260	871260	0	0	2		+		83	762	TRUE	785	2558;2559	2268;2269	2269
REV__tr|M0UR19|M0UR19_HORVVUncharacterizedproteinOS=Hordeumvulgaresubsp.vulgarePE=4SV=1;REV__tr|M0UR20|M0UR20_HORVVUncharacterizedproteinOS=Hordeumvulgaresubsp.vulgarePE=4SV=1	REV__tr|M0UR19|M0UR19_HORVVUncharacterizedproteinOS=Hordeumvulgaresubsp.vulgarePE=4SV=1;REV__tr|M0UR20|M0UR20_HORVVUncharacterizedproteinOS=Hordeumvulgaresubsp.vulgarePE=4SV=1	1;1	1;1	1;1	tr|M0UR19|M0UR19_HORVV Uncharacterized protein OS=Hordeum vulgare subsp. vulgare PE=4 SV=1;tr|M0UR20|M0UR20_HORVV Uncharacterized protein OS=Hordeum vulgare subsp. vulgare PE=4 SV=1	2	1	1	1	1	0	1	1	0	1	1	0	1	0	0	0	46.221	418	418;444	0.0050133	6.3812	By MS/MS		By MS/MS	0	0	0	229680	125480	0	104200	2		+		84	3439	TRUE	3565	11586;11587	10385;10386	10385
REV__tr|M0URC3|M0URC3_HORVVUncharacterizedproteinOS=Hordeumvulgaresubsp.vulgarePE=3SV=1	REV__tr|M0URC3|M0URC3_HORVVUncharacterizedproteinOS=Hordeumvulgaresubsp.vulgarePE=3SV=1	1	1	1	tr|M0URC3|M0URC3_HORVV Uncharacterized protein OS=Hordeum vulgare subsp. vulgare PE=3 SV=1	1	1	1	1	0	1	0	0	1	0	0	1	0	0	0	0	27.251	247	247	1	-2		By MS/MS		0	0	0	50752	0	50752	0	1	+	+		85	11469	TRUE	11818	37163	33724	33724	106	69
REV__tr|M0UW10|M0UW10_HORVVUncharacterizedproteinOS=Hordeumvulgaresubsp.vulgarePE=4SV=1;REV__tr|M0UW11|M0UW11_HORVVUncharacterizedproteinOS=Hordeumvulgaresubsp.vulgarePE=4SV=1	REV__tr|M0UW10|M0UW10_HORVVUncharacterizedproteinOS=Hordeumvulgaresubsp.vulgarePE=4SV=1;REV__tr|M0UW11|M0UW11_HORVVUncharacterizedproteinOS=Hordeumvulgaresubsp.vulgarePE=4SV=1	2;2	2;2	2;2	tr|M0UW10|M0UW10_HORVV Uncharacterized protein OS=Hordeum vulgare subsp. vulgare PE=4 SV=1;tr|M0UW11|M0UW11_HORVV Uncharacterized protein OS=Hordeum vulgare subsp. vulgare PE=4 SV=1	2	2	2	2	1	2	1	1	2	1	1	2	1	0	0	0	93.307	822	822;959	0.00037244	12.298	By MS/MS	By MS/MS	By MS/MS	0	0	0	905990	428050	335880	142060	5		+		86	7498;11337	True;True	7737;11683	24600;36724;36725;36726;36727;36728	22216;33321;33322;33323;33324	22216;33322
REV__tr|M0V0S7|M0V0S7_HORVVUncharacterizedproteinOS=Hordeumvulgaresubsp.vulgarePE=4SV=1	REV__tr|M0V0S7|M0V0S7_HORVVUncharacterizedproteinOS=Hordeumvulgaresubsp.vulgarePE=4SV=1	1	1	1	tr|M0V0S7|M0V0S7_HORVV Uncharacterized protein OS=Hordeum vulgare subsp. vulgare PE=4 SV=1	1	1	1	1	1	1	0	1	1	0	1	1	0	0	0	0	47.206	419	419	0.0083309	6.1924	By MS/MS	By MS/MS		0	0	0	487750	327000	160740	0	2		+		87	4496	TRUE	4653	15054;15055;15056;15057	13501;13502	13502
REV__tr|M0VCP3|M0VCP3_HORVVUncharacterizedproteinOS=Hordeumvulgaresubsp.vulgarePE=4SV=1	REV__tr|M0VCP3|M0VCP3_HORVVUncharacterizedproteinOS=Hordeumvulgaresubsp.vulgarePE=4SV=1	1	1	1	tr|M0VCP3|M0VCP3_HORVV Uncharacterized protein OS=Hordeum vulgare subsp. vulgare PE=4 SV=1	1	1	1	1	1	1	0	1	1	0	1	1	0	0	0	0	42.846	369	369	0.0080437	6.1929	By MS/MS	By MS/MS		0	0	0	316330	134180	182150	0	2		+		88	14545	TRUE	15102	47771;47772;47773;47774	43339;43340	43340
REV__tr|M0VQY4|M0VQY4_HORVVUncharacterizedproteinOS=Hordeumvulgaresubsp.vulgarePE=4SV=1;REV__tr|M0VQY3|M0VQY3_HORVVUncharacterizedproteinOS=Hordeumvulgaresubsp.vulgarePE=4SV=1	REV__tr|M0VQY4|M0VQY4_HORVVUncharacterizedproteinOS=Hordeumvulgaresubsp.vulgarePE=4SV=1;REV__tr|M0VQY3|M0VQY3_HORVVUncharacterizedproteinOS=Hordeumvulgaresubsp.vulgarePE=4SV=1	1;1	1;1	1;1	tr|M0VQY4|M0VQY4_HORVV Uncharacterized protein OS=Hordeum vulgare subsp. vulgare PE=4 SV=1;tr|M0VQY3|M0VQY3_HORVV Uncharacterized protein OS=Hordeum vulgare subsp. vulgare PE=4 SV=1	2	1	1	1	1	0	0	1	0	0	1	0	0	0	0	0	62.724	555	555;591	0.0064196	6.3161	By MS/MS			0	0	0	2463100	2463100	0	0	1		+		89	12536	TRUE	12919	40579	36826	36826
REV__tr|M0W531|M0W531_HORVVUncharacterizedproteinOS=Hordeumvulgaresubsp.vulgarePE=4SV=1;REV__tr|M0W532|M0W532_HORVVUncharacterizedproteinOS=Hordeumvulgaresubsp.vulgarePE=4SV=1;REV__tr|M0W530|M0W530_HORVVUncharacterizedproteinOS=Hordeumvulgaresubsp.vulgarePE=4SV=1	REV__tr|M0W531|M0W531_HORVVUncharacterizedproteinOS=Hordeumvulgaresubsp.vulgarePE=4SV=1;REV__tr|M0W532|M0W532_HORVVUncharacterizedproteinOS=Hordeumvulgaresubsp.vulgarePE=4SV=1;REV__tr|M0W530|M0W530_HORVVUncharacterizedproteinOS=Hordeumvulgaresubsp.vulgarePE=4SV=1	1;1;1	1;1;1	1;1;1	tr|M0W531|M0W531_HORVV Uncharacterized protein OS=Hordeum vulgare subsp. vulgare PE=4 SV=1;tr|M0W532|M0W532_HORVV Uncharacterized protein OS=Hordeum vulgare subsp. vulgare PE=4 SV=1;tr|M0W530|M0W530_HORVV Uncharacterized protein OS=Hordeum vulgare subsp. v	3	1	1	1	1	0	1	1	0	1	1	0	1	0	0	0	66.612	623	623;628;642	0.0052941	6.3666	By MS/MS		By MS/MS	0	0	0	168860	94244	0	74615	2		+		90	759	TRUE	782	2552;2553	2261;2262	2262
REV__tr|M0WKH1|M0WKH1_HORVVUncharacterizedproteinOS=Hordeumvulgaresubsp.vulgarePE=4SV=1;REV__tr|M0WKH2|M0WKH2_HORVVUncharacterizedproteinOS=Hordeumvulgaresubsp.vulgarePE=4SV=1	REV__tr|M0WKH1|M0WKH1_HORVVUncharacterizedproteinOS=Hordeumvulgaresubsp.vulgarePE=4SV=1;REV__tr|M0WKH2|M0WKH2_HORVVUncharacterizedproteinOS=Hordeumvulgaresubsp.vulgarePE=4SV=1	1;1	1;1	1;1	tr|M0WKH1|M0WKH1_HORVV Uncharacterized protein OS=Hordeum vulgare subsp. vulgare PE=4 SV=1;tr|M0WKH2|M0WKH2_HORVV Uncharacterized protein OS=Hordeum vulgare subsp. vulgare PE=4 SV=1	2	1	1	1	1	1	1	1	1	1	1	1	1	0	0	0	52.302	457	457;604	0.0058548	6.3389	By MS/MS	By MS/MS	By MS/MS	0	0	0	38789000	15325000	2070600	21394000	6		+		91	5265	TRUE	5442	17491;17492;17493;17494;17495;17496;17497;17498;17499;17500;17501;17502;17503;17504	15626;15627;15628;15629;15630;15631	15626
REV__tr|M0WVS7|M0WVS7_HORVVUncharacterizedproteinOS=Hordeumvulgaresubsp.vulgarePE=4SV=1	REV__tr|M0WVS7|M0WVS7_HORVVUncharacterizedproteinOS=Hordeumvulgaresubsp.vulgarePE=4SV=1	1	1	1	tr|M0WVS7|M0WVS7_HORVV Uncharacterized protein OS=Hordeum vulgare subsp. vulgare PE=4 SV=1	1	1	1	1	0	1	0	0	1	0	0	1	0	0	0	0	25.022	225	225	0.0074799	6.2022		By MS/MS		0	0	0	59228	0	59228	0	1		+		92	7023	TRUE	7247	22962	20654	20654	107	7
REV__tr|M0WZ03|M0WZ03_HORVVUncharacterizedproteinOS=Hordeumvulgaresubsp.vulgarePE=4SV=1	REV__tr|M0WZ03|M0WZ03_HORVVUncharacterizedproteinOS=Hordeumvulgaresubsp.vulgarePE=4SV=1	1	1	1	tr|M0WZ03|M0WZ03_HORVV Uncharacterized protein OS=Hordeum vulgare subsp. vulgare PE=4 SV=1	1	1	1	1	1	1	1	1	1	1	1	1	1	0	0	0	24.696	235	235	1	-2	By MS/MS	By matching	By matching	0	0	0	3700100	2990000	561840	148240	1	+	+		93	17251	TRUE	17878	56446;56447;56448;56449;56450;56451;56452;56453;56454	51217	51217	108	235
REV__tr|M0X262|M0X262_HORVVUncharacterizedproteinOS=Hordeumvulgaresubsp.vulgarePE=4SV=1;REV__tr|M0X263|M0X263_HORVVUncharacterizedproteinOS=Hordeumvulgaresubsp.vulgarePE=4SV=1	REV__tr|M0X262|M0X262_HORVVUncharacterizedproteinOS=Hordeumvulgaresubsp.vulgarePE=4SV=1;REV__tr|M0X263|M0X263_HORVVUncharacterizedproteinOS=Hordeumvulgaresubsp.vulgarePE=4SV=1	1;1	1;1	1;1	tr|M0X262|M0X262_HORVV Uncharacterized protein OS=Hordeum vulgare subsp. vulgare PE=4 SV=1;tr|M0X263|M0X263_HORVV Uncharacterized protein OS=Hordeum vulgare subsp. vulgare PE=4 SV=1	2	1	1	1	0	0	1	0	0	1	0	0	1	0	0	0	27.205	243	243;559	1	-2			By MS/MS	0	0	0	173260	0	0	173260	1	+	+		94	9206	TRUE	9497	30033	27189	27189	109	175
REV__tr|M0XC03|M0XC03_HORVVUncharacterizedproteinOS=Hordeumvulgaresubsp.vulgarePE=4SV=1	REV__tr|M0XC03|M0XC03_HORVVUncharacterizedproteinOS=Hordeumvulgaresubsp.vulgarePE=4SV=1	1	1	1	tr|M0XC03|M0XC03_HORVV Uncharacterized protein OS=Hordeum vulgare subsp. vulgare PE=4 SV=1	1	1	1	1	1	1	0	1	1	0	1	1	0	0	0	0	7.4535	66	66	1	-2	By MS/MS	By MS/MS		0	0	0	2429500	1588700	840850	0	2	+	+		95	2859	TRUE	2971	9750;9751;9752;9753;9754;9755	8716;8717	8716	110	66
REV__tr|M0YGP7|M0YGP7_HORVVUncharacterizedproteinOS=Hordeumvulgaresubsp.vulgarePE=4SV=1;REV__tr|M0YGP8|M0YGP8_HORVVUncharacterizedproteinOS=Hordeumvulgaresubsp.vulgarePE=4SV=1;REV__tr|M0YGP6|M0YGP6_HORVVUncharacterizedproteinOS=Hordeumvulgaresubsp.vulgarePE=4SV=1	REV__tr|M0YGP7|M0YGP7_HORVVUncharacterizedproteinOS=Hordeumvulgaresubsp.vulgarePE=4SV=1;REV__tr|M0YGP8|M0YGP8_HORVVUncharacterizedproteinOS=Hordeumvulgaresubsp.vulgarePE=4SV=1;REV__tr|M0YGP6|M0YGP6_HORVVUncharacterizedproteinOS=Hordeumvulgaresubsp.vulgarePE=4SV=1	1;1;1	1;1;1	1;1;1	tr|M0YGP7|M0YGP7_HORVV Uncharacterized protein OS=Hordeum vulgare subsp. vulgare PE=4 SV=1;tr|M0YGP8|M0YGP8_HORVV Uncharacterized protein OS=Hordeum vulgare subsp. vulgare PE=4 SV=1;tr|M0YGP6|M0YGP6_HORVV Uncharacterized protein OS=Hordeum vulgare subsp. v	3	1	1	1	1	0	1	1	0	1	1	0	1	0	0	0	114.13	1014	1014;1022;1183	0.0061314	6.3235	By MS/MS		By MS/MS	0	0	0	4745100	4089900	0	655170	3		+		96	11459	TRUE	11807;11808	37134;37135;37136;37137;37138;37139;37140	33702;33703;33704	33702	111	427
REV__tr|M0YYF4|M0YYF4_HORVVPeroxidaseOS=Hordeumvulgaresubsp.vulgarePE=3SV=1;REV__tr|M0YYF2|M0YYF2_HORVVPeroxidaseOS=Hordeumvulgaresubsp.vulgarePE=3SV=1	REV__tr|M0YYF4|M0YYF4_HORVVPeroxidaseOS=Hordeumvulgaresubsp.vulgarePE=3SV=1;REV__tr|M0YYF2|M0YYF2_HORVVPeroxidaseOS=Hordeumvulgaresubsp.vulgarePE=3SV=1	1;1	1;1	1;1	tr|M0YYF4|M0YYF4_HORVV Peroxidase OS=Hordeum vulgare subsp. vulgare PE=3 SV=1;tr|M0YYF2|M0YYF2_HORVV Peroxidase OS=Hordeum vulgare subsp. vulgare PE=3 SV=1	2	1	1	1	1	0	0	1	0	0	1	0	0	0	0	0	10.001	94	94;321	1	-2	By MS/MS			0	0	0	239210	239210	0	0	1	+	+		97	13730	TRUE	14201	44557	40438	40438	112;113	37;46
REV__tr|M0YZU5|M0YZU5_HORVVGlycosyltransferaseOS=Hordeumvulgaresubsp.vulgarePE=3SV=1	REV__tr|M0YZU5|M0YZU5_HORVVGlycosyltransferaseOS=Hordeumvulgaresubsp.vulgarePE=3SV=1	1	1	1	tr|M0YZU5|M0YZU5_HORVV Glycosyltransferase OS=Hordeum vulgare subsp. vulgare PE=3 SV=1	1	1	1	1	1	1	1	1	1	1	1	1	1	0	0	0	53.866	498	498	0.0024799	6.8104	By MS/MS	By MS/MS	By MS/MS	0	0	0	190110	70885	38807	80420	3		+		98	21035	TRUE	21799	69480;69481;69482	63168;63169;63170	63168
REV__tr|M0Z2G7|M0Z2G7_HORVVUncharacterizedproteinOS=Hordeumvulgaresubsp.vulgarePE=3SV=1;REV__tr|M0Z2G8|M0Z2G8_HORVVUncharacterizedproteinOS=Hordeumvulgaresubsp.vulgarePE=4SV=1;REV__tr|M0Z2G4|M0Z2G4_HORVVUncharacterizedproteinOS=Hordeumvulgaresubsp.vulgarePE=4SV=1;REV__tr|M0Z2G6|M0Z2G6_HORVVUncharacterizedproteinOS=Hordeumvulgaresubsp.vulgarePE=3SV=1;REV__tr|M0Z2H0|M0Z2H0_HORVVUncharacterizedprote…	REV__tr|M0Z2G7|M0Z2G7_HORVVUncharacterizedproteinOS=Hordeumvulgaresubsp.vulgarePE=3SV=1;REV__tr|M0Z2G8|M0Z2G8_HORVVUncharacterizedproteinOS=Hordeumvulgaresubsp.vulgarePE=4SV=1;REV__tr|M0Z2G4|M0Z2G4_HORVVUncharacterizedproteinOS=Hordeumvulgaresubsp.vulgarePE=4SV=1;REV__tr|M0Z2G6|M0Z2G6_HORVVUncharacterizedproteinOS=Hordeumvulgaresubsp.vulgarePE=3SV=1;REV__tr|M0Z2H0|M0Z2H0_HORVVUncharacterizedprote…	2;2;2;2;1	2;2;2;2;1	2;2;2;2;1	tr|M0Z2G7|M0Z2G7_HORVV Uncharacterized protein OS=Hordeum vulgare subsp. vulgare PE=3 SV=1;tr|M0Z2G8|M0Z2G8_HORVV Uncharacterized protein OS=Hordeum vulgare subsp. vulgare PE=4 SV=1;tr|M0Z2G4|M0Z2G4_HORVV Uncharacterized protein OS=Hordeum vulgare subsp. v	5	2	2	2	2	0	0	2	0	0	2	0	0	0	0	0	168.83	1484	1484;1900;1913;2653;452	0.0010753	11.553	By MS/MS			0	0	0	2634400	2634400	0	0	2		+		99	4487;18548	True;True	4644;19221	15029;60927	13476;55418	13476;55418	114	93
REV__tr|M0ZC00|M0ZC00_HORVVUncharacterizedproteinOS=Hordeumvulgaresubsp.vulgarePE=4SV=1;REV__tr|M0ZBZ1|M0ZBZ1_HORVVUncharacterizedproteinOS=Hordeumvulgaresubsp.vulgarePE=4SV=1;REV__tr|M0ZBZ8|M0ZBZ8_HORVVUncharacterizedproteinOS=Hordeumvulgaresubsp.vulgarePE=4SV=1	REV__tr|M0ZC00|M0ZC00_HORVVUncharacterizedproteinOS=Hordeumvulgaresubsp.vulgarePE=4SV=1;REV__tr|M0ZBZ1|M0ZBZ1_HORVVUncharacterizedproteinOS=Hordeumvulgaresubsp.vulgarePE=4SV=1;REV__tr|M0ZBZ8|M0ZBZ8_HORVVUncharacterizedproteinOS=Hordeumvulgaresubsp.vulgarePE=4SV=1	1;1;1	1;1;1	1;1;1	tr|M0ZC00|M0ZC00_HORVV Uncharacterized protein OS=Hordeum vulgare subsp. vulgare PE=4 SV=1;tr|M0ZBZ1|M0ZBZ1_HORVV Uncharacterized protein OS=Hordeum vulgare subsp. vulgare PE=4 SV=1;tr|M0ZBZ8|M0ZBZ8_HORVV Uncharacterized protein OS=Hordeum vulgare subsp. v	3	1	1	1	1	1	0	1	1	0	1	1	0	0	0	0	25.657	227	227;228;668	1	-2	By MS/MS	By matching		0	0	0	303740	285920	17822	0	1	+	+		100	5191	TRUE	5367	17296;17297;17298;17299;17300	15438	15438	115	157
REV__tr|M0ZCF0|M0ZCF0_HORVVUncharacterizedproteinOS=Hordeumvulgaresubsp.vulgarePE=4SV=1;REV__tr|M0ZCF4|M0ZCF4_HORVVUncharacterizedproteinOS=Hordeumvulgaresubsp.vulgarePE=4SV=1;REV__tr|M0ZCF1|M0ZCF1_HORVVUncharacterizedproteinOS=Hordeumvulgaresubsp.vulgarePE=4SV=1;REV__tr|M0ZCE9|M0ZCE9_HORVVUncharacterizedproteinOS=Hordeumvulgaresubsp.vulgarePE=4SV=1	REV__tr|M0ZCF0|M0ZCF0_HORVVUncharacterizedproteinOS=Hordeumvulgaresubsp.vulgarePE=4SV=1;REV__tr|M0ZCF4|M0ZCF4_HORVVUncharacterizedproteinOS=Hordeumvulgaresubsp.vulgarePE=4SV=1;REV__tr|M0ZCF1|M0ZCF1_HORVVUncharacterizedproteinOS=Hordeumvulgaresubsp.vulgarePE=4SV=1;REV__tr|M0ZCE9|M0ZCE9_HORVVUncharacterizedproteinOS=Hordeumvulgaresubsp.vulgarePE=4SV=1	1;1;1;1	1;1;1;1	1;1;1;1	tr|M0ZCF0|M0ZCF0_HORVV Uncharacterized protein OS=Hordeum vulgare subsp. vulgare PE=4 SV=1;tr|M0ZCF4|M0ZCF4_HORVV Uncharacterized protein OS=Hordeum vulgare subsp. vulgare PE=4 SV=1;tr|M0ZCF1|M0ZCF1_HORVV Uncharacterized protein OS=Hordeum vulgare subsp. v	4	1	1	1	1	1	1	1	1	1	1	1	1	0	0	0	7.8732	67	67;79;221;273	1	-2	By MS/MS	By matching	By matching	0	0	0	11254000	5616200	4037000	1600900	1	+	+		101	2865	TRUE	2977	9765;9766;9767;9768;9769;9770;9771;9772;9773	8728	8728	116;117	19;20
REV__tr|Q6WWJ5|Q6WWJ5_HORVUMLA7OS=HordeumvulgareGN=Mla7PE=2SV=1;REV__tr|Q6WWJ6|Q6WWJ6_HORVUMLA6-2OS=HordeumvulgareGN=Mla6-2PE=4SV=1;REV__tr|F2CYH9|F2CYH9_HORVVPredictedprotein(Fragment)OS=Hordeumvulgaresubsp.vulgarePE=2SV=1;REV__tr|D2KPC7|D2KPC7_HORVVMLA37-1OS=Hordeumvulgaresubsp.vulgarePE=2SV=1;REV__tr|Q6WWJ4|Q6WWJ4_HORVUMLA10OS=HordeumvulgareGN=Mla10PE=2SV=1;REV__tr|D2KPB0|D2KPB0_HORVVMLA9OS=Ho…	REV__tr|Q6WWJ5|Q6WWJ5_HORVUMLA7OS=HordeumvulgareGN=Mla7PE=2SV=1;REV__tr|Q6WWJ6|Q6WWJ6_HORVUMLA6-2OS=HordeumvulgareGN=Mla6-2PE=4SV=1;REV__tr|F2CYH9|F2CYH9_HORVVPredictedprotein(Fragment)OS=Hordeumvulgaresubsp.vulgarePE=2SV=1;REV__tr|D2KPC7|D2KPC7_HORVVMLA37-1OS=Hordeumvulgaresubsp.vulgarePE=2SV=1;REV__tr|Q6WWJ4|Q6WWJ4_HORVUMLA10OS=HordeumvulgareGN=Mla10PE=2SV=1;REV__tr|D2KPB0|D2KPB0_HORVVMLA9OS=Ho…	2;1;1;1;1;1;1;1;1;1;1;1;1;1;1;1;1;1;1;1;1;1;1;1;1;1;1	2;1;1;1;1;1;1;1;1;1;1;1;1;1;1;1;1;1;1;1;1;1;1;1;1;1;1	2;1;1;1;1;1;1;1;1;1;1;1;1;1;1;1;1;1;1;1;1;1;1;1;1;1;1	tr|Q6WWJ5|Q6WWJ5_HORVU MLA7 OS=Hordeum vulgare GN=Mla7 PE=2 SV=1;tr|Q6WWJ6|Q6WWJ6_HORVU MLA6-2 OS=Hordeum vulgare GN=Mla6-2 PE=4 SV=1;tr|F2CYH9|F2CYH9_HORVV Predicted protein (Fragment) OS=Hordeum vulgare subsp. vulgare PE=2 SV=1;tr|D2KPC7|D2KPC7_HORVV MLA	27	2	2	2	1	0	2	1	0	2	1	0	2	0	0	0	108.38	961	961;232;666;950;951;951;951;952;952;952;954;956;957;957;958;958;958;958;958;959;959;959;959;961;961;963;967	0.0013942	10.753	By MS/MS		By MS/MS	0	0	0	8833500	8377600	0	455900	3		+		102	19899;20334	True;True	20630;21076	65662;67229;67230;67231;67232	59739;61123;61124	59739;61124
tr|S4Z8D3|S4Z8D3_HORVSATPsynthasesubunitalpha,chloroplasticOS=Hordeumvulgaresubsp.spontaneumGN=atpAPE=3SV=1;tr|S4Z0E0|S4Z0E0_HORVVATPsynthasesubunitalpha,chloroplasticOS=Hordeumvulgaresubsp.vulgareGN=atpAPE=3SV=1;sp|A1E9I8|ATPA_HORVUATPsynthasesubunitalpha,chloroplasticOS=HordeumvulgareGN=atpAPE=3SV=1;sp|A1E9S1|ATPA_SORBIATPsynthasesubunitalpha,chloroplasticOS=SorghumbicolorGN=atpAPE=3SV=1	tr|S4Z8D3|S4Z8D3_HORVSATPsynthasesubunitalpha,chloroplasticOS=Hordeumvulgaresubsp.spontaneumGN=atpAPE=3SV=1;tr|S4Z0E0|S4Z0E0_HORVVATPsynthasesubunitalpha,chloroplasticOS=Hordeumvulgaresubsp.vulgareGN=atpAPE=3SV=1;sp|A1E9I8|ATPA_HORVUATPsynthasesubunitalpha,chloroplasticOS=HordeumvulgareGN=atpAPE=3SV=1;sp|A1E9S1|ATPA_SORBIATPsynthasesubunitalpha,chloroplasticOS=SorghumbicolorGN=atpAPE=3SV=1	14;14;14;9	13;13;13;8	13;13;13;8	tr|S4Z8D3|S4Z8D3_HORVS ATP synthase subunit alpha, chloroplastic OS=Hordeum vulgare subsp. spontaneum GN=atpA PE=3 SV=1;tr|S4Z0E0|S4Z0E0_HORVV ATP synthase subunit alpha, chloroplastic OS=Hordeum vulgare subsp. vulgare GN=atpA PE=3 SV=1;sp|A1E9I8|ATPA_HORV	4	14	13	13	10	10	11	9	9	10	9	9	10	34.1	32.7	32.7	55.294	504	504;504;504;507	0	106.77	By MS/MS	By MS/MS	By MS/MS	23.8	24.2	26	4184800	1450800	1144200	1589800	29				103	4012;4332;5061;6998;7378;8412;8798;8954;11871;15391;17591;17797;17988;20828	True;True;False;True;True;True;True;True;True;True;True;True;True;True	4156;4487;5231;7221;7612;8680;9077;9239;12230;15967;18232;18441;18639;21588	13410;13411;13412;14561;14562;16834;16835;16836;16837;16838;22874;24163;27587;27588;27589;28737;28738;29222;29223;29224;38394;38395;38396;38397;38398;38399;50456;57609;57610;57611;58273;58274;58275;58276;58888;58889;68849;68850;68851	12013;12014;12015;13056;13057;15055;15056;15057;20579;21850;24839;24840;24841;25991;25992;26446;26447;34846;34847;34848;34849;45730;52262;52263;52264;52871;52872;52873;53458;53459;62585;62586;62587	12014;13057;15055;20579;21850;24841;25991;26446;34847;45730;52263;52873;53458;62586	118	157
tr|S4Z289|S4Z289_HORVSPhotosystemIP700chlorophyllaapoproteinA2OS=Hordeumvulgaresubsp.spontaneumGN=psaBPE=3SV=1;tr|S4YYJ5|S4YYJ5_HORVVPhotosystemIP700chlorophyllaapoproteinA2OS=Hordeumvulgaresubsp.vulgareGN=psaBPE=3SV=1;sp|A1E9S3|PSAB_SORBIPhotosystemIP700chlorophyllaapoproteinA2OS=SorghumbicolorGN=psaBPE=3SV=1;sp|A1E9J0|PSAB_HORVUPhotosystemIP700chlorophyllaapoproteinA2OS=HordeumvulgareGN=psaBPE=…	tr|S4Z289|S4Z289_HORVSPhotosystemIP700chlorophyllaapoproteinA2OS=Hordeumvulgaresubsp.spontaneumGN=psaBPE=3SV=1;tr|S4YYJ5|S4YYJ5_HORVVPhotosystemIP700chlorophyllaapoproteinA2OS=Hordeumvulgaresubsp.vulgareGN=psaBPE=3SV=1;sp|A1E9S3|PSAB_SORBIPhotosystemIP700chlorophyllaapoproteinA2OS=SorghumbicolorGN=psaBPE=3SV=1;sp|A1E9J0|PSAB_HORVUPhotosystemIP700chlorophyllaapoproteinA2OS=HordeumvulgareGN=psaBPE=…	1;1;1;1	1;1;1;1	1;1;1;1	tr|S4Z289|S4Z289_HORVS Photosystem I P700 chlorophyll a apoprotein A2 OS=Hordeum vulgare subsp. spontaneum GN=psaB PE=3 SV=1;tr|S4YYJ5|S4YYJ5_HORVV Photosystem I P700 chlorophyll a apoprotein A2 OS=Hordeum vulgare subsp. vulgare GN=psaB PE=3 SV=1;sp|A1E9S3	4	1	1	1	1	1	0	1	1	0	1	1	0	1.6	1.6	1.6	82.614	734	734;734;734;734	0.0033123	6.5594	By MS/MS	By MS/MS		1.6	1.6	0	155260	80763	74502	0	2				104	6503	TRUE	6713	21284;21285;21286	19076;19077	19076
tr|S4Z2B8|S4Z2B8_HORVS30SribosomalproteinS8,chloroplasticOS=Hordeumvulgaresubsp.spontaneumGN=rps8PE=3SV=1;tr|S4Z200|S4Z200_HORVV30SribosomalproteinS8,chloroplasticOS=Hordeumvulgaresubsp.vulgareGN=rps8PE=3SV=1;sp|A1E9W0|RR8_SORBI30SribosomalproteinS8,chloroplasticOS=SorghumbicolorGN=rps8PE=3SV=1;sp|A1E9M6|RR8_HORVU30SribosomalproteinS8,chloroplasticOS=HordeumvulgareGN=rps8PE=3SV=1	tr|S4Z2B8|S4Z2B8_HORVS30SribosomalproteinS8,chloroplasticOS=Hordeumvulgaresubsp.spontaneumGN=rps8PE=3SV=1;tr|S4Z200|S4Z200_HORVV30SribosomalproteinS8,chloroplasticOS=Hordeumvulgaresubsp.vulgareGN=rps8PE=3SV=1;sp|A1E9W0|RR8_SORBI30SribosomalproteinS8,chloroplasticOS=SorghumbicolorGN=rps8PE=3SV=1;sp|A1E9M6|RR8_HORVU30SribosomalproteinS8,chloroplasticOS=HordeumvulgareGN=rps8PE=3SV=1	1;1;1;1	1;1;1;1	1;1;1;1	tr|S4Z2B8|S4Z2B8_HORVS 30S ribosomal protein S8, chloroplastic OS=Hordeum vulgare subsp. spontaneum GN=rps8 PE=3 SV=1;tr|S4Z200|S4Z200_HORVV 30S ribosomal protein S8, chloroplastic OS=Hordeum vulgare subsp. vulgare GN=rps8 PE=3 SV=1;sp|A1E9W0|RR8_SORBI 30S	4	1	1	1	1	1	0	1	1	0	1	1	0	8.8	8.8	8.8	15.709	136	136;136;136;136	0.0016606	7.861	By MS/MS	By MS/MS		8.8	8.8	0	117580	43133	74449	0	2				105	20845	TRUE	21607	68911;68912	62636;62637	62636
tr|S4Z1N9|S4Z1N9_HORVS50SribosomalproteinL14,chloroplasticOS=Hordeumvulgaresubsp.spontaneumGN=rpl14PE=3SV=1;tr|S4Z1A6|S4Z1A6_HORVV50SribosomalproteinL14,chloroplasticOS=Hordeumvulgaresubsp.vulgareGN=rpl14PE=3SV=1;sp|A1E9M7|RK14_HORVU50SribosomalproteinL14,chloroplasticOS=HordeumvulgareGN=rpl14PE=3SV=1;tr|H2B5F7|H2B5F7_HORVU50SribosomalproteinL14,chloroplastic(Fragment)OS=HordeumvulgareGN=rpl14PE=…	tr|S4Z1N9|S4Z1N9_HORVS50SribosomalproteinL14,chloroplasticOS=Hordeumvulgaresubsp.spontaneumGN=rpl14PE=3SV=1;tr|S4Z1A6|S4Z1A6_HORVV50SribosomalproteinL14,chloroplasticOS=Hordeumvulgaresubsp.vulgareGN=rpl14PE=3SV=1;sp|A1E9M7|RK14_HORVU50SribosomalproteinL14,chloroplasticOS=HordeumvulgareGN=rpl14PE=3SV=1	3;3;3;1;1	3;3;3;1;1	3;3;3;1;1	tr|S4Z1N9|S4Z1N9_HORVS 50S ribosomal protein L14, chloroplastic OS=Hordeum vulgare subsp. spontaneum GN=rpl14 PE=3 SV=1;tr|S4Z1A6|S4Z1A6_HORVV 50S ribosomal protein L14, chloroplastic OS=Hordeum vulgare subsp. vulgare GN=rpl14 PE=3 SV=1;sp|A1E9M7|RK14_HORV	5	3	3	3	3	1	1	3	1	1	3	1	1	26	26	26	13.549	123	123;123;123;37;123	0	20.579	By MS/MS	By MS/MS	By MS/MS	26	9.8	9.8	240310	123960	87439	28903	5				106	9299;19333;21193	True;True;True	9591;20052;21961	30341;63850;69942;69943;69944	27473;58106;63605;63606;63607	27473;58106;63607
tr|S4Z1P8|S4Z1P8_HORVSRibosomalproteinS7OS=Hordeumvulgaresubsp.spontaneumGN=rps7PE=4SV=1;tr|S4Z1H1|S4Z1H1_HORVS30SribosomalproteinS7,chloroplasticOS=Hordeumvulgaresubsp.spontaneumGN=rps7PE=3SV=1;tr|F2CXZ9|F2CXZ9_HORVV30SribosomalproteinS7,chloroplasticOS=Hordeumvulgaresubsp.vulgareGN=rps7PE=2SV=1;sp|A1E9W9|RR7_SORBI30SribosomalproteinS7,chloroplasticOS=SorghumbicolorGN=rps7-APE=3SV=1;sp|A1E9N5|RR…	tr|S4Z1P8|S4Z1P8_HORVSRibosomalproteinS7OS=Hordeumvulgaresubsp.spontaneumGN=rps7PE=4SV=1;tr|S4Z1H1|S4Z1H1_HORVS30SribosomalproteinS7,chloroplasticOS=Hordeumvulgaresubsp.spontaneumGN=rps7PE=3SV=1;tr|F2CXZ9|F2CXZ9_HORVV30SribosomalproteinS7,chloroplasticOS=Hordeumvulgaresubsp.vulgareGN=rps7PE=2SV=1;sp|A1E9W9|RR7_SORBI30SribosomalproteinS7,chloroplasticOS=SorghumbicolorGN=rps7-APE=3SV=1;sp|A1E9N5|RR…	2;2;2;2;2	2;2;2;2;2	2;2;2;2;2	tr|S4Z1P8|S4Z1P8_HORVS Ribosomal protein S7 OS=Hordeum vulgare subsp. spontaneum GN=rps7 PE=4 SV=1;tr|S4Z1H1|S4Z1H1_HORVS 30S ribosomal protein S7, chloroplastic OS=Hordeum vulgare subsp. spontaneum GN=rps7 PE=3 SV=1;tr|F2CXZ9|F2CXZ9_HORVV 30S ribosomal pr	5	2	2	2	0	2	0	0	2	0	0	2	0	14.4	14.4	14.4	14.872	132	132;156;156;156;156	0	12.579		By MS/MS		0	14.4	0	70853	0	70853	0	2				107	16649;17952	True;True	17260;18603	54461;58790	49423;53372	49423;53372
tr|S4Z1V8|S4Z1V8_HORVVPhotosystemIIproteinD1OS=Hordeumvulgaresubsp.vulgareGN=psbAPE=3SV=1;tr|S4Z1B7|S4Z1B7_HORVSPhotosystemIIproteinD1OS=Hordeumvulgaresubsp.spontaneumGN=psbAPE=3SV=1;sp|P05337|PSBA_HORVUPhotosystemIIproteinD1OS=HordeumvulgareGN=psbAPE=3SV=1;sp|A1E9Q4|PSBA_SORBIPhotosystemIIproteinD1OS=SorghumbicolorGN=psbAPE=3SV=1;tr|M0ZEQ9|M0ZEQ9_HORVVUncharacterizedproteinOS=Hordeumvulgaresubsp…	tr|S4Z1V8|S4Z1V8_HORVVPhotosystemIIproteinD1OS=Hordeumvulgaresubsp.vulgareGN=psbAPE=3SV=1;tr|S4Z1B7|S4Z1B7_HORVSPhotosystemIIproteinD1OS=Hordeumvulgaresubsp.spontaneumGN=psbAPE=3SV=1;sp|P05337|PSBA_HORVUPhotosystemIIproteinD1OS=HordeumvulgareGN=psbAPE=3SV=1;sp|A1E9Q4|PSBA_SORBIPhotosystemIIproteinD1OS=SorghumbicolorGN=psbAPE=3SV=1	5;5;5;5;1	5;5;5;5;1	5;5;5;5;1	tr|S4Z1V8|S4Z1V8_HORVV Photosystem II protein D1 OS=Hordeum vulgare subsp. vulgare GN=psbA PE=3 SV=1;tr|S4Z1B7|S4Z1B7_HORVS Photosystem II protein D1 OS=Hordeum vulgare subsp. spontaneum GN=psbA PE=3 SV=1;sp|P05337|PSBA_HORVU Photosystem II protein D1 OS=H	5	5	5	5	3	5	2	3	5	2	3	5	2	18.7	18.7	18.7	38.904	353	353;353;353;353;61	0	39.604	By MS/MS	By MS/MS	By MS/MS	12.2	18.7	6.8	989770	367540	476140	146090	10				108	1727;5484;6061;11877;19662	True;True;True;True;True	1801;5664;6259;12236;20388	5872;18109;18110;18111;19893;19894;38419;64894;64895;64896;64897;64898	5269;16172;16173;16174;17771;17772;34869;59049;59050;59051	5269;16173;17771;34869;59050
tr|S4Z1W0|S4Z1W0_HORVVPhotosystemIID2proteinOS=Hordeumvulgaresubsp.vulgareGN=psbDPE=3SV=1;tr|S4Z1J1|S4Z1J1_HORVSPhotosystemIID2proteinOS=Hordeumvulgaresubsp.spontaneumGN=psbDPE=3SV=1;sp|P11849|PSBD_HORVUPhotosystemIID2proteinOS=HordeumvulgareGN=psbDPE=3SV=2;sp|A1E9Q9|PSBD_SORBIPhotosystemIID2proteinOS=SorghumbicolorGN=psbDPE=3SV=1	tr|S4Z1W0|S4Z1W0_HORVVPhotosystemIID2proteinOS=Hordeumvulgaresubsp.vulgareGN=psbDPE=3SV=1;tr|S4Z1J1|S4Z1J1_HORVSPhotosystemIID2proteinOS=Hordeumvulgaresubsp.spontaneumGN=psbDPE=3SV=1;sp|P11849|PSBD_HORVUPhotosystemIID2proteinOS=HordeumvulgareGN=psbDPE=3SV=2;sp|A1E9Q9|PSBD_SORBIPhotosystemIID2proteinOS=SorghumbicolorGN=psbDPE=3SV=1	2;2;2;2	2;2;2;2	2;2;2;2	tr|S4Z1W0|S4Z1W0_HORVV Photosystem II D2 protein OS=Hordeum vulgare subsp. vulgare GN=psbD PE=3 SV=1;tr|S4Z1J1|S4Z1J1_HORVS Photosystem II D2 protein OS=Hordeum vulgare subsp. spontaneum GN=psbD PE=3 SV=1;sp|P11849|PSBD_HORVU Photosystem II D2 protein OS=H	4	2	2	2	1	2	1	1	2	1	1	2	1	6.5	6.5	6.5	39.557	353	353;353;353;353	0	15.377	By MS/MS	By MS/MS	By MS/MS	3.7	6.5	3.7	680000	207770	325460	146770	4				109	136;2658	True;True	140;2762	451;452;453;9112	396;397;398;8145	397;8145
tr|S4Z184|S4Z184_HORVVPhotosystemIICP43reactioncenterproteinOS=Hordeumvulgaresubsp.vulgareGN=psbCPE=3SV=1;tr|S4Z0U7|S4Z0U7_HORVSPhotosystemIICP43reactioncenterproteinOS=Hordeumvulgaresubsp.spontaneumGN=psbCPE=3SV=1;sp|P11095|PSBC_HORVUPhotosystemIICP43reactioncenterproteinOS=HordeumvulgareGN=psbCPE=3SV=4;sp|A1E9R0|PSBC_SORBIPhotosystemIICP43reactioncenterproteinOS=SorghumbicolorGN=psbCPE=3SV=1	tr|S4Z184|S4Z184_HORVVPhotosystemIICP43reactioncenterproteinOS=Hordeumvulgaresubsp.vulgareGN=psbCPE=3SV=1;tr|S4Z0U7|S4Z0U7_HORVSPhotosystemIICP43reactioncenterproteinOS=Hordeumvulgaresubsp.spontaneumGN=psbCPE=3SV=1;sp|P11095|PSBC_HORVUPhotosystemIICP43reactioncenterproteinOS=HordeumvulgareGN=psbCPE=3SV=4;sp|A1E9R0|PSBC_SORBIPhotosystemIICP43reactioncenterproteinOS=SorghumbicolorGN=psbCPE=3SV=1	5;5;5;5	5;5;5;5	5;5;5;5	tr|S4Z184|S4Z184_HORVV Photosystem II CP43 reaction center protein OS=Hordeum vulgare subsp. vulgare GN=psbC PE=3 SV=1;tr|S4Z0U7|S4Z0U7_HORVS Photosystem II CP43 reaction center protein OS=Hordeum vulgare subsp. spontaneum GN=psbC PE=3 SV=1;sp|P11095|PSBC_	4	5	5	5	3	5	2	3	5	2	3	5	2	13.1	13.1	13.1	52.134	473	473;473;473;473	0	55.05	By MS/MS	By MS/MS	By MS/MS	9.5	13.1	6.6	1079200	362260	443580	273310	10				110	1910;3836;7800;11598;17043	True;True;True;True;True	1988;3975;8054;11948;17666	6500;12849;12850;12851;25602;37524;37525;37526;37527;37528;55769;55770	5819;11511;11512;11513;23083;34057;34058;34059;50616;50617	5819;11511;23083;34057;50617	119	356
tr|S4Z1E5|S4Z1E5_HORVSPhotosystemIIreactioncenterproteinLOS=Hordeumvulgaresubsp.spontaneumGN=psbLPE=3SV=1;tr|S4YYK3|S4YYK3_HORVVPhotosystemIIreactioncenterproteinLOS=Hordeumvulgaresubsp.vulgareGN=psbLPE=3SV=1;sp|Q6W6Q9|PSBL_HORVSPhotosystemIIreactioncenterproteinLOS=Hordeumvulgaresubsp.spontaneumGN=psbLPE=3SV=1;sp|P60143|PSBL_HORVUPhotosystemIIreactioncenterproteinLOS=HordeumvulgareGN=psbLPE=1SV=…	tr|S4Z1E5|S4Z1E5_HORVSPhotosystemIIreactioncenterproteinLOS=Hordeumvulgaresubsp.spontaneumGN=psbLPE=3SV=1;tr|S4YYK3|S4YYK3_HORVVPhotosystemIIreactioncenterproteinLOS=Hordeumvulgaresubsp.vulgareGN=psbLPE=3SV=1;sp|Q6W6Q9|PSBL_HORVSPhotosystemIIreactioncenterproteinLOS=Hordeumvulgaresubsp.spontaneumGN=psbLPE=3SV=1;sp|P60143|PSBL_HORVUPhotosystemIIreactioncenterproteinLOS=HordeumvulgareGN=psbLPE=1SV=…	1;1;1;1;1	1;1;1;1;1	1;1;1;1;1	tr|S4Z1E5|S4Z1E5_HORVS Photosystem II reaction center protein L OS=Hordeum vulgare subsp. spontaneum GN=psbL PE=3 SV=1;tr|S4YYK3|S4YYK3_HORVV Photosystem II reaction center protein L OS=Hordeum vulgare subsp. vulgare GN=psbL PE=3 SV=1;sp|Q6W6Q9|PSBL_HORVS	5	1	1	1	1	1	0	1	1	0	1	1	0	36.8	36.8	36.8	4.4971	38	38;38;38;38;38	0.0013741	9.2381	By MS/MS	By MS/MS		36.8	36.8	0	232130	33176	198950	0	3				111	18474	TRUE	19146	60713;60714;60715	55233;55234;55235	55234
tr|S4Z199|S4Z199_HORVVCytochromeb559subunitalphaOS=Hordeumvulgaresubsp.vulgareGN=psbEPE=3SV=1;tr|S4Z0X5|S4Z0X5_HORVSCytochromeb559subunitalphaOS=Hordeumvulgaresubsp.spontaneumGN=psbEPE=3SV=1;sp|P69390|PSBE_HORVUCytochromeb559subunitalphaOS=HordeumvulgareGN=psbEPE=1SV=2;sp|A1E9U1|PSBE_SORBICytochromeb559subunitalphaOS=SorghumbicolorGN=psbEPE=3SV=1	tr|S4Z199|S4Z199_HORVVCytochromeb559subunitalphaOS=Hordeumvulgaresubsp.vulgareGN=psbEPE=3SV=1;tr|S4Z0X5|S4Z0X5_HORVSCytochromeb559subunitalphaOS=Hordeumvulgaresubsp.spontaneumGN=psbEPE=3SV=1;sp|P69390|PSBE_HORVUCytochromeb559subunitalphaOS=HordeumvulgareGN=psbEPE=1SV=2;sp|A1E9U1|PSBE_SORBICytochromeb559subunitalphaOS=SorghumbicolorGN=psbEPE=3SV=1	2;2;2;2	2;2;2;2	2;2;2;2	tr|S4Z199|S4Z199_HORVV Cytochrome b559 subunit alpha OS=Hordeum vulgare subsp. vulgare GN=psbE PE=3 SV=1;tr|S4Z0X5|S4Z0X5_HORVS Cytochrome b559 subunit alpha OS=Hordeum vulgare subsp. spontaneum GN=psbE PE=3 SV=1;sp|P69390|PSBE_HORVU Cytochrome b559 subuni	4	2	2	2	2	2	0	2	2	0	2	2	0	22.9	22.9	22.9	9.4445	83	83;83;83;83	0	14.539	By MS/MS	By MS/MS		22.9	22.9	0	506040	184360	321680	0	5				112	14886;16192	True;True	15453;16796	48907;48908;52910;52911	44357;44358;44359;47954;47955	44357;47954
tr|S4YZ12|S4YZ12_HORVSATP-dependentClpproteaseproteolyticsubunitOS=Hordeumvulgaresubsp.spontaneumGN=clpPPE=3SV=1;tr|S4YYL1|S4YYL1_HORVVATP-dependentClpproteaseproteolyticsubunitOS=Hordeumvulgaresubsp.vulgareGN=clpPPE=3SV=1;sp|P48883|CLPP_HORVUATP-dependentClpproteaseproteolyticsubunitOS=HordeumvulgareGN=clpPPE=3SV=2;sp|A1E9U9|CLPP_SORBIATP-dependentClpproteaseproteolyticsubunitOS=SorghumbicolorGN…	tr|S4YZ12|S4YZ12_HORVSATP-dependentClpproteaseproteolyticsubunitOS=Hordeumvulgaresubsp.spontaneumGN=clpPPE=3SV=1;tr|S4YYL1|S4YYL1_HORVVATP-dependentClpproteaseproteolyticsubunitOS=Hordeumvulgaresubsp.vulgareGN=clpPPE=3SV=1;sp|P48883|CLPP_HORVUATP-dependentClpproteaseproteolyticsubunitOS=HordeumvulgareGN=clpPPE=3SV=2;sp|A1E9U9|CLPP_SORBIATP-dependentClpproteaseproteolyticsubunitOS=SorghumbicolorGN…	1;1;1;1	1;1;1;1	1;1;1;1	tr|S4YZ12|S4YZ12_HORVS ATP-dependent Clp protease proteolytic subunit OS=Hordeum vulgare subsp. spontaneum GN=clpP PE=3 SV=1;tr|S4YYL1|S4YYL1_HORVV ATP-dependent Clp protease proteolytic subunit OS=Hordeum vulgare subsp. vulgare GN=clpP PE=3 SV=1;sp|P48883	4	1	1	1	1	1	1	1	1	1	1	1	1	6	6	6	24.71	216	216;216;216;216	0.0013817	9.5133	By MS/MS	By MS/MS	By MS/MS	6	6	6	422530	217170	88153	117200	3				113	18373	TRUE	19041	60418;60419;60420;60421	54976;54977;54978	54976
sp|P60161|CYB6_HORVUCytochromeb6OS=HordeumvulgareGN=petBPE=3SV=1;sp|A1E9V4|CYB6_SORBICytochromeb6OS=SorghumbicolorGN=petBPE=3SV=2;tr|S4Z251|S4Z251_HORVSCytochromeb6OS=Hordeumvulgaresubsp.spontaneumGN=petBPE=3SV=1;tr|S4YYM1|S4YYM1_HORVVCytochromeb6OS=Hordeumvulgaresubsp.vulgareGN=petBPE=3SV=1	sp|P60161|CYB6_HORVUCytochromeb6OS=HordeumvulgareGN=petBPE=3SV=1;sp|A1E9V4|CYB6_SORBICytochromeb6OS=SorghumbicolorGN=petBPE=3SV=2;tr|S4Z251|S4Z251_HORVSCytochromeb6OS=Hordeumvulgaresubsp.spontaneumGN=petBPE=3SV=1;tr|S4YYM1|S4YYM1_HORVVCytochromeb6OS=Hordeumvulgaresubsp.vulgareGN=petBPE=3SV=1	1;1;1;1	1;1;1;1	1;1;1;1	sp|P60161|CYB6_HORVU Cytochrome b6 OS=Hordeum vulgare GN=petB PE=3 SV=1;sp|A1E9V4|CYB6_SORBI Cytochrome b6 OS=Sorghum bicolor GN=petB PE=3 SV=2;tr|S4Z251|S4Z251_HORVS Cytochrome b6 OS=Hordeum vulgare subsp. spontaneum GN=petB PE=3 SV=1;tr|S4YYM1|S4YYM1_HOR	4	1	1	1	1	1	1	1	1	1	1	1	1	5.6	5.6	5.6	24.182	215	215;215;232;232	0.0016166	7.3865	By MS/MS	By MS/MS	By MS/MS	5.6	5.6	5.6	163660	42432	87051	34173	3				114	7951	TRUE	8210	26135;26136;26137	23539;23540;23541	23539
tr|M0YXK7|M0YXK7_HORVVUncharacterizedproteinOS=Hordeumvulgaresubsp.vulgarePE=4SV=1;tr|M0YXK9|M0YXK9_HORVVCASP-likeproteinOS=Hordeumvulgaresubsp.vulgarePE=3SV=1;sp|F2D276|CSPL2_HORVVCASP-likeprotein4B2OS=Hordeumvulgaresubsp.vulgarePE=2SV=1	tr|M0YXK7|M0YXK7_HORVVUncharacterizedproteinOS=Hordeumvulgaresubsp.vulgarePE=4SV=1;tr|M0YXK9|M0YXK9_HORVVCASP-likeproteinOS=Hordeumvulgaresubsp.vulgarePE=3SV=1;sp|F2D276|CSPL2_HORVVCASP-likeprotein4B2OS=Hordeumvulgaresubsp.vulgarePE=2SV=1	1;1;1	1;1;1	1;1;1	tr|M0YXK7|M0YXK7_HORVV Uncharacterized protein OS=Hordeum vulgare subsp. vulgare PE=4 SV=1;tr|M0YXK9|M0YXK9_HORVV CASP-like protein OS=Hordeum vulgare subsp. vulgare PE=3 SV=1;sp|F2D276|CSPL2_HORVV CASP-like protein 4B2 OS=Hordeum vulgare subsp. vulgare PE	3	1	1	1	1	1	0	1	1	0	1	1	0	15.5	15.5	15.5	10.846	103	103;194;203	1	-2	By MS/MS	By MS/MS		15.5	15.5	0	122540	56637	65908	0	2	+			115	1684	TRUE	1757	5717;5718	5123;5124	5123	120	3
tr|M0WWX4|M0WWX4_HORVVUncharacterizedproteinOS=Hordeumvulgaresubsp.vulgarePE=4SV=1;tr|M0WWX2|M0WWX2_HORVV4-hydroxyphenylpyruvatedioxygenaseOS=Hordeumvulgaresubsp.vulgarePE=3SV=1;tr|F2CV61|F2CV61_HORVV4-hydroxyphenylpyruvatedioxygenaseOS=Hordeumvulgaresubsp.vulgarePE=2SV=1;sp|O48604|HPPD_HORVU4-hydroxyphenylpyruvatedioxygenaseOS=HordeumvulgarePE=2SV=1;tr|F2E412|F2E412_HORVV4-hydroxyphenylpyruvated…	tr|M0WWX4|M0WWX4_HORVVUncharacterizedproteinOS=Hordeumvulgaresubsp.vulgarePE=4SV=1;tr|M0WWX2|M0WWX2_HORVV4-hydroxyphenylpyruvatedioxygenaseOS=Hordeumvulgaresubsp.vulgarePE=3SV=1;tr|F2CV61|F2CV61_HORVV4-hydroxyphenylpyruvatedioxygenaseOS=Hordeumvulgaresubsp.vulgarePE=2SV=1;sp|O48604|HPPD_HORVU4-hydroxyphenylpyruvatedioxygenaseOS=HordeumvulgarePE=2SV=1;tr|F2E412|F2E412_HORVV4-hydroxyphenylpyruvated…	4;4;4;4;4;3;2	4;4;4;4;4;3;2	4;4;4;4;4;3;2	tr|M0WWX4|M0WWX4_HORVV Uncharacterized protein OS=Hordeum vulgare subsp. vulgare PE=4 SV=1;tr|M0WWX2|M0WWX2_HORVV 4-hydroxyphenylpyruvate dioxygenase OS=Hordeum vulgare subsp. vulgare PE=3 SV=1;tr|F2CV61|F2CV61_HORVV 4-hydroxyphenylpyruvate dioxygenase OS=	7	4	4	4	3	3	2	3	3	2	3	3	2	19	19	19	39.517	373	373;434;434;434;459;434;120	0	31.695	By MS/MS	By MS/MS	By MS/MS	15.8	10.7	7.5	921730	371680	358060	192000	8				116	3112;5721;6643;16042	True;True;True;True	3230;5912;6857;16643	10602;18909;18910;18911;21758;52475;52476;52477	9490;16895;16896;16897;19569;47575;47576;47577	9490;16897;19569;47575
tr|M0Y5H9|M0Y5H9_HORVVUncharacterizedproteinOS=Hordeumvulgaresubsp.vulgarePE=4SV=1;tr|M0Y5H8|M0Y5H8_HORVVUncharacterizedproteinOS=Hordeumvulgaresubsp.vulgarePE=4SV=1;tr|F2E7L4|F2E7L4_HORVVPredictedprotein(Fragment)OS=Hordeumvulgaresubsp.vulgarePE=2SV=1;tr|F2EI46|F2EI46_HORVVPredictedproteinOS=Hordeumvulgaresubsp.vulgarePE=2SV=1;sp|O82422|SPY_HORVUProbableUDP-N-acetylglucosamine--peptideN-acetylgl…	tr|M0Y5H9|M0Y5H9_HORVVUncharacterizedproteinOS=Hordeumvulgaresubsp.vulgarePE=4SV=1;tr|M0Y5H8|M0Y5H8_HORVVUncharacterizedproteinOS=Hordeumvulgaresubsp.vulgarePE=4SV=1;tr|F2E7L4|F2E7L4_HORVVPredictedprotein(Fragment)OS=Hordeumvulgaresubsp.vulgarePE=2SV=1;tr|F2EI46|F2EI46_HORVVPredictedproteinOS=Hordeumvulgaresubsp.vulgarePE=2SV=1;sp|O82422|SPY_HORVUProbableUDP-N-acetylglucosamine--peptideN-acetylgl…	1;1;1;1;1	1;1;1;1;1	1;1;1;1;1	tr|M0Y5H9|M0Y5H9_HORVV Uncharacterized protein OS=Hordeum vulgare subsp. vulgare PE=4 SV=1;tr|M0Y5H8|M0Y5H8_HORVV Uncharacterized protein OS=Hordeum vulgare subsp. vulgare PE=4 SV=1;tr|F2E7L4|F2E7L4_HORVV Predicted protein (Fragment) OS=Hordeum vulgare sub	5	1	1	1	0	1	0	0	1	0	0	1	0	3.8	3.8	3.8	43.637	398	398;624;644;944;944	0.0027331	6.6452		By MS/MS		0	3.8	0	32098	0	32098	0	1				117	20088	TRUE	20825	66353	60333	60333
tr|S4Z8E1|S4Z8E1_HORVSATPsynthasesubunitbeta,chloroplasticOS=Hordeumvulgaresubsp.spontaneumGN=atpBPE=3SV=1;tr|S4Z0F2|S4Z0F2_HORVVATPsynthasesubunitbeta,chloroplasticOS=Hordeumvulgaresubsp.vulgareGN=atpBPE=3SV=1;sp|P00828|ATPB_HORVUATPsynthasesubunitbeta,chloroplasticOS=HordeumvulgareGN=atpBPE=3SV=2;sp|A1E9T1|ATPB_SORBIATPsynthasesubunitbeta,chloroplasticOS=SorghumbicolorGN=atpBPE=3SV=1;tr|M0W282|…	tr|S4Z8E1|S4Z8E1_HORVSATPsynthasesubunitbeta,chloroplasticOS=Hordeumvulgaresubsp.spontaneumGN=atpBPE=3SV=1;tr|S4Z0F2|S4Z0F2_HORVVATPsynthasesubunitbeta,chloroplasticOS=Hordeumvulgaresubsp.vulgareGN=atpBPE=3SV=1;sp|P00828|ATPB_HORVUATPsynthasesubunitbeta,chloroplasticOS=HordeumvulgareGN=atpBPE=3SV=2;sp|A1E9T1|ATPB_SORBIATPsynthasesubunitbeta,chloroplasticOS=SorghumbicolorGN=atpBPE=3SV=1	10;10;10;8;2;1	9;9;9;7;2;1	9;9;9;7;2;1	tr|S4Z8E1|S4Z8E1_HORVS ATP synthase subunit beta, chloroplastic OS=Hordeum vulgare subsp. spontaneum GN=atpB PE=3 SV=1;tr|S4Z0F2|S4Z0F2_HORVV ATP synthase subunit beta, chloroplastic OS=Hordeum vulgare subsp. vulgare GN=atpB PE=3 SV=1;sp|P00828|ATPB_HORVU	6	10	9	9	5	7	4	4	6	3	4	6	3	29.1	26.9	26.9	53.874	498	498;498;498;498;129;74	0	60.675	By MS/MS	By MS/MS	By MS/MS	14.3	23.7	13.3	2088700	789900	1013400	285470	13				118	1270;2407;6635;8000;9255;9335;10243;10518;15189;20708	True;True;True;True;True;False;True;True;True;True	1317;2501;6849;8259;9547;9629;10560;10841;15763;21463	4286;4287;4288;8168;21727;26303;30181;30182;30470;30471;30472;30473;30474;30475;33346;34151;49834;68469;68470	3821;3822;3823;7287;19546;23695;27343;27344;27597;27598;27599;27600;30236;30957;45161;62251;62252	3822;7287;19546;23695;27343;27600;30236;30957;45161;62252
tr|F2D617|F2D617_HORVVAcylcarrierproteinOS=Hordeumvulgaresubsp.vulgarePE=2SV=1;sp|P02902|ACP1_HORVUAcylcarrierprotein1,chloroplasticOS=HordeumvulgareGN=ACL1.1PE=1SV=2;tr|M0VTW7|M0VTW7_HORVVAcylcarrierproteinOS=Hordeumvulgaresubsp.vulgarePE=3SV=1	tr|F2D617|F2D617_HORVVAcylcarrierproteinOS=Hordeumvulgaresubsp.vulgarePE=2SV=1;sp|P02902|ACP1_HORVUAcylcarrierprotein1,chloroplasticOS=HordeumvulgareGN=ACL1.1PE=1SV=2;tr|M0VTW7|M0VTW7_HORVVAcylcarrierproteinOS=Hordeumvulgaresubsp.vulgarePE=3SV=1	1;1;1	1;1;1	1;1;1	tr|F2D617|F2D617_HORVV Acyl carrier protein OS=Hordeum vulgare subsp. vulgare PE=2 SV=1;sp|P02902|ACP1_HORVU Acyl carrier protein 1, chloroplastic OS=Hordeum vulgare GN=ACL1.1 PE=1 SV=2;tr|M0VTW7|M0VTW7_HORVV Acyl carrier protein OS=Hordeum vulgare subsp.	3	1	1	1	0	1	1	0	1	1	0	1	1	10.1	10.1	10.1	16.002	149	149;149;249	0.0033193	6.5817		By MS/MS	By MS/MS	0	10.1	10.1	212430	0	136090	76333	2				119	15217	TRUE	15791	49956;49957	45273;45274	45274
sp|P05336|ADH1_HORVUAlcoholdehydrogenase1OS=HordeumvulgareGN=ADH1PE=2SV=1	sp|P05336|ADH1_HORVUAlcoholdehydrogenase1OS=HordeumvulgareGN=ADH1PE=2SV=1	8	1	0	sp|P05336|ADH1_HORVU Alcohol dehydrogenase 1 OS=Hordeum vulgare GN=ADH1 PE=2 SV=1	1	8	1	0	8	5	5	1	0	0	0	0	0	43.3	6.1	0	40.884	379	379	0.0024593	6.7431	By MS/MS	By matching	By matching	43.3	25.6	23.5	190840	190840	0	0	1				120	360;3417;5985;8060;9241;9609;15823;19051	False;False;False;False;False;False;False;True	368;3542;3543;6180;8319;9533;9910;16412;16413;19757	1165;1166;11519;11520;11521;11522;11523;11524;11525;11526;11527;11528;11529;11530;19687;19688;19689;26506;26507;26508;26509;26510;26511;26512;26513;30136;30137;31379;51743;51744;51745;51746;51747;51748;62781	1023;1024;10325;10326;10327;10328;10329;10330;10331;10332;10333;10334;10335;10336;17587;17588;17589;23887;23888;23889;23890;23891;27279;27280;27281;27282;28437;46908;46909;46910;46911;46912;46913;46914;57114	1023;10335;17587;23888;27279;28437;46914;57114	121;122;123;124	24;35;112;260
tr|Q7YMR9|Q7YMR9_HORVSRibulosebisphosphatecarboxylaselargechainOS=Hordeumvulgaresubsp.spontaneumGN=rbcLPE=3SV=1;tr|Q7YMR6|Q7YMR6_HORVVRibulosebisphosphatecarboxylaselargechainOS=Hordeumvulgaresubsp.vulgareGN=rbcLPE=3SV=1;sp|P05698|RBL_HORVURibulosebisphosphatecarboxylaselargechainOS=HordeumvulgareGN=rbcLPE=3SV=2;tr|A0A0A1IXM9|A0A0A1IXM9_HORVURibulosebisphosphatecarboxylaselargechain(Fragment)OS=H…	tr|Q7YMR9|Q7YMR9_HORVSRibulosebisphosphatecarboxylaselargechainOS=Hordeumvulgaresubsp.spontaneumGN=rbcLPE=3SV=1;tr|Q7YMR6|Q7YMR6_HORVVRibulosebisphosphatecarboxylaselargechainOS=Hordeumvulgaresubsp.vulgareGN=rbcLPE=3SV=1;sp|P05698|RBL_HORVURibulosebisphosphatecarboxylaselargechainOS=HordeumvulgareGN=rbcLPE=3SV=2;tr|A0A0A1IXM9|A0A0A1IXM9_HORVURibulosebisphosphatecarboxylaselargechain(Fragment)OS=H…	14;14;14;13;9;8;5;4;4;4;4;1	14;14;14;13;9;8;5;4;4;4;4;1	14;14;14;13;9;8;5;4;4;4;4;1	tr|Q7YMR9|Q7YMR9_HORVS Ribulose bisphosphate carboxylase large chain OS=Hordeum vulgare subsp. spontaneum GN=rbcL PE=3 SV=1;tr|Q7YMR6|Q7YMR6_HORVV Ribulose bisphosphate carboxylase large chain OS=Hordeum vulgare subsp. vulgare GN=rbcL PE=3 SV=1;sp|P05698|R	12	14	14	14	10	9	9	10	9	9	10	9	9	34.2	34.2	34.2	53.078	479	479;479;479;463;476;249;198;168;184;184;186;30	0	91.106	By MS/MS	By MS/MS	By MS/MS	23.4	20	22.1	9007900	3215300	2516400	3276100	38				121	1077;1216;3737;3985;5188;6603;7256;13096;13777;14870;17060;17984;18907;21061	True;True;True;True;True;True;True;True;True;True;True;True;True;True	1113;1259;3872;4129;5363;6817;7483;13487;14265;15436;17683;18635;19607;21825	3631;3632;3633;3634;3635;4108;4109;12511;12512;12513;12514;12515;12516;13318;13319;13320;13321;13322;13323;17287;17288;17289;17290;21637;23716;23717;42238;42239;42240;42241;42242;44786;44787;48834;48835;55809;58876;58877;58878;58879;62284;62285;62286;62287;62288;62289;62290;69532;69533;69534;69535	3249;3250;3251;3252;3667;11186;11187;11188;11929;11930;11931;11932;11933;11934;15433;15434;19464;21352;38298;38299;38300;38301;38302;38303;38304;40666;44304;50659;53447;53448;53449;56649;56650;56651;56652;56653;63221;63222;63223	3249;3667;11186;11930;15434;19464;21352;38302;40666;44304;50659;53449;56651;63221	125;126	212;341
tr|F2D7P5|F2D7P5_HORVVPlastocyaninOS=Hordeumvulgaresubsp.vulgarePE=2SV=1;sp|P08248|PLAS_HORVUPlastocyanin,chloroplasticOS=HordeumvulgareGN=PETEPE=2SV=1	tr|F2D7P5|F2D7P5_HORVVPlastocyaninOS=Hordeumvulgaresubsp.vulgarePE=2SV=1;sp|P08248|PLAS_HORVUPlastocyanin,chloroplasticOS=HordeumvulgareGN=PETEPE=2SV=1	1;1	1;1	1;1	tr|F2D7P5|F2D7P5_HORVV Plastocyanin OS=Hordeum vulgare subsp. vulgare PE=2 SV=1;sp|P08248|PLAS_HORVU Plastocyanin, chloroplastic OS=Hordeum vulgare GN=PETE PE=2 SV=1	2	1	1	1	0	1	0	0	1	0	0	1	0	15.5	15.5	15.5	15.722	155	155;155	0.0018709	6.8599		By MS/MS		0	15.5	0	51849	0	51849	0	1				122	14358	TRUE	14907	47111	42766	42766
sp|P0CG86|RS271_HORVUUbiquitin-40SribosomalproteinS27aOS=HordeumvulgareGN=MUB1PE=3SV=1;tr|F2D1A7|F2D1A7_HORVVPredictedproteinOS=Hordeumvulgaresubsp.vulgarePE=2SV=1;tr|F2DAF1|F2DAF1_HORVVPredictedproteinOS=Hordeumvulgaresubsp.vulgarePE=2SV=1;sp|P0CG87|RS272_HORVUUbiquitin-40SribosomalproteinS27aOS=HordeumvulgareGN=MUB2PE=3SV=1;sp|P0CG83|UBIQP_HORVUPolyubiquitin(Fragment)OS=HordeumvulgarePE=2SV=1;t…	sp|P0CG86|RS271_HORVUUbiquitin-40SribosomalproteinS27aOS=HordeumvulgareGN=MUB1PE=3SV=1;tr|F2D1A7|F2D1A7_HORVVPredictedproteinOS=Hordeumvulgaresubsp.vulgarePE=2SV=1;tr|F2DAF1|F2DAF1_HORVVPredictedproteinOS=Hordeumvulgaresubsp.vulgarePE=2SV=1;sp|P0CG87|RS272_HORVUUbiquitin-40SribosomalproteinS27aOS=HordeumvulgareGN=MUB2PE=3SV=1;sp|P0CG83|UBIQP_HORVUPolyubiquitin(Fragment)OS=HordeumvulgarePE=2SV=1;t…	9;8;8;8;5;5;5;5;5;5;5;5;2;1	9;8;8;8;5;5;5;5;5;5;5;5;2;1	4;3;3;3;0;0;0;0;0;0;0;0;2;0	sp|P0CG86|RS271_HORVU Ubiquitin-40S ribosomal protein S27a OS=Hordeum vulgare GN=MUB1 PE=3 SV=1;tr|F2D1A7|F2D1A7_HORVV Predicted protein OS=Hordeum vulgare subsp. vulgare PE=2 SV=1;tr|F2DAF1|F2DAF1_HORVV Predicted protein OS=Hordeum vulgare subsp. vulgare	14	9	9	4	9	8	8	9	8	8	4	3	3	61.9	61.9	28.4	17.654	155	155;155;155;155;171;229;305;381;457;457;457;457;53;131	0	103.64	By MS/MS	By MS/MS	By MS/MS	61.9	57.4	57.4	65211000	23301000	21914000	19996000	62				123	2776;4436;5423;9891;11143;11144;18127;18158;18267	True;True;True;True;True;True;True;True;True	2888;4592;5602;10203;11487;11488;18782;18813;18924	9531;9532;9533;9534;14852;14853;14854;14855;14856;14857;14858;17933;17934;17935;17936;17937;17938;17939;17940;17941;32204;32205;32206;32207;32208;32209;32210;32211;32212;32213;36116;36117;36118;36119;36120;36121;36122;36123;36124;59435;59436;59437;59438;59439;59440;59441;59442;59443;59444;59445;59446;59447;59448;59449;59450;59451;59559;59560;59561;59562;59563;59564;59565;59566;59567;59994;59995;5…	8517;8518;8519;13324;13325;13326;13327;16016;16017;16018;16019;16020;16021;29166;29167;29168;29169;29170;29171;29172;29173;29174;32783;32784;32785;32786;32787;32788;32789;32790;54036;54037;54038;54039;54040;54041;54042;54043;54044;54045;54046;54047;54048;54049;54050;54051;54052;54053;54054;54055;54056;54057;54152;54153;54154;54155;54156;54157;54158;54159;54160;54570;54571	8517;13324;16021;29169;32785;32790;54048;54155;54571	127	133
tr|S4Z2B0|S4Z2B0_HORVSPhotosystemIICP47reactioncenterproteinOS=Hordeumvulgaresubsp.spontaneumGN=psbBPE=3SV=1;tr|S4Z1Z4|S4Z1Z4_HORVVPhotosystemIICP47reactioncenterproteinOS=Hordeumvulgaresubsp.vulgareGN=psbBPE=3SV=1;sp|P10900|PSBB_HORVUPhotosystemIICP47reactioncenterproteinOS=HordeumvulgareGN=psbBPE=1SV=2;sp|A1E9V0|PSBB_SORBIPhotosystemIICP47reactioncenterproteinOS=SorghumbicolorGN=psbBPE=3SV=1	tr|S4Z2B0|S4Z2B0_HORVSPhotosystemIICP47reactioncenterproteinOS=Hordeumvulgaresubsp.spontaneumGN=psbBPE=3SV=1;tr|S4Z1Z4|S4Z1Z4_HORVVPhotosystemIICP47reactioncenterproteinOS=Hordeumvulgaresubsp.vulgareGN=psbBPE=3SV=1;sp|P10900|PSBB_HORVUPhotosystemIICP47reactioncenterproteinOS=HordeumvulgareGN=psbBPE=1SV=2	3;3;3;1	3;3;3;1	3;3;3;1	tr|S4Z2B0|S4Z2B0_HORVS Photosystem II CP47 reaction center protein OS=Hordeum vulgare subsp. spontaneum GN=psbB PE=3 SV=1;tr|S4Z1Z4|S4Z1Z4_HORVV Photosystem II CP47 reaction center protein OS=Hordeum vulgare subsp. vulgare GN=psbB PE=3 SV=1;sp|P10900|PSBB_	4	3	3	3	3	0	0	3	0	0	3	0	0	9.6	9.6	9.6	56.132	508	508;508;508;508	0	21.055	By MS/MS			9.6	0	0	193810	193810	0	0	3				124	1060;17101;20468	True;True;True	1096;17724;21213	3578;55957;67667	3198;50782;61519	3198;50782;61519	128	330
tr|M0YCY4|M0YCY4_HORVVUncharacterizedproteinOS=Hordeumvulgaresubsp.vulgarePE=4SV=1;tr|V9I1G6|V9I1G6_HORVVChitinase(Fragment)OS=Hordeumvulgaresubsp.vulgareGN=Chi26PE=4SV=1;tr|M0YD01|M0YD01_HORVVUncharacterizedproteinOS=Hordeumvulgaresubsp.vulgarePE=3SV=1;tr|F2ELX8|F2ELX8_HORVVPredictedproteinOS=Hordeumvulgaresubsp.vulgarePE=2SV=1;sp|P23951|CHI2_HORVU26kDaendochitinase2OS=HordeumvulgarePE=1SV=1;sp|…	tr|M0YCY4|M0YCY4_HORVVUncharacterizedproteinOS=Hordeumvulgaresubsp.vulgarePE=4SV=1;tr|V9I1G6|V9I1G6_HORVVChitinase(Fragment)OS=Hordeumvulgaresubsp.vulgareGN=Chi26PE=4SV=1;tr|M0YD01|M0YD01_HORVVUncharacterizedproteinOS=Hordeumvulgaresubsp.vulgarePE=3SV=1;tr|F2ELX8|F2ELX8_HORVVPredictedproteinOS=Hordeumvulgaresubsp.vulgarePE=2SV=1;sp|P23951|CHI2_HORVU26kDaendochitinase2OS=HordeumvulgarePE=1SV=1;sp|…	1;1;1;1;1;1;1	1;1;1;1;1;1;1	1;1;1;1;1;1;1	tr|M0YCY4|M0YCY4_HORVV Uncharacterized protein OS=Hordeum vulgare subsp. vulgare PE=4 SV=1;tr|V9I1G6|V9I1G6_HORVV Chitinase (Fragment) OS=Hordeum vulgare subsp. vulgare GN=Chi26 PE=4 SV=1;tr|M0YD01|M0YD01_HORVV Uncharacterized protein OS=Hordeum vulgare su	7	1	1	1	1	0	0	1	0	0	1	0	0	9	9	9	19.111	177	177;181;266;266;266;318;319	0.0016404	7.6517	By MS/MS			9	0	0	94689	94689	0	0	1				125	7786	TRUE	8040	25570	23054	23054
tr|M0Y678|M0Y678_HORVVUncharacterizedproteinOS=Hordeumvulgaresubsp.vulgarePE=4SV=1;tr|F2E4W0|F2E4W0_HORVVPredictedproteinOS=Hordeumvulgaresubsp.vulgarePE=2SV=1;tr|F2E0F4|F2E0F4_HORVVPredictedproteinOS=Hordeumvulgaresubsp.vulgarePE=2SV=1;tr|F2DUW3|F2DUW3_HORVVPredictedproteinOS=Hordeumvulgaresubsp.vulgarePE=2SV=1;sp|P13192|PSAF_HORVUPhotosystemIreactioncentersubunitIII,chloroplasticOS=Hordeumvulga…	tr|M0Y678|M0Y678_HORVVUncharacterizedproteinOS=Hordeumvulgaresubsp.vulgarePE=4SV=1;tr|F2E4W0|F2E4W0_HORVVPredictedproteinOS=Hordeumvulgaresubsp.vulgarePE=2SV=1;tr|F2E0F4|F2E0F4_HORVVPredictedproteinOS=Hordeumvulgaresubsp.vulgarePE=2SV=1;tr|F2DUW3|F2DUW3_HORVVPredictedproteinOS=Hordeumvulgaresubsp.vulgarePE=2SV=1;sp|P13192|PSAF_HORVUPhotosystemIreactioncentersubunitIII,chloroplasticOS=Hordeumvulga…	2;2;2;2;2	2;2;2;2;2	2;2;2;2;2	tr|M0Y678|M0Y678_HORVV Uncharacterized protein OS=Hordeum vulgare subsp. vulgare PE=4 SV=1;tr|F2E4W0|F2E4W0_HORVV Predicted protein OS=Hordeum vulgare subsp. vulgare PE=2 SV=1;tr|F2E0F4|F2E0F4_HORVV Predicted protein OS=Hordeum vulgare subsp. vulgare PE=2	5	2	2	2	0	2	0	0	2	0	0	2	0	13.4	13.4	13.4	21.433	201	201;207;235;235;235	0	13.431		By MS/MS		0	13.4	0	62961	0	62961	0	2				126	7117;21145	True;True	7344;21911	23275;69800	20928;63474	20928;63474
tr|M0YUC3|M0YUC3_HORVVUncharacterizedproteinOS=Hordeumvulgaresubsp.vulgarePE=4SV=1;tr|M0YUC4|M0YUC4_HORVVUncharacterizedproteinOS=Hordeumvulgaresubsp.vulgarePE=4SV=1;tr|F2DVQ9|F2DVQ9_HORVVPredictedproteinOS=Hordeumvulgaresubsp.vulgarePE=2SV=1;sp|P13194|PSAE_HORVUPhotosystemIreactioncentersubunitIV,chloroplasticOS=HordeumvulgareGN=PSAEPE=1SV=2	tr|M0YUC3|M0YUC3_HORVVUncharacterizedproteinOS=Hordeumvulgaresubsp.vulgarePE=4SV=1;tr|M0YUC4|M0YUC4_HORVVUncharacterizedproteinOS=Hordeumvulgaresubsp.vulgarePE=4SV=1;tr|F2DVQ9|F2DVQ9_HORVVPredictedproteinOS=Hordeumvulgaresubsp.vulgarePE=2SV=1;sp|P13194|PSAE_HORVUPhotosystemIreactioncentersubunitIV,chloroplasticOS=HordeumvulgareGN=PSAEPE=1SV=2	1;1;1;1	1;1;1;1	1;1;1;1	tr|M0YUC3|M0YUC3_HORVV Uncharacterized protein OS=Hordeum vulgare subsp. vulgare PE=4 SV=1;tr|M0YUC4|M0YUC4_HORVV Uncharacterized protein OS=Hordeum vulgare subsp. vulgare PE=4 SV=1;tr|F2DVQ9|F2DVQ9_HORVV Predicted protein OS=Hordeum vulgare subsp. vulgare	4	1	1	1	1	1	0	1	1	0	1	1	0	21.1	21.1	21.1	13.443	128	128;147;147;147	0.001049	10.861	By MS/MS	By MS/MS		21.1	21.1	0	412060	140770	271290	0	3				127	659	TRUE	678	2229;2230;2231;2232	1977;1978;1979	1978
tr|M0WRL5|M0WRL5_HORVVGlutaminesynthetaseOS=Hordeumvulgaresubsp.vulgarePE=3SV=1;tr|M0WRL4|M0WRL4_HORVVGlutaminesynthetaseOS=Hordeumvulgaresubsp.vulgarePE=3SV=1;tr|M0WRL0|M0WRL0_HORVVGlutaminesynthetaseOS=Hordeumvulgaresubsp.vulgarePE=3SV=1;sp|P13564|GLNA2_HORVUGlutaminesynthetaseleafisozyme,chloroplasticOS=HordeumvulgarePE=2SV=2;tr|F2DK71|F2DK71_HORVVGlutaminesynthetase(Fragment)OS=Hordeumvulgare…	tr|M0WRL5|M0WRL5_HORVVGlutaminesynthetaseOS=Hordeumvulgaresubsp.vulgarePE=3SV=1;tr|M0WRL4|M0WRL4_HORVVGlutaminesynthetaseOS=Hordeumvulgaresubsp.vulgarePE=3SV=1;tr|M0WRL0|M0WRL0_HORVVGlutaminesynthetaseOS=Hordeumvulgaresubsp.vulgarePE=3SV=1;sp|P13564|GLNA2_HORVUGlutaminesynthetaseleafisozyme,chloroplasticOS=HordeumvulgarePE=2SV=2;tr|F2DK71|F2DK71_HORVVGlutaminesynthetase(Fragment)OS=Hordeumvulgare…	6;6;6;6;6;6;4	6;6;6;6;6;6;4	6;6;6;6;6;6;4	tr|M0WRL5|M0WRL5_HORVV Glutamine synthetase OS=Hordeum vulgare subsp. vulgare PE=3 SV=1;tr|M0WRL4|M0WRL4_HORVV Glutamine synthetase OS=Hordeum vulgare subsp. vulgare PE=3 SV=1;tr|M0WRL0|M0WRL0_HORVV Glutamine synthetase OS=Hordeum vulgare subsp. vulgare PE	7	6	6	6	5	4	4	5	4	4	5	4	4	24.9	24.9	24.9	42.107	386	386;397;427;434;435;435;309	0	47.768	By MS/MS	By MS/MS	By MS/MS	21.2	17.1	18.7	2466200	1231300	678840	556120	14				128	1225;7268;8494;9423;13007;18117	True;True;True;True;True;True	1270;7496;8765;9722;13398;18772	4147;4148;23746;23747;23748;27816;27817;27818;30752;41971;41972;41973;59405	3700;3701;21382;21383;21384;21385;25051;25052;25053;27867;38061;38062;38063;54006	3700;21384;25051;27867;38061;54006
tr|Q8S3U1|Q8S3U1_HORVVBeta-1,3-glucanaseOS=Hordeumvulgaresubsp.vulgarePE=2SV=2;sp|P15737|E13B_HORVUGlucanendo-1,3-beta-glucosidaseGIIOS=HordeumvulgarePE=1SV=1;tr|M0YUE3|M0YUE3_HORVVUncharacterizedproteinOS=Hordeumvulgaresubsp.vulgarePE=3SV=1;tr|O64938|O64938_HORVUBeta-1,3-glucanase2OS=HordeumvulgareGN=BGL32PE=3SV=1;tr|F2DTH1|F2DTH1_HORVVPredictedproteinOS=Hordeumvulgaresubsp.vulgarePE=2SV=1	tr|Q8S3U1|Q8S3U1_HORVVBeta-1,3-glucanaseOS=Hordeumvulgaresubsp.vulgarePE=2SV=2;sp|P15737|E13B_HORVUGlucanendo-1,3-beta-glucosidaseGIIOS=HordeumvulgarePE=1SV=1;tr|M0YUE3|M0YUE3_HORVVUncharacterizedproteinOS=Hordeumvulgaresubsp.vulgarePE=3SV=1;tr|O64938|O64938_HORVUBeta-1,3-glucanase2OS=HordeumvulgareGN=BGL32PE=3SV=1	4;4;4;3;1	4;4;4;3;1	4;4;4;3;1	tr|Q8S3U1|Q8S3U1_HORVV Beta-1,3-glucanase OS=Hordeum vulgare subsp. vulgare PE=2 SV=2;sp|P15737|E13B_HORVU Glucan endo-1,3-beta-glucosidase GII OS=Hordeum vulgare PE=1 SV=1;tr|M0YUE3|M0YUE3_HORVV Uncharacterized protein OS=Hordeum vulgare subsp. vulgare PE	5	4	4	4	4	0	0	4	0	0	4	0	0	16.8	16.8	16.8	35.191	334	334;334;338;334;336	0	28.714	By MS/MS			16.8	0	0	221250	221250	0	0	4				129	3760;10336;14295;16077	True;True;True;True	3898;10654;14834;16678	12628;33626;46783;52576	11293;30484;42455;47667	11293;30484;42455;47667
tr|M0Z3K4|M0Z3K4_HORVVUncharacterizedproteinOS=Hordeumvulgaresubsp.vulgarePE=3SV=1;sp|P18492|GSA_HORVUGlutamate-1-semialdehyde2,1-aminomutase,chloroplasticOS=HordeumvulgareGN=GSAPE=1SV=3	tr|M0Z3K4|M0Z3K4_HORVVUncharacterizedproteinOS=Hordeumvulgaresubsp.vulgarePE=3SV=1;sp|P18492|GSA_HORVUGlutamate-1-semialdehyde2,1-aminomutase,chloroplasticOS=HordeumvulgareGN=GSAPE=1SV=3	12;12	12;12	12;12	tr|M0Z3K4|M0Z3K4_HORVV Uncharacterized protein OS=Hordeum vulgare subsp. vulgare PE=3 SV=1;sp|P18492|GSA_HORVU Glutamate-1-semialdehyde 2,1-aminomutase, chloroplastic OS=Hordeum vulgare GN=GSA PE=1 SV=3	2	12	12	12	11	9	7	11	9	7	11	9	7	36.5	36.5	36.5	49.565	469	469;469	0	96.228	By MS/MS	By MS/MS	By MS/MS	32	24.7	21.1	9169300	3852200	2457700	2859400	27				130	1058;5908;6633;6815;6816;7671;9459;11160;12338;16108;17515;20084	True;True;True;True;True;True;True;True;True;True;True;True	1094;6102;6847;7030;7031;7919;9758;11504;12714;16710;18153;20820	3573;3574;3575;3576;19477;21719;21720;21721;22271;22272;22273;22274;22275;22276;25171;25172;30868;30869;30870;30871;30872;36186;39912;52654;52655;52656;57350;57351;57352;57353;57354;57355;66342;66343	3194;3195;3196;17405;19540;19541;19542;20038;20039;20040;20041;20042;20043;22723;22724;27972;27973;27974;32846;36197;47741;47742;52042;52043;52044;60323;60324	3195;17405;19542;20038;20043;22723;27972;32846;36197;47741;52043;60323	129;130;131	164;360;398
tr|M0Z6J1|M0Z6J1_HORVVCarboxypeptidaseOS=Hordeumvulgaresubsp.vulgarePE=3SV=1;tr|F2DER9|F2DER9_HORVVCarboxypeptidaseOS=Hordeumvulgaresubsp.vulgarePE=2SV=1;sp|P21529|CBP3_HORVUSerinecarboxypeptidase3OS=HordeumvulgareGN=CBP3PE=1SV=2;tr|M0Z6J0|M0Z6J0_HORVVCarboxypeptidaseOS=Hordeumvulgaresubsp.vulgarePE=3SV=1;tr|M0Z6J2|M0Z6J2_HORVVCarboxypeptidaseOS=Hordeumvulgaresubsp.vulgarePE=3SV=1	tr|M0Z6J1|M0Z6J1_HORVVCarboxypeptidaseOS=Hordeumvulgaresubsp.vulgarePE=3SV=1;tr|F2DER9|F2DER9_HORVVCarboxypeptidaseOS=Hordeumvulgaresubsp.vulgarePE=2SV=1;sp|P21529|CBP3_HORVUSerinecarboxypeptidase3OS=HordeumvulgareGN=CBP3PE=1SV=2;tr|M0Z6J0|M0Z6J0_HORVVCarboxypeptidaseOS=Hordeumvulgaresubsp.vulgarePE=3SV=1;tr|M0Z6J2|M0Z6J2_HORVVCarboxypeptidaseOS=Hordeumvulgaresubsp.vulgarePE=3SV=1	2;2;2;2;1	2;2;2;2;1	2;2;2;2;1	tr|M0Z6J1|M0Z6J1_HORVV Carboxypeptidase OS=Hordeum vulgare subsp. vulgare PE=3 SV=1;tr|F2DER9|F2DER9_HORVV Carboxypeptidase OS=Hordeum vulgare subsp. vulgare PE=2 SV=1;sp|P21529|CBP3_HORVU Serine carboxypeptidase 3 OS=Hordeum vulgare GN=CBP3 PE=1 SV=2;tr|M	5	2	2	2	2	2	2	2	2	2	2	2	2	6.5	6.5	6.5	56.289	508	508;508;508;509;343	0	17.585	By MS/MS	By MS/MS	By MS/MS	6.5	6.5	6.5	557650	221200	191540	144910	6				131	7058;17725	True;True	7282;18368	23066;23067;23068;58046;58047;58048	20751;20752;20753;52669;52670;52671	20751;52671
tr|F2CUE9|F2CUE9_HORVVGlyceraldehyde-3-phosphatedehydrogenaseOS=Hordeumvulgaresubsp.vulgarePE=2SV=1;sp|P26517|G3PC1_HORVUGlyceraldehyde-3-phosphatedehydrogenase1,cytosolicOS=HordeumvulgareGN=GAPCPE=2SV=1;tr|Q6V785|Q6V785_HORVSGlyceraldehyde-3-phosphatedehydrogenase(Fragment)OS=Hordeumvulgaresubsp.spontaneumPE=3SV=1;tr|A3RHQ9|A3RHQ9_HORVVGlyceraldehyde-3-phosphatedehydrogenase(Fragment)OS=Hordeumv…	tr|F2CUE9|F2CUE9_HORVVGlyceraldehyde-3-phosphatedehydrogenaseOS=Hordeumvulgaresubsp.vulgarePE=2SV=1;sp|P26517|G3PC1_HORVUGlyceraldehyde-3-phosphatedehydrogenase1,cytosolicOS=HordeumvulgareGN=GAPCPE=2SV=1;tr|Q6V785|Q6V785_HORVSGlyceraldehyde-3-phosphatedehydrogenase(Fragment)OS=Hordeumvulgaresubsp.spontaneumPE=3SV=1;tr|A3RHQ9|A3RHQ9_HORVVGlyceraldehyde-3-phosphatedehydrogenase(Fragment)OS=Hordeumv…	15;15;10;10;4;4;4;3;3	11;11;8;8;4;4;3;3;3	3;3;0;0;0;0;3;0;0	tr|F2CUE9|F2CUE9_HORVV Glyceraldehyde-3-phosphate dehydrogenase OS=Hordeum vulgare subsp. vulgare PE=2 SV=1;sp|P26517|G3PC1_HORVU Glyceraldehyde-3-phosphate dehydrogenase 1, cytosolic OS=Hordeum vulgare GN=GAPC PE=2 SV=1;tr|Q6V785|Q6V785_HORVS Glyceraldehy	9	15	11	3	11	13	9	7	9	5	1	3	1	68.2	53.1	11.9	36.513	337	337;337;245;245;72;72;100;72;72	0	82.472	By MS/MS	By MS/MS	By MS/MS	50.1	61.7	36.8	16722000	8863900	4359300	3499000	38				132	315;335;972;2991;7429;9329;13278;14414;14415;18224;18915;19653;20261;21217;21762	False;True;True;True;True;False;False;True;True;True;True;True;False;True;True	323;343;1004;3108;7663;7664;9623;13673;14965;14966;18879;19616;20379;21002;21985;22558	1026;1027;1028;1029;1030;1031;1032;1033;1034;1035;1036;1037;1086;1087;3271;10201;10202;24352;24353;24354;24355;24356;30449;30450;30451;30452;30453;30454;42836;42837;42838;42839;42840;42841;42842;47315;47316;47317;47318;47319;47320;47321;47322;47323;59783;59784;59785;59786;59787;59788;62307;64869;64870;64871;64872;66921;66922;66923;66924;66925;66926;66927;66928;66929;66930;66931;66932;66933;66934;…	897;898;899;900;901;902;903;904;905;956;957;2928;9140;9141;22004;22005;22006;22007;22008;27581;27582;27583;27584;38828;38829;38830;38831;38832;38833;38834;42937;42938;42939;42940;42941;42942;54381;54382;54383;54384;54385;54386;54387;54388;54389;54390;54391;56678;59021;59022;59023;59024;59025;59026;60838;60839;60840;60841;60842;60843;60844;60845;60846;60847;60848;60849;60850;60851;63657;63658;6365…	903;956;2928;9140;22006;27582;38828;42939;42940;54384;56678;59026;60843;63659;65405	132;133;134;135;136	43;46;132;177;276
tr|F2E1X6|F2E1X6_HORVVLipoxygenase(Fragment)OS=Hordeumvulgaresubsp.vulgarePE=2SV=1;tr|M0WRG0|M0WRG0_HORVVLipoxygenaseOS=Hordeumvulgaresubsp.vulgarePE=3SV=1;tr|A0A0U5AE65|A0A0U5AE65_HORVVLipoxygenaseOS=Hordeumvulgaresubsp.vulgareGN=Lox-1PE=3SV=1;sp|P29114|LOX1_HORVULinoleate9S-lipoxygenase1OS=HordeumvulgareGN=LOX1.1PE=1SV=2	tr|F2E1X6|F2E1X6_HORVVLipoxygenase(Fragment)OS=Hordeumvulgaresubsp.vulgarePE=2SV=1;tr|M0WRG0|M0WRG0_HORVVLipoxygenaseOS=Hordeumvulgaresubsp.vulgarePE=3SV=1;tr|A0A0U5AE65|A0A0U5AE65_HORVVLipoxygenaseOS=Hordeumvulgaresubsp.vulgareGN=Lox-1PE=3SV=1;sp|P29114|LOX1_HORVULinoleate9S-lipoxygenase1OS=HordeumvulgareGN=LOX1.1PE=1SV=2	6;6;6;6	4;4;4;4	4;4;4;4	tr|F2E1X6|F2E1X6_HORVV Lipoxygenase (Fragment) OS=Hordeum vulgare subsp. vulgare PE=2 SV=1;tr|M0WRG0|M0WRG0_HORVV Lipoxygenase OS=Hordeum vulgare subsp. vulgare PE=3 SV=1;tr|A0A0U5AE65|A0A0U5AE65_HORVV Lipoxygenase OS=Hordeum vulgare subsp. vulgare GN=Lox-	4	6	4	4	1	2	6	0	1	4	0	1	4	10.5	8.2	8.2	74.007	659	659;862;862;862	0	22.75	By matching	By MS/MS	By MS/MS	1.2	4.4	10.5	324600	0	83041	241560	5				133	1272;3641;7438;12997;13044;18505	True;True;False;False;True;True	1319;3772;7674;13388;13435;19178	4290;12183;24382;24383;24384;41947;42101;42102;60819	3825;10904;22031;22032;22033;38043;38044;38171;38172;55324	3825;10904;22033;38043;38171;55324
tr|U6A1T2|U6A1T2_HORVUGlucose-1-phosphateadenylyltransferaseOS=HordeumvulgarePE=2SV=1;tr|U5ZZP9|U5ZZP9_HORVUGlucose-1-phosphateadenylyltransferaseOS=HordeumvulgarePE=2SV=1;tr|C3W8L1|C3W8L1_HORVVGlucose-1-phosphateadenylyltransferaseOS=Hordeumvulgaresubsp.vulgareGN=AGP-L1PE=2SV=1;sp|P30524|GLGL1_HORVUGlucose-1-phosphateadenylyltransferaselargesubunit1,chloroplastic/amyloplasticOS=HordeumvulgarePE=…	tr|U6A1T2|U6A1T2_HORVUGlucose-1-phosphateadenylyltransferaseOS=HordeumvulgarePE=2SV=1;tr|U5ZZP9|U5ZZP9_HORVUGlucose-1-phosphateadenylyltransferaseOS=HordeumvulgarePE=2SV=1;tr|C3W8L1|C3W8L1_HORVVGlucose-1-phosphateadenylyltransferaseOS=Hordeumvulgaresubsp.vulgareGN=AGP-L1PE=2SV=1;sp|P30524|GLGL1_HORVUGlucose-1-phosphateadenylyltransferaselargesubunit1,chloroplastic/amyloplasticOS=HordeumvulgarePE=…	8;8;8;8	8;8;8;8	8;8;8;8	tr|U6A1T2|U6A1T2_HORVU Glucose-1-phosphate adenylyltransferase OS=Hordeum vulgare PE=2 SV=1;tr|U5ZZP9|U5ZZP9_HORVU Glucose-1-phosphate adenylyltransferase OS=Hordeum vulgare PE=2 SV=1;tr|C3W8L1|C3W8L1_HORVV Glucose-1-phosphate adenylyltransferase OS=Hordeu	4	8	8	8	5	5	6	5	5	6	5	5	6	18.9	18.9	18.9	58.031	523	523;523;523;523	0	66.94	By MS/MS	By MS/MS	By MS/MS	11.7	12.6	14.3	1606600	589020	368330	649230	17				134	4124;4770;8806;9159;18383;19169;20210;21112	True;True;True;True;True;True;True;True	4273;4935;9086;9450;19052;19880;20949;21876	13837;13838;15859;15860;28764;28765;28766;29893;29894;29895;60452;60453;63229;63230;63231;63232;66767;66768;69691	12392;12393;14197;26024;26025;26026;27045;27046;55003;55004;57514;57515;57516;57517;60699;60700;63380	12392;14197;26026;27045;55004;57515;60699;63380
tr|F2CUM9|F2CUM9_HORVVPredictedprotein(Fragment)OS=Hordeumvulgaresubsp.vulgarePE=2SV=1;tr|F2DY35|F2DY35_HORVVPredictedproteinOS=Hordeumvulgaresubsp.vulgarePE=2SV=1;sp|P31093|PSAN_HORVUPhotosystemIreactioncentersubunitN,chloroplasticOS=HordeumvulgareGN=PSANPE=2SV=1	tr|F2CUM9|F2CUM9_HORVVPredictedprotein(Fragment)OS=Hordeumvulgaresubsp.vulgarePE=2SV=1;tr|F2DY35|F2DY35_HORVVPredictedproteinOS=Hordeumvulgaresubsp.vulgarePE=2SV=1;sp|P31093|PSAN_HORVUPhotosystemIreactioncentersubunitN,chloroplasticOS=HordeumvulgareGN=PSANPE=2SV=1	2;2;2	2;2;2	2;2;2	tr|F2CUM9|F2CUM9_HORVV Predicted protein (Fragment) OS=Hordeum vulgare subsp. vulgare PE=2 SV=1;tr|F2DY35|F2DY35_HORVV Predicted protein OS=Hordeum vulgare subsp. vulgare PE=2 SV=1;sp|P31093|PSAN_HORVU Photosystem I reaction center subunit N, chloroplastic	3	2	2	2	0	2	0	0	2	0	0	2	0	23.3	23.3	23.3	9.9182	86	86;145;145	0.00072385	11.808		By MS/MS		0	23.3	0	98173	0	98173	0	2				135	349;2707	True;True	357;2815	1136;9271	996;8291	996;8291
tr|F2D558|F2D558_HORVVPredictedproteinOS=Hordeumvulgaresubsp.vulgarePE=2SV=1;sp|P35266|RL171_HORVU60SribosomalproteinL17-1OS=HordeumvulgarePE=2SV=1	tr|F2D558|F2D558_HORVVPredictedproteinOS=Hordeumvulgaresubsp.vulgarePE=2SV=1;sp|P35266|RL171_HORVU60SribosomalproteinL17-1OS=HordeumvulgarePE=2SV=1	6;6	3;3	3;3	tr|F2D558|F2D558_HORVV Predicted protein OS=Hordeum vulgare subsp. vulgare PE=2 SV=1;sp|P35266|RL171_HORVU 60S ribosomal protein L17-1 OS=Hordeum vulgare PE=2 SV=1	2	6	3	3	6	5	5	3	3	3	3	3	3	37.6	21.2	21.2	19.495	170	170;170	0	28.712	By MS/MS	By MS/MS	By MS/MS	37.6	27.1	27.1	20156000	9891200	4951700	5313000	14				136	6623;7542;9800;15778;21483;21712	True;True;False;False;False;True	6837;7782;10112;16366;22263;22504	21692;21693;21694;21695;21696;24721;24722;24723;24724;24725;24726;24727;24728;24729;31953;31954;51604;51605;51606;70979;70980;70981;70982;70983;70984;70985;70986;70987;70988;71710;71711;71712;71713;71714;71715;71716	19520;19521;22328;22329;22330;22331;22332;22333;22334;28947;46786;46787;46788;64564;64565;64566;64567;64568;64569;64570;64571;64572;65248;65249;65250;65251;65252	19520;22328;28947;46787;64568;65249	137	141
tr|F2DIT7|F2DIT7_HORVVPredictedproteinOS=Hordeumvulgaresubsp.vulgarePE=2SV=1;sp|P35267|RL172_HORVU60SribosomalproteinL17-2OS=HordeumvulgarePE=2SV=1	tr|F2DIT7|F2DIT7_HORVVPredictedproteinOS=Hordeumvulgaresubsp.vulgarePE=2SV=1;sp|P35267|RL172_HORVU60SribosomalproteinL17-2OS=HordeumvulgarePE=2SV=1	6;6	6;6	3;3	tr|F2DIT7|F2DIT7_HORVV Predicted protein OS=Hordeum vulgare subsp. vulgare PE=2 SV=1;sp|P35267|RL172_HORVU 60S ribosomal protein L17-2 OS=Hordeum vulgare PE=2 SV=1	2	6	6	3	6	5	5	6	5	5	3	3	3	38.4	38.4	22.1	19.704	172	172;172	0	44.181	By MS/MS	By MS/MS	By MS/MS	38.4	27.9	27.9	33222000	13334000	9356800	10531000	31				137	4267;7543;9800;15778;15904;21483	True;True;True;True;True;True	4421;7783;10112;16366;16495;22263	14343;14344;14345;14346;14347;14348;24730;24731;24732;24733;24734;24735;24736;24737;31953;31954;51604;51605;51606;51982;51983;51984;51985;51986;51987;51988;51989;51990;70979;70980;70981;70982;70983;70984;70985;70986;70987;70988	12870;12871;12872;12873;12874;12875;12876;22335;22336;22337;22338;22339;28947;46786;46787;46788;47120;47121;47122;47123;47124;47125;64564;64565;64566;64567;64568;64569;64570;64571;64572	12872;22339;28947;46787;47120;64568	137	141
tr|F2D9M2|F2D9M2_HORVVPredictedproteinOS=Hordeumvulgaresubsp.vulgarePE=2SV=1;sp|P36183|ENPL_HORVUEndoplasminhomologOS=HordeumvulgarePE=2SV=1;tr|M0Z0U7|M0Z0U7_HORVVUncharacterizedproteinOS=Hordeumvulgaresubsp.vulgarePE=3SV=1;tr|F2D3Z5|F2D3Z5_HORVVPredictedprotein(Fragment)OS=Hordeumvulgaresubsp.vulgarePE=2SV=1	tr|F2D9M2|F2D9M2_HORVVPredictedproteinOS=Hordeumvulgaresubsp.vulgarePE=2SV=1;sp|P36183|ENPL_HORVUEndoplasminhomologOS=HordeumvulgarePE=2SV=1;tr|M0Z0U7|M0Z0U7_HORVVUncharacterizedproteinOS=Hordeumvulgaresubsp.vulgarePE=3SV=1;tr|F2D3Z5|F2D3Z5_HORVVPredictedprotein(Fragment)OS=Hordeumvulgaresubsp.vulgarePE=2SV=1	31;31;26;24	29;29;26;24	29;29;26;24	tr|F2D9M2|F2D9M2_HORVV Predicted protein OS=Hordeum vulgare subsp. vulgare PE=2 SV=1;sp|P36183|ENPL_HORVU Endoplasmin homolog OS=Hordeum vulgare PE=2 SV=1;tr|M0Z0U7|M0Z0U7_HORVV Uncharacterized protein OS=Hordeum vulgare subsp. vulgare PE=3 SV=1;tr|F2D3Z5|	4	31	29	29	20	21	27	18	19	25	18	19	25	35.6	33.9	33.9	92.915	809	809;809;680;542	0	200.13	By MS/MS	By MS/MS	By MS/MS	25.7	28.7	31.8	12323000	3223400	3854500	5244700	68				138	500;1382;1502;3191;3452;3546;3547;5066;5067;5140;5617;6198;6674;8690;9734;10592;10593;10934;10935;11661;11817;12333;14514;15059;15756;16664;16665;16985;18943;19343;19814	True;True;True;True;True;True;True;False;False;True;True;True;True;True;True;True;True;True;True;True;True;True;True;True;True;True;True;True;True;True;True	511;1432;1556;3312;3579;3675;3676;5236;5237;5312;5805;6401;6888;8967;10042;10043;10917;10918;11272;11273;12012;12174;12709;15069;15629;16344;17275;17276;17608;19645;20062;20545	1670;1671;4593;4594;4595;5019;10849;10850;10851;11639;11640;11890;11891;11892;11893;16847;16848;16849;16850;16851;16852;16853;16854;16855;16856;17074;18581;18582;20300;20301;20302;21875;28395;28396;31768;31769;31770;31771;31772;31773;34341;34342;34343;35446;35447;35448;35449;35450;37715;37716;37717;37718;37719;37720;37721;37722;38230;38231;39902;39903;39904;47672;47673;47674;49416;51537;51538;545…	1467;1468;4090;4091;4092;4496;9706;9707;9708;10439;10440;10655;10656;10657;10658;15065;15066;15067;15068;15069;15070;15258;16597;16598;18147;18148;18149;19680;25668;25669;28782;28783;28784;28785;28786;28787;31145;31146;31147;31148;32153;32154;32155;32156;32157;32158;34227;34228;34229;34695;34696;36187;36188;36189;43257;43258;43259;44810;46729;46730;46731;49509;49510;49511;49512;49513;50459;50460;…	1467;4092;4496;9706;10439;10655;10658;15066;15070;15258;16598;18149;19680;25669;28782;31145;31147;32153;32157;34229;34695;36189;43258;44810;46729;49510;49513;50461;56769;58130;59497	138;139;140	90;130;685
sp|P42210|ASPR_HORVUPhytepsinOS=HordeumvulgarePE=1SV=1	sp|P42210|ASPR_HORVUPhytepsinOS=HordeumvulgarePE=1SV=1	14	14	14	sp|P42210|ASPR_HORVU Phytepsin OS=Hordeum vulgare PE=1 SV=1	1	14	14	14	12	14	10	12	14	10	12	14	10	38.6	38.6	38.6	54.226	508	508	0	117.5	By MS/MS	By MS/MS	By MS/MS	31.3	38.6	25	14836000	5397400	4977700	4460800	45				139	2870;3832;3833;5739;5832;6572;8439;8807;8855;9286;14739;16105;18446;19415	True;True;True;True;True;True;True;True;True;True;True;True;True;True	2982;3971;3972;5930;6024;6784;8708;9087;9088;9138;9578;15301;16707;19117;20136	9785;9786;9787;12839;12840;12841;12842;12843;12844;18966;18967;18968;18969;18970;19265;19266;19267;19268;19269;19270;21551;21552;21553;27665;27666;27667;28767;28768;28769;28770;28771;28917;28918;28919;30290;30291;30292;30293;30294;30295;48479;48480;48481;52645;52646;52647;52648;60640;60641;60642;60643;64121	8740;8741;8742;11500;11501;11502;11503;11504;11505;11506;16950;16951;16952;16953;17209;17210;17211;19385;19386;19387;24914;24915;24916;26027;26028;26029;26030;26176;26177;26178;26179;27434;27435;27436;43953;43954;43955;43956;43957;47732;47733;47734;55168;55169;58352	8742;11500;11503;16951;17210;19386;24914;26030;26176;27434;43955;47732;55169;58352	141;142;143;144	80;243;267;471
tr|F2CWN4|F2CWN4_HORVVPredictedproteinOS=Hordeumvulgaresubsp.vulgarePE=2SV=1;sp|P49969|SR542_HORVUSignalrecognitionparticle54kDaprotein2OS=HordeumvulgareGN=SRP54-2PE=2SV=1;sp|P49968|SR541_HORVUSignalrecognitionparticle54kDaprotein1OS=HordeumvulgareGN=SRP54-1PE=2SV=1;tr|M0W909|M0W909_HORVVUncharacterizedproteinOS=Hordeumvulgaresubsp.vulgarePE=4SV=1;sp|P49970|SR543_HORVUSignalrecognitionparticle54k…	tr|F2CWN4|F2CWN4_HORVVPredictedproteinOS=Hordeumvulgaresubsp.vulgarePE=2SV=1;sp|P49969|SR542_HORVUSignalrecognitionparticle54kDaprotein2OS=HordeumvulgareGN=SRP54-2PE=2SV=1;sp|P49968|SR541_HORVUSignalrecognitionparticle54kDaprotein1OS=HordeumvulgareGN=SRP54-1PE=2SV=1	9;9;9;3;3;2;1	9;9;9;3;3;2;1	9;9;9;3;3;2;1	tr|F2CWN4|F2CWN4_HORVV Predicted protein OS=Hordeum vulgare subsp. vulgare PE=2 SV=1;sp|P49969|SR542_HORVU Signal recognition particle 54 kDa protein 2 OS=Hordeum vulgare GN=SRP54-2 PE=2 SV=1;sp|P49968|SR541_HORVU Signal recognition particle 54 kDa protein	7	9	9	9	6	6	5	6	6	5	6	6	5	21.7	21.7	21.7	54.507	497	497;497;497;178;493;341;201	0	68.534	By MS/MS	By MS/MS	By MS/MS	15.1	14.3	12.3	1605700	521620	573290	510740	16				140	1339;1519;5242;7216;9841;12321;15370;19753;19845	True;True;True;True;True;True;True;True;True	1387;1573;5419;7443;10153;12695;15946;20482;20576	4472;4473;4474;5061;17428;17429;17430;23567;32070;39847;39848;39849;39850;39851;50373;50374;65197;65486;65487	3981;3982;3983;4536;15567;15568;15569;21199;29047;36140;36141;36142;36143;45662;45663;59306;59591;59592	3981;4536;15569;21199;29047;36142;45662;59306;59591	145;146	17;164
tr|F2CUI5|F2CUI5_HORVVPredictedproteinOS=Hordeumvulgaresubsp.vulgarePE=2SV=1;sp|P50888|RL24_HORVU60SribosomalproteinL24OS=HordeumvulgareGN=RPL24PE=2SV=1	tr|F2CUI5|F2CUI5_HORVVPredictedproteinOS=Hordeumvulgaresubsp.vulgarePE=2SV=1;sp|P50888|RL24_HORVU60SribosomalproteinL24OS=HordeumvulgareGN=RPL24PE=2SV=1	4;4	4;4	4;4	tr|F2CUI5|F2CUI5_HORVV Predicted protein OS=Hordeum vulgare subsp. vulgare PE=2 SV=1;sp|P50888|RL24_HORVU 60S ribosomal protein L24 OS=Hordeum vulgare GN=RPL24 PE=2 SV=1	2	4	4	4	3	4	3	3	4	3	3	4	3	20.4	20.4	20.4	18.399	162	162;162	0	34.013	By MS/MS	By MS/MS	By MS/MS	15.4	20.4	19.8	20529000	8113000	6185100	6231200	25				141	11192;16060;16568;16569	True;True;True;True	11536;16661;17178;17179	36285;36286;36287;52530;52531;52532;52533;52534;52535;52536;52537;52538;52539;54145;54146;54147;54148;54149;54150;54151;54152;54153;54154;54155;54156;54157;54158;54159;54160;54161;54162	32933;32934;32935;47621;47622;47623;47624;47625;47626;47627;47628;47629;47630;49121;49122;49123;49124;49125;49126;49127;49128;49129;49130;49131;49132	32933;47626;49124;49132	147	56
tr|F2E5Q1|F2E5Q1_HORVVProfilinOS=Hordeumvulgaresubsp.vulgarePE=2SV=1;sp|P52184|PROF1_HORVUProfilin-1OS=HordeumvulgareGN=PRO1PE=2SV=1	tr|F2E5Q1|F2E5Q1_HORVVProfilinOS=Hordeumvulgaresubsp.vulgarePE=2SV=1;sp|P52184|PROF1_HORVUProfilin-1OS=HordeumvulgareGN=PRO1PE=2SV=1	3;3	3;3	3;3	tr|F2E5Q1|F2E5Q1_HORVV Profilin OS=Hordeum vulgare subsp. vulgare PE=2 SV=1;sp|P52184|PROF1_HORVU Profilin-1 OS=Hordeum vulgare GN=PRO1 PE=2 SV=1	2	3	3	3	3	3	2	3	3	2	3	3	2	32.1	32.1	32.1	14.177	131	131;131	0	23.534	By MS/MS	By MS/MS	By MS/MS	32.1	32.1	22.1	3271800	1668900	1336200	266620	12				142	3196;11623;21563	True;True;True	3317;11973;22345;22346	10863;10864;10865;10866;10867;10868;37592;37593;37594;37595;71251;71252;71253;71254;71255	9719;9720;9721;9722;34121;34122;34123;64812;64813;64814;64815;64816	9721;34121;64812	148	73
sp|P52894|ALA2_HORVUAlanineaminotransferase2OS=HordeumvulgarePE=1SV=1	sp|P52894|ALA2_HORVUAlanineaminotransferase2OS=HordeumvulgarePE=1SV=1	19	19	19	sp|P52894|ALA2_HORVU Alanine aminotransferase 2 OS=Hordeum vulgare PE=1 SV=1	1	19	19	19	17	14	12	17	14	12	17	14	12	55	55	55	52.877	482	482	0	164.29	By MS/MS	By MS/MS	By MS/MS	49.6	41.1	29.3	18169000	8281700	4865300	5022400	53				143	352;693;1409;1631;1796;2070;2289;2848;2954;3303;5569;6571;7001;7324;11409;12121;14025;16716;18192	True;True;True;True;True;True;True;True;True;True;True;True;True;True;True;True;True;True;True	360;712;1459;1691;1871;2153;2378;2960;3071;3426;5753;6783;7224;7552;11756;12484;14553;17328;18847	1140;1141;1142;1143;1144;1145;2328;2329;2330;2331;2332;4685;5435;5436;5437;5438;5439;6071;6072;6073;6074;6075;7034;7035;7749;7750;9721;9722;10089;10090;10091;10092;10093;11161;11162;11163;11164;11165;18429;18430;18431;18432;18433;18434;21550;22878;22879;22880;22881;22882;22883;22884;23964;23965;23966;23967;23968;36947;36948;39232;39233;45732;45733;45734;54716;54717;54718;59683;59684;59685;59686;5…	1000;1001;1002;1003;2063;2064;2065;4196;4855;4856;4857;4858;5454;5455;5456;5457;6287;6927;6928;8687;9036;9037;9038;10012;10013;10014;16469;16470;16471;19384;20582;20583;20584;20585;20586;20587;21654;21655;21656;33524;33525;33526;33527;35602;35603;35604;41515;41516;41517;49670;49671;54275;54276;54277	1000;2065;4196;4855;5454;6287;6927;8687;9037;10013;16471;19384;20583;21656;33524;35602;41517;49671;54276	149;150	397;477
sp|P55238|GLGS_HORVUGlucose-1-phosphateadenylyltransferasesmallsubunit,chloroplastic/amyloplasticOS=HordeumvulgarePE=2SV=1;tr|C3W8K8|C3W8K8_HORVVGlucose-1-phosphateadenylyltransferaseOS=Hordeumvulgaresubsp.vulgareGN=AGP-S1bPE=2SV=1;tr|C3W8K9|C3W8K9_HORVVGlucose-1-phosphateadenylyltransferaseOS=Hordeumvulgaresubsp.vulgareGN=AGP-S1aPE=2SV=1;tr|Q4L1B1|Q4L1B1_HORVUGlucose-1-phosphateadenylyltransfera…	sp|P55238|GLGS_HORVUGlucose-1-phosphateadenylyltransferasesmallsubunit,chloroplastic/amyloplasticOS=HordeumvulgarePE=2SV=1;tr|C3W8K8|C3W8K8_HORVVGlucose-1-phosphateadenylyltransferaseOS=Hordeumvulgaresubsp.vulgareGN=AGP-S1bPE=2SV=1;tr|C3W8K9|C3W8K9_HORVVGlucose-1-phosphateadenylyltransferaseOS=Hordeumvulgaresubsp.vulgareGN=AGP-S1aPE=2SV=1;tr|Q4L1B1|Q4L1B1_HORVUGlucose-1-phosphateadenylyltransfera…	12;12;11;10;10;9;8;7;2;2	12;12;11;10;10;9;8;7;2;2	8;8;7;6;6;5;5;4;1;2	sp|P55238|GLGS_HORVU Glucose-1-phosphate adenylyltransferase small subunit, chloroplastic/amyloplastic OS=Hordeum vulgare PE=2 SV=1;tr|C3W8K8|C3W8K8_HORVV Glucose-1-phosphate adenylyltransferase OS=Hordeum vulgare subsp. vulgare GN=AGP-S1b PE=2 SV=1;tr|C3W	10	12	12	8	10	12	7	10	12	7	7	8	5	34.9	34.9	25	56.049	513	513;514;472;513;513;472;336;291;108;187	0	109.55	By MS/MS	By MS/MS	By MS/MS	29.6	34.9	17	4183900	1897800	1404300	881850	40				144	1301;2678;2973;5441;9446;10357;10701;11850;14023;16351;17278;19765	True;True;True;True;True;True;True;True;True;True;True;True	1349;2783;3090;5621;9745;10675;11030;12209;14551;16955;17905;20496	4363;4364;4365;9173;9174;10141;10142;10143;17999;30815;30816;33680;33681;33682;33683;33684;33685;34657;34658;34659;34660;38337;38338;38339;38340;38341;45725;45726;53417;53418;53419;56527;56528;65241;65242;65243;65244;65245	3891;3892;8194;8195;9082;9083;9084;16077;27929;27930;30535;30536;30537;30538;30539;30540;30541;30542;31456;31457;31458;34796;34797;34798;34799;34800;41508;41509;41510;48455;48456;48457;51281;51282;51283;59344;59345;59346;59347;59348	3891;8195;9084;16077;27930;30537;31458;34800;41509;48457;51281;59345	151	235
tr|F2CPL2|F2CPL2_HORVVCatalaseOS=Hordeumvulgaresubsp.vulgarePE=2SV=1;sp|P55307|CATA1_HORVUCatalaseisozyme1OS=HordeumvulgareGN=CAT1PE=2SV=1;tr|Q71VA1|Q71VA1_HORVUCatalase1(Fragment)OS=HordeumvulgareGN=CAT1PE=4SV=1;tr|F2CWC7|F2CWC7_HORVVPredictedprotein(Fragment)OS=Hordeumvulgaresubsp.vulgarePE=2SV=1;tr|M0Z723|M0Z723_HORVVUncharacterizedproteinOS=Hordeumvulgaresubsp.vulgarePE=4SV=1;tr|M0UKU3|M0UKU3…	tr|F2CPL2|F2CPL2_HORVVCatalaseOS=Hordeumvulgaresubsp.vulgarePE=2SV=1;sp|P55307|CATA1_HORVUCatalaseisozyme1OS=HordeumvulgareGN=CAT1PE=2SV=1;tr|Q71VA1|Q71VA1_HORVUCatalase1(Fragment)OS=HordeumvulgareGN=CAT1PE=4SV=1;tr|F2CWC7|F2CWC7_HORVVPredictedprotein(Fragment)OS=Hordeumvulgaresubsp.vulgarePE=2SV=1;tr|M0Z723|M0Z723_HORVVUncharacterizedproteinOS=Hordeumvulgaresubsp.vulgarePE=4SV=1	12;12;10;8;7;1;1;1;1	12;12;10;8;7;1;1;1;1	11;11;9;7;6;0;0;1;1	tr|F2CPL2|F2CPL2_HORVV Catalase OS=Hordeum vulgare subsp. vulgare PE=2 SV=1;sp|P55307|CATA1_HORVU Catalase isozyme 1 OS=Hordeum vulgare GN=CAT1 PE=2 SV=1;tr|Q71VA1|Q71VA1_HORVU Catalase 1 (Fragment) OS=Hordeum vulgare GN=CAT1 PE=4 SV=1;tr|F2CWC7|F2CWC7_HOR	9	12	12	11	11	12	6	11	12	6	11	11	5	36.2	36.2	33.3	56.585	492	492;492;398;302;304;285;394;492;533	0	89.132	By MS/MS	By MS/MS	By MS/MS	33.3	36.2	14.8	8265800	3621400	2386700	2257700	40				145	1839;3145;3679;4732;7072;8680;11533;11706;18330;18758;20579;21076	True;True;True;True;True;True;True;True;True;True;True;True	1915;3264;3811;4896;7296;8956;11882;12060;18996;19448;21326;21840	6226;6227;6228;6229;6230;6231;6232;10711;10712;10713;10714;12305;12306;12307;12308;12309;12310;15740;15741;15742;15743;23105;23106;28368;28369;37335;37336;37337;37338;37873;37874;60265;60266;60267;61754;61755;61756;61757;68018;68019;69576;69577;69578	5593;5594;5595;9586;9587;9588;11003;11004;11005;11006;14090;14091;14092;14093;14094;14095;14096;20785;20786;25640;25641;33880;33881;34361;34362;54832;54833;54834;54835;56147;56148;56149;56150;56151;61834;61835;61836;63268;63269;63270	5594;9587;11005;14094;20785;25640;33881;34362;54835;56147;61835;63268	152;153;154;155	140;166;202;362
tr|F2DBE3|F2DBE3_HORVVCatalaseOS=Hordeumvulgaresubsp.vulgarePE=2SV=1;sp|P55308|CATA2_HORVUCatalaseisozyme2OS=HordeumvulgareGN=CAT2PE=2SV=1	tr|F2DBE3|F2DBE3_HORVVCatalaseOS=Hordeumvulgaresubsp.vulgarePE=2SV=1;sp|P55308|CATA2_HORVUCatalaseisozyme2OS=HordeumvulgareGN=CAT2PE=2SV=1	2;2	1;1	1;1	tr|F2DBE3|F2DBE3_HORVV Catalase OS=Hordeum vulgare subsp. vulgare PE=2 SV=1;sp|P55308|CATA2_HORVU Catalase isozyme 2 OS=Hordeum vulgare GN=CAT2 PE=2 SV=1	2	2	1	1	1	2	2	1	1	1	1	1	1	5.5	2.6	2.6	56.916	494	494;494	1	-2	By MS/MS	By MS/MS	By MS/MS	2.6	5.5	5.5	2829200	1121900	782620	924680	4	+			146	7785;11706	True;False	8039;12060	25564;25565;25566;25567;25568;25569;37873;37874	23050;23051;23052;23053;34361;34362	23050;34362	154	362
sp|P55747|CBP21_HORVUSerinecarboxypeptidaseII-1(Fragment)OS=HordeumvulgareGN=CXP;2-1PE=1SV=1;tr|M0YTX2|M0YTX2_HORVVCarboxypeptidaseOS=Hordeumvulgaresubsp.vulgarePE=3SV=1;tr|M0YTX3|M0YTX3_HORVVCarboxypeptidaseOS=Hordeumvulgaresubsp.vulgarePE=3SV=1;tr|F2DC01|F2DC01_HORVVCarboxypeptidaseOS=Hordeumvulgaresubsp.vulgarePE=2SV=1	sp|P55747|CBP21_HORVUSerinecarboxypeptidaseII-1(Fragment)OS=HordeumvulgareGN=CXP;2-1PE=1SV=1;tr|M0YTX2|M0YTX2_HORVVCarboxypeptidaseOS=Hordeumvulgaresubsp.vulgarePE=3SV=1;tr|M0YTX3|M0YTX3_HORVVCarboxypeptidaseOS=Hordeumvulgaresubsp.vulgarePE=3SV=1;tr|F2DC01|F2DC01_HORVVCarboxypeptidaseOS=Hordeumvulgaresubsp.vulgarePE=2SV=1	2;2;2;2	2;2;2;2	2;2;2;2	sp|P55747|CBP21_HORVU Serine carboxypeptidase II-1 (Fragment) OS=Hordeum vulgare GN=CXP;2-1 PE=1 SV=1;tr|M0YTX2|M0YTX2_HORVV Carboxypeptidase OS=Hordeum vulgare subsp. vulgare PE=3 SV=1;tr|M0YTX3|M0YTX3_HORVV Carboxypeptidase OS=Hordeum vulgare subsp. vulg	4	2	2	2	2	1	1	2	1	1	2	1	1	13	13	13	37.408	324	324;418;419;463	0	13.51	By MS/MS	By MS/MS	By MS/MS	13	5.9	5.9	302090	165360	64165	72566	4				147	3248;12685	True;True	3369;13071	10991;41026;41027;41028	9843;37212;37213;37214	9843;37214
tr|F2CQ91|F2CQ91_HORVVPredictedproteinOS=Hordeumvulgaresubsp.vulgarePE=2SV=1;sp|P62162|CALM_HORVUCalmodulinOS=HordeumvulgareGN=CAMPE=2SV=2;tr|M0VMI2|M0VMI2_HORVVUncharacterizedproteinOS=Hordeumvulgaresubsp.vulgarePE=4SV=1;tr|M0VT07|M0VT07_HORVVUncharacterizedproteinOS=Hordeumvulgaresubsp.vulgarePE=4SV=1;tr|M0VT08|M0VT08_HORVVUncharacterizedproteinOS=Hordeumvulgaresubsp.vulgarePE=4SV=1;tr|D0F044|D…	tr|F2CQ91|F2CQ91_HORVVPredictedproteinOS=Hordeumvulgaresubsp.vulgarePE=2SV=1;sp|P62162|CALM_HORVUCalmodulinOS=HordeumvulgareGN=CAMPE=2SV=2;tr|M0VMI2|M0VMI2_HORVVUncharacterizedproteinOS=Hordeumvulgaresubsp.vulgarePE=4SV=1;tr|M0VT07|M0VT07_HORVVUncharacterizedproteinOS=Hordeumvulgaresubsp.vulgarePE=4SV=1;tr|M0VT08|M0VT08_HORVVUncharacterizedproteinOS=Hordeumvulgaresubsp.vulgarePE=4SV=1	7;7;5;5;5;3	1;1;0;0;0;0	1;1;0;0;0;0	tr|F2CQ91|F2CQ91_HORVV Predicted protein OS=Hordeum vulgare subsp. vulgare PE=2 SV=1;sp|P62162|CALM_HORVU Calmodulin OS=Hordeum vulgare GN=CAM PE=2 SV=2;tr|M0VMI2|M0VMI2_HORVV Uncharacterized protein OS=Hordeum vulgare subsp. vulgare PE=4 SV=1;tr|M0VT07|M0	6	7	1	1	7	7	3	1	1	1	1	1	1	52.3	8.7	8.7	16.832	149	149;149;113;128;148;116	0.0013874	9.9622	By MS/MS	By MS/MS	By MS/MS	52.3	52.3	28.9	4876900	1452300	2598900	825720	4				148	555;3856;3986;4276;4306;13640;19310	True;False;False;False;False;False;False	571;3995;4130;4430;4460;14092;20027	1892;1893;1894;1895;1896;12915;12916;13324;13325;13326;13327;14369;14370;14371;14372;14373;14374;14375;14376;14461;14462;14463;14464;44204;44205;63743;63744;63745;63746	1671;1672;1673;1674;11567;11568;11935;11936;11937;12897;12898;12899;12977;12978;40094;40095;57993;57994;57995	1674;11568;11936;12897;12978;40095;57995
tr|S4Z197|S4Z197_HORVVATPsynthaseepsilonchain,chloroplasticOS=Hordeumvulgaresubsp.vulgareGN=atpEPE=3SV=1;tr|S4Z0W9|S4Z0W9_HORVSATPsynthaseepsilonchain,chloroplasticOS=Hordeumvulgaresubsp.spontaneumGN=atpEPE=3SV=1;sp|P69444|ATPE_HORVUATPsynthaseepsilonchain,chloroplasticOS=HordeumvulgareGN=atpEPE=3SV=1	tr|S4Z197|S4Z197_HORVVATPsynthaseepsilonchain,chloroplasticOS=Hordeumvulgaresubsp.vulgareGN=atpEPE=3SV=1;tr|S4Z0W9|S4Z0W9_HORVSATPsynthaseepsilonchain,chloroplasticOS=Hordeumvulgaresubsp.spontaneumGN=atpEPE=3SV=1;sp|P69444|ATPE_HORVUATPsynthaseepsilonchain,chloroplasticOS=HordeumvulgareGN=atpEPE=3SV=1	1;1;1	1;1;1	1;1;1	tr|S4Z197|S4Z197_HORVV ATP synthase epsilon chain, chloroplastic OS=Hordeum vulgare subsp. vulgare GN=atpE PE=3 SV=1;tr|S4Z0W9|S4Z0W9_HORVS ATP synthase epsilon chain, chloroplastic OS=Hordeum vulgare subsp. spontaneum GN=atpE PE=3 SV=1;sp|P69444|ATPE_HORV	3	1	1	1	1	1	0	1	1	0	1	1	0	8	8	8	15.217	137	137;137;137	0.0033162	6.5733	By MS/MS	By MS/MS		8	8	0	118830	46216	72611	0	2				149	1410	TRUE	1460	4686;4687	4197;4198	4197
tr|A5CFY4|A5CFY4_HORVVTubulinbetachainOS=Hordeumvulgaresubsp.vulgareGN=tub1PE=2SV=1;sp|P93176|TBB_HORVUTubulinbetachainOS=HordeumvulgareGN=TUBBPE=2SV=1;tr|D0V4H8|D0V4H8_HORVVTubulinbetachain(Fragment)OS=Hordeumvulgaresubsp.vulgarePE=3SV=1;CON__ENSEMBL:ENSBTAP00000025008	tr|A5CFY4|A5CFY4_HORVVTubulinbetachainOS=Hordeumvulgaresubsp.vulgareGN=tub1PE=2SV=1;sp|P93176|TBB_HORVUTubulinbetachainOS=HordeumvulgareGN=TUBBPE=2SV=1	24;24;11;1	1;1;0;0	1;1;0;0	tr|A5CFY4|A5CFY4_HORVV Tubulin beta chain OS=Hordeum vulgare subsp. vulgare GN=tub1 PE=2 SV=1;sp|P93176|TBB_HORVU Tubulin beta chain OS=Hordeum vulgare GN=TUBB PE=2 SV=1	4	24	1	1	23	21	22	1	1	1	1	1	1	64.4	2.5	2.5	50.194	447	447;447;200;536	0.0016595	7.8487	By MS/MS	By MS/MS	By MS/MS	64.4	62.4	51.7	9933200	3989800	2605400	3338100	7				150	1605;2523;4865;6367;6368;6669;7367;7368;9948;9949;10443;11146;11793;13075;13708;13764;14347;14551;15767;18044;20161;20414;21540;21739	False;False;False;False;False;False;False;False;False;False;False;False;False;False;False;False;False;False;False;False;False;False;False;True	1662;1663;2621;2622;5032;6574;6575;6883;7600;7601;10262;10263;10762;10763;11490;12148;12149;13466;14174;14175;14245;14246;14888;14889;15108;16355;18695;20900;21156;21157;22320;22321;22534	5310;5311;5312;5313;5314;5315;5316;5317;5318;5319;5320;5321;5322;8638;8639;8640;8641;8642;8643;8644;8645;8646;8647;8648;8649;8650;8651;8652;8653;8654;8655;8656;8657;8658;8659;8660;8661;8662;8663;8664;8665;8666;8667;8668;8669;8670;16210;16211;16212;16213;16214;16215;16216;20861;20862;20863;20864;20865;20866;20867;20868;20869;20870;21856;21857;21858;21859;21860;21861;21862;21863;21864;21865;21866;2…	4745;4746;4747;4748;4749;4750;4751;4752;4753;4754;4755;4756;4757;4758;7706;7707;7708;7709;7710;7711;7712;7713;7714;7715;7716;7717;7718;7719;7720;7721;7722;7723;7724;7725;7726;7727;7728;7729;7730;7731;7732;7733;7734;7735;7736;7737;7738;7739;7740;7741;7742;14504;14505;14506;14507;14508;18675;18676;18677;18678;18679;18680;18681;18682;18683;18684;18685;18686;19666;19667;19668;19669;19670;19671;19672;…	4754;7719;14505;18675;18684;19667;21811;21826;29361;29363;30768;32795;34614;38242;40357;40571;42610;43363;46765;53610;60560;61362;64723;65336	156;157;158;159;160;161;162;163;164;165;166;167;168	1;66;73;147;163;164;233;267;293;299;300;316;388
sp|Q05968|PR1_HORVUPathogenesis-relatedprotein1OS=HordeumvulgarePE=2SV=1;sp|P35793|PR13_HORVUPathogenesis-relatedproteinPRB1-3OS=HordeumvulgarePE=2SV=1;tr|M0WCG6|M0WCG6_HORVVUncharacterizedproteinOS=Hordeumvulgaresubsp.vulgarePE=3SV=1;sp|P35792|PR12_HORVUPathogenesis-relatedproteinPRB1-2OS=HordeumvulgarePE=2SV=1	sp|Q05968|PR1_HORVUPathogenesis-relatedprotein1OS=HordeumvulgarePE=2SV=1;sp|P35793|PR13_HORVUPathogenesis-relatedproteinPRB1-3OS=HordeumvulgarePE=2SV=1;tr|M0WCG6|M0WCG6_HORVVUncharacterizedproteinOS=Hordeumvulgaresubsp.vulgarePE=3SV=1;sp|P35792|PR12_HORVUPathogenesis-relatedproteinPRB1-2OS=HordeumvulgarePE=2SV=1	5;4;3;3	5;4;3;3	5;4;3;3	sp|Q05968|PR1_HORVU Pathogenesis-related protein 1 OS=Hordeum vulgare PE=2 SV=1;sp|P35793|PR13_HORVU Pathogenesis-related protein PRB1-3 OS=Hordeum vulgare PE=2 SV=1;tr|M0WCG6|M0WCG6_HORVV Uncharacterized protein OS=Hordeum vulgare subsp. vulgare PE=3 SV=1	4	5	5	5	5	0	0	5	0	0	5	0	0	37.2	37.2	37.2	17.683	164	164;164;85;164	0	33.511	By MS/MS			37.2	0	0	570120	570120	0	0	4				151	2066;4186;8228;12609;15941	True;True;True;True;True	2149;4336;8491;12994;16533	7024;14012;27022;40790;52082	6280;12550;24356;37007;47211	6280;12550;24356;37007;47211
tr|F2CZ13|F2CZ13_HORVVPredictedproteinOS=Hordeumvulgaresubsp.vulgarePE=2SV=1;tr|B2CHJ2|B2CHJ2_HORVUVacuolarproton-inorganicpyrophosphataseOS=HordeumvulgarePE=2SV=1;sp|Q06572|AVP_HORVUPyrophosphate-energizedvacuolarmembraneprotonpumpOS=HordeumvulgarePE=2SV=2;tr|F2EBB1|F2EBB1_HORVVPredictedproteinOS=Hordeumvulgaresubsp.vulgarePE=2SV=1;tr|M0VSW7|M0VSW7_HORVVUncharacterizedproteinOS=Hordeumvulgaresub…	tr|F2CZ13|F2CZ13_HORVVPredictedproteinOS=Hordeumvulgaresubsp.vulgarePE=2SV=1;tr|B2CHJ2|B2CHJ2_HORVUVacuolarproton-inorganicpyrophosphataseOS=HordeumvulgarePE=2SV=1;sp|Q06572|AVP_HORVUPyrophosphate-energizedvacuolarmembraneprotonpumpOS=HordeumvulgarePE=2SV=2;tr|F2EBB1|F2EBB1_HORVVPredictedproteinOS=Hordeumvulgaresubsp.vulgarePE=2SV=1	18;18;18;13;8;8;8;8;5;3;1	18;18;18;13;8;8;8;8;5;3;1	6;6;6;4;2;0;0;0;0;0;0	tr|F2CZ13|F2CZ13_HORVV Predicted protein OS=Hordeum vulgare subsp. vulgare PE=2 SV=1;tr|B2CHJ2|B2CHJ2_HORVU Vacuolar proton-inorganic pyrophosphatase OS=Hordeum vulgare PE=2 SV=1;sp|Q06572|AVP_HORVU Pyrophosphate-energized vacuolar membrane proton pump OS=	11	18	18	6	15	16	16	15	16	16	5	6	6	22.7	22.7	7.2	79.562	762	762;762;762;718;278;763;775;775;549;182;159	0	217.55	By MS/MS	By MS/MS	By MS/MS	20.1	21.4	19.6	32603000	10704000	10665000	11234000	79				152	119;120;260;261;376;377;831;4035;5344;6551;8986;10851;14131;15122;17824;17996;19436;21403	True;True;True;True;True;True;True;True;True;True;True;True;True;True;True;True;True;True	122;123;265;266;384;385;856;4180;5521;6762;9271;11188;14661;15694;15695;18469;18647;20158;22182	385;386;387;388;389;390;391;392;393;394;395;396;397;822;823;824;825;826;827;828;829;830;831;832;1255;1256;1257;1258;1259;1260;1261;1262;1263;1264;1265;2753;2754;2755;2756;2757;13458;13459;13460;13461;13462;13463;17728;17729;21463;21464;21465;21466;21467;29316;29317;35167;35168;35169;35170;35171;46068;46069;46070;46071;46072;46073;49636;49637;49638;49639;58357;58358;58359;58360;58361;58362;58363;5…	338;339;340;341;342;343;344;345;346;347;719;720;721;722;723;724;725;726;1100;1101;1102;1103;1104;1105;1106;1107;1108;1109;2450;2451;2452;2453;12064;12065;12066;12067;12068;12069;15832;19291;19292;19293;19294;26527;31921;31922;31923;41816;41817;41818;41819;41820;41821;41822;41823;44998;44999;45000;45001;52951;52952;52953;52954;52955;52956;52957;52958;52959;52960;53484;53485;53486;58416;58417;64336…	343;346;722;726;1105;1106;2451;12069;15832;19293;26527;31923;41817;45001;52959;53484;58416;64337	169	615
tr|F2D3J2|F2D3J2_HORVVRibulosebisphosphatecarboxylasesmallchainOS=Hordeumvulgaresubsp.vulgarePE=2SV=1;sp|Q40004|RBS_HORVURibulosebisphosphatecarboxylasesmallchain,chloroplasticOS=HordeumvulgarePE=2SV=1;tr|F2CT91|F2CT91_HORVVRibulosebisphosphatecarboxylasesmallchainOS=Hordeumvulgaresubsp.vulgarePE=2SV=1;tr|F2D629|F2D629_HORVVRibulosebisphosphatecarboxylasesmallchainOS=Hordeumvulgaresubsp.vulgarePE…	tr|F2D3J2|F2D3J2_HORVVRibulosebisphosphatecarboxylasesmallchainOS=Hordeumvulgaresubsp.vulgarePE=2SV=1;sp|Q40004|RBS_HORVURibulosebisphosphatecarboxylasesmallchain,chloroplasticOS=HordeumvulgarePE=2SV=1;tr|F2CT91|F2CT91_HORVVRibulosebisphosphatecarboxylasesmallchainOS=Hordeumvulgaresubsp.vulgarePE=2SV=1;tr|F2D629|F2D629_HORVVRibulosebisphosphatecarboxylasesmallchainOS=Hordeumvulgaresubsp.vulgarePE…	1;1;1;1	1;1;1;1	1;1;1;1	tr|F2D3J2|F2D3J2_HORVV Ribulose bisphosphate carboxylase small chain OS=Hordeum vulgare subsp. vulgare PE=2 SV=1;sp|Q40004|RBS_HORVU Ribulose bisphosphate carboxylase small chain, chloroplastic OS=Hordeum vulgare PE=2 SV=1;tr|F2CT91|F2CT91_HORVV Ribulose b	4	1	1	1	1	1	1	1	1	1	1	1	1	8.9	8.9	8.9	15.792	135	135;174;175;176	0.0015753	6.9623	By MS/MS	By MS/MS	By MS/MS	8.9	8.9	8.9	660200	179350	322420	158420	3				153	4797	TRUE	4963	15955;15956;15957;15958;15959	14279;14280;14281	14280
sp|Q40034|EF1A2_HORVUElongationfactor1-alphaOS=HordeumvulgareGN=BLT63PE=1SV=1;tr|M0Y9X9|M0Y9X9_HORVVUncharacterizedproteinOS=Hordeumvulgaresubsp.vulgarePE=4SV=1;tr|M0WCZ7|M0WCZ7_HORVVUncharacterizedproteinOS=Hordeumvulgaresubsp.vulgarePE=4SV=1;tr|M0Y9Y0|M0Y9Y0_HORVVUncharacterizedproteinOS=Hordeumvulgaresubsp.vulgarePE=4SV=1	sp|Q40034|EF1A2_HORVUElongationfactor1-alphaOS=HordeumvulgareGN=BLT63PE=1SV=1;tr|M0Y9X9|M0Y9X9_HORVVUncharacterizedproteinOS=Hordeumvulgaresubsp.vulgarePE=4SV=1	24;17;6;4	1;0;0;0	1;0;0;0	sp|Q40034|EF1A2_HORVU Elongation factor 1-alpha OS=Hordeum vulgare GN=BLT63 PE=1 SV=1;tr|M0Y9X9|M0Y9X9_HORVV Uncharacterized protein OS=Hordeum vulgare subsp. vulgare PE=4 SV=1	4	24	1	1	22	21	18	1	0	0	1	0	0	68	1.6	1.6	49.141	447	447;293;166;61	1	-2	By MS/MS	By matching	By matching	68	56.8	52.8	69553	69553	0	0	1	+			154	4246;4784;5782;7463;7825;8433;9320;9400;12542;12543;13632;14345;14826;14877;14883;15430;17156;17264;17442;17502;19280;19544;19608;21682	False;False;False;False;False;False;False;False;False;False;False;False;False;False;False;False;False;False;False;False;False;False;True;False	4399;4949;5974;7701;8079;8701;9613;9699;12925;12926;14081;14082;14083;14886;15390;15444;15450;16006;17780;17891;18076;18138;18139;19996;19997;20268;20269;20333;22472	14278;15911;15912;15913;15914;15915;15916;15917;15918;15919;15920;15921;15922;19121;24489;24490;24491;24492;25664;25665;25666;25667;25668;27647;27648;27649;27650;30420;30421;30422;30423;30424;30425;30426;30427;30428;30429;30430;30431;30678;30679;30680;40589;40590;40591;40592;40593;40594;44125;44126;44127;44128;44129;44130;44131;44132;44133;44134;44135;44136;44137;44138;44139;44140;44141;44142;441…	12812;14239;14240;14241;14242;14243;14244;14245;14246;14247;14248;17084;22120;22121;22122;22123;23146;23147;23148;23149;23150;24896;24897;24898;27542;27543;27544;27545;27546;27547;27548;27549;27550;27551;27552;27553;27554;27555;27556;27557;27558;27559;27560;27561;27562;27781;27782;27783;27784;36836;36837;36838;36839;36840;40015;40016;40017;40018;40019;40020;40021;40022;40023;40024;40025;40026;400…	12812;14248;17084;22120;23149;24897;27554;27783;36836;36838;40033;42598;44205;44328;44342;45844;50947;51253;51827;51996;57910;58704;58911;65153	170;171;172;173;174;175	102;201;264;282;392;398
tr|F2D5P8|F2D5P8_HORVVPredictedproteinOS=Hordeumvulgaresubsp.vulgarePE=2SV=1;tr|E3WDK8|E3WDK8_HORVURibulose-1,5-bisphosphatecarboxylase/oxygenaseactivasesmallisoformOS=HordeumvulgareGN=RcaPE=2SV=1;sp|Q40073|RCAA_HORVURibulosebisphosphatecarboxylase/oxygenaseactivaseA,chloroplasticOS=HordeumvulgareGN=RCAAPE=2SV=1;tr|A8R7E4|A8R7E4_HORVURuBisCOactivase(Fragment)OS=HordeumvulgarePE=2SV=1;tr|M0YMH0|M0…	tr|F2D5P8|F2D5P8_HORVVPredictedproteinOS=Hordeumvulgaresubsp.vulgarePE=2SV=1;tr|E3WDK8|E3WDK8_HORVURibulose-1,5-bisphosphatecarboxylase/oxygenaseactivasesmallisoformOS=HordeumvulgareGN=RcaPE=2SV=1;sp|Q40073|RCAA_HORVURibulosebisphosphatecarboxylase/oxygenaseactivaseA,chloroplasticOS=HordeumvulgareGN=RCAAPE=2SV=1;tr|A8R7E4|A8R7E4_HORVURuBisCOactivase(Fragment)OS=HordeumvulgarePE=2SV=1	3;3;3;2;1;1	3;3;3;2;1;1	3;3;3;2;1;1	tr|F2D5P8|F2D5P8_HORVV Predicted protein OS=Hordeum vulgare subsp. vulgare PE=2 SV=1;tr|E3WDK8|E3WDK8_HORVU Ribulose-1,5-bisphosphate carboxylase/oxygenase activase small isoform OS=Hordeum vulgare GN=Rca PE=2 SV=1;sp|Q40073|RCAA_HORVU Ribulose bisphosphat	6	3	3	3	3	3	2	3	3	2	3	3	2	10.5	10.5	10.5	47.079	427	427;427;464;158;167;168	0	20.974	By MS/MS	By MS/MS	By MS/MS	10.5	10.5	6.1	392620	152830	129890	109910	8				155	7402;9855;20217	True;True;True	7636;10167;20956	24256;24257;24258;32099;32100;32101;66790;66791	21930;21931;21932;29069;29070;29071;60718;60719	21930;29070;60718
tr|F2DCK0|F2DCK0_HORVVPredictedproteinOS=Hordeumvulgaresubsp.vulgarePE=2SV=1;sp|Q40078|VATB1_HORVUV-typeprotonATPasesubunitB1OS=HordeumvulgarePE=2SV=1;tr|M0UVR9|M0UVR9_HORVVUncharacterizedproteinOS=Hordeumvulgaresubsp.vulgarePE=4SV=1;tr|M0UVS0|M0UVS0_HORVVUncharacterizedproteinOS=Hordeumvulgaresubsp.vulgarePE=4SV=1;tr|M0UVR8|M0UVR8_HORVVUncharacterizedproteinOS=Hordeumvulgaresubsp.vulgarePE=4SV=1…	tr|F2DCK0|F2DCK0_HORVVPredictedproteinOS=Hordeumvulgaresubsp.vulgarePE=2SV=1;sp|Q40078|VATB1_HORVUV-typeprotonATPasesubunitB1OS=HordeumvulgarePE=2SV=1;tr|M0UVR9|M0UVR9_HORVVUncharacterizedproteinOS=Hordeumvulgaresubsp.vulgarePE=4SV=1;tr|M0UVS0|M0UVS0_HORVVUncharacterizedproteinOS=Hordeumvulgaresubsp.vulgarePE=4SV=1;tr|M0UVR8|M0UVR8_HORVVUncharacterizedproteinOS=Hordeumvulgaresubsp.vulgarePE=4SV=1	19;19;12;12;12;2	1;1;0;0;0;0	1;1;0;0;0;0	tr|F2DCK0|F2DCK0_HORVV Predicted protein OS=Hordeum vulgare subsp. vulgare PE=2 SV=1;sp|Q40078|VATB1_HORVU V-type proton ATPase subunit B 1 OS=Hordeum vulgare PE=2 SV=1;tr|M0UVR9|M0UVR9_HORVV Uncharacterized protein OS=Hordeum vulgare subsp. vulgare PE=4 S	6	19	1	1	16	17	14	0	0	1	0	0	1	44.3	1.6	1.6	54.026	488	488;488;309;310;329;134	1	-2	By matching	By matching	By MS/MS	37.9	42.4	29.1	155540	0	0	155540	1	+			156	2615;3200;3416;6586;7918;8936;9854;10490;14838;15205;15551;15595;15861;18171;18437;18722;20593;21643;21766	False;False;False;False;False;False;False;False;False;False;False;False;False;True;False;False;False;False;False	2718;3321;3541;6799;8176;9220;10166;10810;15402;15779;16131;16175;16452;18826;19107;19108;19409;21341;22431;22562	8987;8988;8989;8990;8991;8992;8993;8994;10880;10881;10882;10883;10884;11516;11517;11518;21592;21593;21594;21595;21596;26031;26032;26033;26034;26035;29169;29170;29171;32093;32094;32095;32096;32097;32098;34056;34057;48756;48757;49926;49927;49928;50970;50971;50972;51076;51077;51078;51079;51080;51081;51848;59609;60606;60607;61584;61585;61586;68051;68052;68053;68054;68055;68056;68057;68058;68059;68060…	8032;8033;8034;8035;8036;8037;9734;9735;9736;9737;9738;10322;10323;10324;19420;19421;19422;19423;23446;23447;23448;26397;26398;26399;29066;29067;29068;30877;30878;44228;44229;44230;45248;45249;46193;46194;46195;46291;46292;46293;46294;47008;54199;55138;55139;55140;55991;55992;61869;61870;61871;61872;61873;61874;65047;65048;65049;65414;65415;65416;65417	8034;9737;10324;19423;23448;26397;29066;30877;44229;45249;46195;46291;47008;54199;55138;55992;61871;65047;65417	176;177	101;232
sp|Q40079|VATB2_HORVUV-typeprotonATPasesubunitB2OS=HordeumvulgarePE=2SV=1;tr|M0YAZ9|M0YAZ9_HORVVUncharacterizedproteinOS=Hordeumvulgaresubsp.vulgarePE=3SV=1;tr|F2CY47|F2CY47_HORVVPredictedproteinOS=Hordeumvulgaresubsp.vulgarePE=2SV=1;tr|F2CQQ3|F2CQQ3_HORVVPredictedproteinOS=Hordeumvulgaresubsp.vulgarePE=2SV=1	sp|Q40079|VATB2_HORVUV-typeprotonATPasesubunitB2OS=HordeumvulgarePE=2SV=1;tr|M0YAZ9|M0YAZ9_HORVVUncharacterizedproteinOS=Hordeumvulgaresubsp.vulgarePE=3SV=1;tr|F2CY47|F2CY47_HORVVPredictedproteinOS=Hordeumvulgaresubsp.vulgarePE=2SV=1;tr|F2CQQ3|F2CQQ3_HORVVPredictedproteinOS=Hordeumvulgaresubsp.vulgarePE=2SV=1	19;19;19;19	19;19;19;19	1;1;1;1	sp|Q40079|VATB2_HORVU V-type proton ATPase subunit B 2 OS=Hordeum vulgare PE=2 SV=1;tr|M0YAZ9|M0YAZ9_HORVV Uncharacterized protein OS=Hordeum vulgare subsp. vulgare PE=3 SV=1;tr|F2CY47|F2CY47_HORVV Predicted protein OS=Hordeum vulgare subsp. vulgare PE=2 S	4	19	19	1	16	17	14	16	17	14	0	0	1	44.7	44.7	1.7	53.725	483	483;488;488;488	0	183.87	By MS/MS	By MS/MS	By MS/MS	38.3	42.9	29.4	18461000	7433700	5307900	5719800	60				157	2615;3200;3416;6586;7918;8936;9854;10490;14838;15205;15551;15595;15861;18179;18437;18722;20593;21643;21766	True;True;True;True;True;True;True;True;True;True;True;True;True;True;True;True;True;True;True	2718;3321;3541;6799;8176;9220;10166;10810;15402;15779;16131;16175;16452;18834;19107;19108;19409;21341;22431;22562	8987;8988;8989;8990;8991;8992;8993;8994;10880;10881;10882;10883;10884;11516;11517;11518;21592;21593;21594;21595;21596;26031;26032;26033;26034;26035;29169;29170;29171;32093;32094;32095;32096;32097;32098;34056;34057;48756;48757;49926;49927;49928;50970;50971;50972;51076;51077;51078;51079;51080;51081;51848;59626;60606;60607;61584;61585;61586;68051;68052;68053;68054;68055;68056;68057;68058;68059;68060…	8032;8033;8034;8035;8036;8037;9734;9735;9736;9737;9738;10322;10323;10324;19420;19421;19422;19423;23446;23447;23448;26397;26398;26399;29066;29067;29068;30877;30878;44228;44229;44230;45248;45249;46193;46194;46195;46291;46292;46293;46294;47008;54215;55138;55139;55140;55991;55992;61869;61870;61871;61872;61873;61874;65047;65048;65049;65414;65415;65416;65417	8034;9737;10324;19423;23448;26397;29066;30877;44229;45249;46195;46291;47008;54215;55138;55992;61871;65047;65417	176;177	96;227
tr|Q9FEX6|Q9FEX6_HORVUPutativelectin(Fragment)OS=HordeumvulgareGN=HL#2PE=2SV=1;tr|M0W5X3|M0W5X3_HORVVUncharacterizedproteinOS=Hordeumvulgaresubsp.vulgarePE=4SV=1;tr|F2E3Y4|F2E3Y4_HORVVPredictedproteinOS=Hordeumvulgaresubsp.vulgarePE=2SV=1;tr|M0W5X2|M0W5X2_HORVVUncharacterizedproteinOS=Hordeumvulgaresubsp.vulgarePE=4SV=1;tr|F2DIZ2|F2DIZ2_HORVVPredictedproteinOS=Hordeumvulgaresubsp.vulgarePE=2SV=1;…	tr|Q9FEX6|Q9FEX6_HORVUPutativelectin(Fragment)OS=HordeumvulgareGN=HL#2PE=2SV=1;tr|M0W5X3|M0W5X3_HORVVUncharacterizedproteinOS=Hordeumvulgaresubsp.vulgarePE=4SV=1;tr|F2E3Y4|F2E3Y4_HORVVPredictedproteinOS=Hordeumvulgaresubsp.vulgarePE=2SV=1;tr|M0W5X2|M0W5X2_HORVVUncharacterizedproteinOS=Hordeumvulgaresubsp.vulgarePE=4SV=1;tr|F2DIZ2|F2DIZ2_HORVVPredictedproteinOS=Hordeumvulgaresubsp.vulgarePE=2SV=1;…	1;1;1;1;1;1	1;1;1;1;1;1	1;1;1;1;1;1	tr|Q9FEX6|Q9FEX6_HORVU Putative lectin (Fragment) OS=Hordeum vulgare GN=HL#2 PE=2 SV=1;tr|M0W5X3|M0W5X3_HORVV Uncharacterized protein OS=Hordeum vulgare subsp. vulgare PE=4 SV=1;tr|F2E3Y4|F2E3Y4_HORVV Predicted protein OS=Hordeum vulgare subsp. vulgare PE=	6	1	1	1	0	1	1	0	1	1	0	1	1	12.5	12.5	12.5	11.914	104	104;322;338;342;391;391	0.0013774	9.3622		By MS/MS	By MS/MS	0	12.5	12.5	100270	0	28368	71900	2				158	9199	TRUE	9490	30010;30011	27171;27172	27172
tr|F2CQK2|F2CQK2_HORVVPredictedproteinOS=Hordeumvulgaresubsp.vulgarePE=2SV=1;tr|D3K4E0|D3K4E0_HORVUNADPH-protochlorophyllideoxidoreductaseBOS=HordeumvulgarePE=4SV=1;sp|Q42850|PORB_HORVUProtochlorophyllidereductaseB,chloroplasticOS=HordeumvulgareGN=PORBPE=2SV=1;tr|M0YV31|M0YV31_HORVVUncharacterizedproteinOS=Hordeumvulgaresubsp.vulgarePE=4SV=1;tr|F2CUR5|F2CUR5_HORVVPredictedproteinOS=Hordeumvulgare…	tr|F2CQK2|F2CQK2_HORVVPredictedproteinOS=Hordeumvulgaresubsp.vulgarePE=2SV=1;tr|D3K4E0|D3K4E0_HORVUNADPH-protochlorophyllideoxidoreductaseBOS=HordeumvulgarePE=4SV=1;sp|Q42850|PORB_HORVUProtochlorophyllidereductaseB,chloroplasticOS=HordeumvulgareGN=PORBPE=2SV=1;tr|M0YV31|M0YV31_HORVVUncharacterizedproteinOS=Hordeumvulgaresubsp.vulgarePE=4SV=1;tr|F2CUR5|F2CUR5_HORVVPredictedproteinOS=Hordeumvulgare…	4;4;4;3;2	4;4;4;3;2	4;4;4;3;2	tr|F2CQK2|F2CQK2_HORVV Predicted protein OS=Hordeum vulgare subsp. vulgare PE=2 SV=1;tr|D3K4E0|D3K4E0_HORVU NADPH-protochlorophyllide oxidoreductase B OS=Hordeum vulgare PE=4 SV=1;sp|Q42850|PORB_HORVU Protochlorophyllide reductase B, chloroplastic OS=Horde	5	4	4	4	1	4	1	1	4	1	1	4	1	16.5	16.5	16.5	42.148	395	395;395;395;284;138	0	36.512	By MS/MS	By MS/MS	By MS/MS	4.8	16.5	4.8	415970	76704	284380	54881	6				159	8080;8438;14516;18038	True;True;True;True	8339;8707;15071;18689	26555;27664;47680;59025;59026;59027	23932;24913;43263;53589;53590;53591	23932;24913;43263;53591
tr|M0VX56|M0VX56_HORVVUncharacterizedproteinOS=Hordeumvulgaresubsp.vulgarePE=4SV=1;sp|Q42855|DCUP_HORVUUroporphyrinogendecarboxylase(Fragment)OS=HordeumvulgareGN=DCUPPE=2SV=1;tr|F2DG56|F2DG56_HORVVUroporphyrinogendecarboxylaseOS=Hordeumvulgaresubsp.vulgarePE=2SV=1	tr|M0VX56|M0VX56_HORVVUncharacterizedproteinOS=Hordeumvulgaresubsp.vulgarePE=4SV=1;sp|Q42855|DCUP_HORVUUroporphyrinogendecarboxylase(Fragment)OS=HordeumvulgareGN=DCUPPE=2SV=1;tr|F2DG56|F2DG56_HORVVUroporphyrinogendecarboxylaseOS=Hordeumvulgaresubsp.vulgarePE=2SV=1	1;1;1	1;1;1	1;1;1	tr|M0VX56|M0VX56_HORVV Uncharacterized protein OS=Hordeum vulgare subsp. vulgare PE=4 SV=1;sp|Q42855|DCUP_HORVU Uroporphyrinogen decarboxylase (Fragment) OS=Hordeum vulgare GN=DCUP PE=2 SV=1;tr|F2DG56|F2DG56_HORVV Uroporphyrinogen decarboxylase OS=Hordeum	3	1	1	1	1	1	0	1	1	0	1	1	0	11.8	11.8	11.8	19.538	178	178;330;395	0.0013619	8.7683	By MS/MS	By MS/MS		11.8	11.8	0	157300	90973	66325	0	2				160	5458	TRUE	5638	18043;18044	16119;16120	16119
tr|M0XMV1|M0XMV1_HORVVUncharacterizedproteinOS=Hordeumvulgaresubsp.vulgarePE=3SV=1;sp|Q43470|1433B_HORVU14-3-3-likeproteinBOS=HordeumvulgarePE=2SV=1	tr|M0XMV1|M0XMV1_HORVVUncharacterizedproteinOS=Hordeumvulgaresubsp.vulgarePE=3SV=1;sp|Q43470|1433B_HORVU14-3-3-likeproteinBOS=HordeumvulgarePE=2SV=1	18;18	7;7	7;7	tr|M0XMV1|M0XMV1_HORVV Uncharacterized protein OS=Hordeum vulgare subsp. vulgare PE=3 SV=1;sp|Q43470|1433B_HORVU 14-3-3-like protein B OS=Hordeum vulgare PE=2 SV=1	2	18	7	7	17	17	17	7	6	6	7	6	6	71.4	35.1	35.1	29.691	262	262;262	0	61.303	By MS/MS	By MS/MS	By MS/MS	67.6	71.4	68.3	27847000	13038000	7374200	7435000	31				161	295;1973;2888;3748;3962;4568;7496;7702;9211;9509;10406;10956;12069;14293;14294;14992;18657;21244	True;True;False;True;False;False;True;False;True;False;False;False;True;False;False;True;False;False	303;2053;3001;3002;3884;3885;4105;4106;4728;4729;7735;7955;9503;9808;10724;10725;11295;11296;11297;12432;14832;14833;15560;19341;22012;22013;22014	958;959;960;961;962;963;6696;6697;9848;9849;9850;9851;9852;9853;9854;9855;9856;9857;12573;12574;12575;12576;12577;13227;13228;13229;13230;13231;13232;13233;13234;13235;13236;13237;13238;13239;13240;13241;13242;13243;13244;13245;13246;13247;13248;15285;15286;15287;15288;15289;15290;24591;24592;24593;24594;24595;25289;25290;30048;30049;31037;31038;31039;31040;33821;33822;33823;33824;33825;33826;355…	833;834;835;836;837;838;839;840;841;842;843;5992;5993;8795;8796;8797;8798;8799;8800;8801;8802;8803;8804;8805;11247;11248;11249;11250;11251;11842;11843;11844;11845;11846;11847;11848;11849;11850;11851;11852;11853;11854;11855;11856;11857;11858;11859;11860;11861;11862;13685;13686;13687;13688;13689;13690;13691;22210;22211;22212;22817;22818;27203;27204;28111;28112;28113;28114;28115;30658;30659;30660;30…	837;5993;8800;11249;11860;13690;22212;22817;27203;28111;30659;32231;35402;42450;42454;44613;55788;63809	178;179;180;181;182;183	15;28;32;156;228;250
tr|M0UKE8|M0UKE8_HORVVTubulinalphachainOS=Hordeumvulgaresubsp.vulgarePE=3SV=1;sp|Q43473|TBA1_HORVUTubulinalpha-1chainOS=HordeumvulgareGN=TUBA1PE=2SV=1	tr|M0UKE8|M0UKE8_HORVVTubulinalphachainOS=Hordeumvulgaresubsp.vulgarePE=3SV=1;sp|Q43473|TBA1_HORVUTubulinalpha-1chainOS=HordeumvulgareGN=TUBA1PE=2SV=1	15;15	2;2	1;1	tr|M0UKE8|M0UKE8_HORVV Tubulin alpha chain OS=Hordeum vulgare subsp. vulgare PE=3 SV=1;sp|Q43473|TBA1_HORVU Tubulin alpha-1 chain OS=Hordeum vulgare GN=TUBA1 PE=2 SV=1	2	15	2	1	14	14	14	2	1	1	1	0	0	35.3	6	3.1	49.596	450	450;450	0	14.774	By MS/MS	By MS/MS	By MS/MS	33.6	32.2	32.2	213410	109740	39546	64127	5				162	872;2773;4131;4438;4478;4910;5847;9397;11930;14955;15234;15235;16660;18711;21555	False;False;False;False;False;False;False;False;True;False;False;False;False;True;False	897;898;2885;4280;4594;4634;5080;6039;9695;9696;12290;15522;15808;15809;17271;19398;22336;22337	2865;2866;2867;2868;2869;2870;2871;2872;2873;2874;2875;2876;9514;9515;9516;9517;13854;13855;13856;13857;13858;13859;13860;14860;14861;14862;14863;14864;14865;15001;15002;15003;15004;15005;16382;16383;16384;16385;16386;16387;16388;16389;19305;19306;19307;19308;19309;19310;19311;19312;19313;30652;30653;30654;30655;30656;30657;30658;30659;30660;30661;30662;30663;30664;30665;30666;30667;30668;30669;3…	2550;2551;2552;2553;2554;2555;2556;2557;2558;8504;8505;8506;8507;12404;12405;12406;12407;12408;12409;12410;12411;13329;13330;13331;13332;13333;13334;13335;13336;13454;14661;14662;14663;14664;14665;14666;17243;17244;17245;17246;17247;17248;27757;27758;27759;27760;27761;27762;27763;27764;27765;27766;27767;27768;27769;27770;27771;27772;27773;27774;27775;27776;35030;35031;44515;44516;44517;44518;4451…	2558;8504;12407;13331;13454;14666;17246;27774;35031;44519;45325;45330;49448;55961;64785	184;185;186;187;188	268;313;318;398;413
tr|M0V695|M0V695_HORVVNon-specificlipid-transferproteinOS=Hordeumvulgaresubsp.vulgarePE=3SV=1;tr|F2DCX3|F2DCX3_HORVVNon-specificlipid-transferproteinOS=Hordeumvulgaresubsp.vulgarePE=2SV=1;sp|Q43767|NLT41_HORVUNon-specificlipid-transferprotein4.1OS=HordeumvulgareGN=LTP4.1PE=1SV=1;tr|Q42849|Q42849_HORVUNon-specificlipid-transferproteinOS=HordeumvulgarePE=2SV=1;tr|F2CSG7|F2CSG7_HORVVNon-specificlipi…	tr|M0V695|M0V695_HORVVNon-specificlipid-transferproteinOS=Hordeumvulgaresubsp.vulgarePE=3SV=1;tr|F2DCX3|F2DCX3_HORVVNon-specificlipid-transferproteinOS=Hordeumvulgaresubsp.vulgarePE=2SV=1;sp|Q43767|NLT41_HORVUNon-specificlipid-transferprotein4.1OS=HordeumvulgareGN=LTP4.1PE=1SV=1;tr|Q42849|Q42849_HORVUNon-specificlipid-transferproteinOS=HordeumvulgarePE=2SV=1;tr|F2CSG7|F2CSG7_HORVVNon-specificlipi…	4;4;4;3;3;3;3;3;1;1;1;1	4;4;4;3;3;3;3;3;1;1;1;1	4;4;4;3;3;3;3;3;1;1;1;1	tr|M0V695|M0V695_HORVV Non-specific lipid-transfer protein OS=Hordeum vulgare subsp. vulgare PE=3 SV=1;tr|F2DCX3|F2DCX3_HORVV Non-specific lipid-transfer protein OS=Hordeum vulgare subsp. vulgare PE=2 SV=1;sp|Q43767|NLT41_HORVU Non-specific lipid-transfer	12	4	4	4	1	4	1	1	4	1	1	4	1	47.8	47.8	47.8	11.099	115	115;115;115;115;115;115;115;115;72;115;115;118	0	28.996	By MS/MS	By MS/MS	By MS/MS	9.6	47.8	9.6	961420	156950	461370	343110	6				163	200;7710;10971;10972	True;True;True;True	205;7963;11312;11313	647;25312;25313;35560;35561;35562;35563;35564	573;22836;32264;32265;32266;32267	573;22836;32264;32267	189	96
sp|Q43772|UGPA_HORVUUTP--glucose-1-phosphateuridylyltransferaseOS=HordeumvulgarePE=2SV=1;tr|M0USZ9|M0USZ9_HORVVUncharacterizedproteinOS=Hordeumvulgaresubsp.vulgarePE=4SV=1;tr|M0UT01|M0UT01_HORVVUncharacterizedproteinOS=Hordeumvulgaresubsp.vulgarePE=4SV=1	sp|Q43772|UGPA_HORVUUTP--glucose-1-phosphateuridylyltransferaseOS=HordeumvulgarePE=2SV=1;tr|M0USZ9|M0USZ9_HORVVUncharacterizedproteinOS=Hordeumvulgaresubsp.vulgarePE=4SV=1	29;15;12	29;15;12	29;15;12	sp|Q43772|UGPA_HORVU UTP--glucose-1-phosphate uridylyltransferase OS=Hordeum vulgare PE=2 SV=1;tr|M0USZ9|M0USZ9_HORVV Uncharacterized protein OS=Hordeum vulgare subsp. vulgare PE=4 SV=1	3	29	29	29	24	29	27	24	29	27	24	29	27	73.8	73.8	73.8	51.644	473	473;209;155	0	302.78	By MS/MS	By MS/MS	By MS/MS	64.5	73.8	66.6	164310000	56103000	44519000	63685000	148				164	31;1080;1202;3385;5686;7308;7749;9254;9648;9936;10288;11311;11424;11425;11627;12389;13123;13549;15653;16535;18925;19736;19737;19969;20331;20425;21316;21533;21706	True;True;True;True;True;True;True;True;True;True;True;True;True;True;True;True;True;True;True;True;True;True;True;True;True;True;True;True;True	31;1116;1245;3508;5877;7536;8003;9546;9954;9955;10249;10606;11657;11771;11772;11977;12770;12771;13515;13974;13975;16234;17145;19626;20465;20466;20703;21073;21168;22090;22091;22313;22498	94;95;96;97;98;99;3640;3641;3642;3643;3644;3645;4053;4054;4055;4056;11403;11404;11405;11406;11407;18809;18810;18811;18812;18813;23921;23922;23923;23924;23925;23926;23927;23928;25464;30174;30175;30176;30177;30178;30179;30180;31497;31498;31499;31500;31501;31502;31503;31504;31505;31506;32370;33488;33489;33490;33491;33492;33493;33494;33495;33496;33497;36642;36643;36644;36645;36646;36647;37002;37003;3…	82;83;84;85;86;87;3257;3258;3259;3260;3261;3622;3623;3624;3625;10214;10215;10216;10217;10218;10219;10220;10221;10222;10223;10224;10225;10226;10227;16803;16804;21616;21617;21618;21619;22960;27337;27338;27339;27340;27341;27342;28552;28553;28554;28555;28556;28557;28558;28559;29313;30356;30357;30358;30359;30360;30361;30362;30363;30364;30365;33247;33248;33249;33250;33251;33252;33253;33572;33573;33574;…	87;3258;3622;10227;16803;21619;22960;27338;28553;29313;30357;33248;33573;33576;34133;36420;38381;39697;46440;49029;56711;59270;59274;59998;61108;61390;64056;64698;65226	190;191;192;193;194	77;97;138;249;319
tr|F2E1T8|F2E1T8_HORVVNon-specificlipid-transferproteinOS=Hordeumvulgaresubsp.vulgarePE=2SV=1;tr|F2D9V7|F2D9V7_HORVVNon-specificlipid-transferproteinOS=Hordeumvulgaresubsp.vulgarePE=2SV=1;sp|Q43871|NLTP8_HORVUNon-specificlipid-transferproteinCw18OS=HordeumvulgareGN=CW18PE=1SV=1	tr|F2E1T8|F2E1T8_HORVVNon-specificlipid-transferproteinOS=Hordeumvulgaresubsp.vulgarePE=2SV=1;tr|F2D9V7|F2D9V7_HORVVNon-specificlipid-transferproteinOS=Hordeumvulgaresubsp.vulgarePE=2SV=1;sp|Q43871|NLTP8_HORVUNon-specificlipid-transferproteinCw18OS=HordeumvulgareGN=CW18PE=1SV=1	2;2;2	2;2;2	2;2;2	tr|F2E1T8|F2E1T8_HORVV Non-specific lipid-transfer protein OS=Hordeum vulgare subsp. vulgare PE=2 SV=1;tr|F2D9V7|F2D9V7_HORVV Non-specific lipid-transfer protein OS=Hordeum vulgare subsp. vulgare PE=2 SV=1;sp|Q43871|NLTP8_HORVU Non-specific lipid-transfer	3	2	2	2	0	1	2	0	1	2	0	1	2	21.7	21.7	21.7	11.221	115	115;115;115	0	12.544		By MS/MS	By MS/MS	0	8.7	21.7	206850	0	98453	108400	3				165	7994;17481	True;True	8253;18116	26290;57227;57228	23681;51941;51942	23681;51941
tr|M0ZAM5|M0ZAM5_HORVVS-adenosylmethioninesynthaseOS=Hordeumvulgaresubsp.vulgarePE=3SV=1;sp|Q4LB21|METK4_HORVUS-adenosylmethioninesynthase4OS=HordeumvulgareGN=SAM4PE=2SV=1;tr|M0ZAM4|M0ZAM4_HORVVUncharacterizedproteinOS=Hordeumvulgaresubsp.vulgarePE=4SV=1;tr|G9JKX7|G9JKX7_HORVUS-adenosylmethioninesynthetase(Fragment)OS=HordeumvulgarePE=2SV=1	tr|M0ZAM5|M0ZAM5_HORVVS-adenosylmethioninesynthaseOS=Hordeumvulgaresubsp.vulgarePE=3SV=1;sp|Q4LB21|METK4_HORVUS-adenosylmethioninesynthase4OS=HordeumvulgareGN=SAM4PE=2SV=1	18;18;5;3	18;18;5;3	11;11;3;1	tr|M0ZAM5|M0ZAM5_HORVV S-adenosylmethionine synthase OS=Hordeum vulgare subsp. vulgare PE=3 SV=1;sp|Q4LB21|METK4_HORVU S-adenosylmethionine synthase 4 OS=Hordeum vulgare GN=SAM4 PE=2 SV=1	4	18	18	11	16	16	13	16	16	13	9	9	6	66.2	66.2	39.1	43.157	396	396;396;125;165	0	188.82	By MS/MS	By MS/MS	By MS/MS	64.4	60.4	49.7	123140000	61879000	27033000	34226000	77				166	763;1768;3253;4807;6617;7408;9473;9474;9831;11167;13925;14961;16565;17702;18331;18481;19572;20042	True;True;True;True;True;True;True;True;True;True;True;True;True;True;True;True;True;True	786;1842;3375;4974;6831;7642;9772;9773;10143;11511;14446;15528;17175;18345;18997;19153;19154;20297;20776	2560;2561;5992;11006;11007;11008;11009;11010;11011;11012;11013;15990;15991;15992;15993;21669;21670;21671;21672;21673;21674;21675;21676;21677;21678;24268;24269;24270;24271;24272;24273;24274;24275;24276;30909;30910;30911;30912;30913;30914;30915;30916;30917;32037;32038;32039;32040;36217;36218;36219;45399;49100;54134;54135;54136;54137;54138;57977;57978;57979;60268;60269;60270;60271;60736;60737;60738;…	2270;2271;5376;9857;9858;9859;9860;9861;14313;14314;14315;14316;19493;19494;19495;19496;19497;19498;19499;19500;21941;21942;21943;21944;21945;21946;28007;28008;28009;28010;28011;28012;28013;29024;29025;32875;32876;32877;41212;44532;49112;49113;49114;52603;52604;52605;54836;54837;54838;54839;54840;55256;55257;55258;55259;55260;55261;55262;55263;58785;58786;58787;58788;58789;58790;58791;58792;58793…	2271;5376;9858;14314;19500;21942;28007;28011;29025;32875;41212;44532;49114;52604;54839;55262;58788;60183	195;196;197	53;55;186
tr|F2CRM1|F2CRM1_HORVVS-adenosylmethioninesynthaseOS=Hordeumvulgaresubsp.vulgarePE=2SV=1;sp|Q4LB22|METK3_HORVUS-adenosylmethioninesynthase3OS=HordeumvulgareGN=SAM3PE=2SV=1;tr|M0XNT1|M0XNT1_HORVVS-adenosylmethioninesynthaseOS=Hordeumvulgaresubsp.vulgarePE=3SV=1;tr|M0XNT4|M0XNT4_HORVVUncharacterizedproteinOS=Hordeumvulgaresubsp.vulgarePE=4SV=1;tr|M0XNT5|M0XNT5_HORVVUncharacterizedproteinOS=Hordeumv…	tr|F2CRM1|F2CRM1_HORVVS-adenosylmethioninesynthaseOS=Hordeumvulgaresubsp.vulgarePE=2SV=1;sp|Q4LB22|METK3_HORVUS-adenosylmethioninesynthase3OS=HordeumvulgareGN=SAM3PE=2SV=1;tr|M0XNT1|M0XNT1_HORVVS-adenosylmethioninesynthaseOS=Hordeumvulgaresubsp.vulgarePE=3SV=1;tr|M0XNT4|M0XNT4_HORVVUncharacterizedproteinOS=Hordeumvulgaresubsp.vulgarePE=4SV=1;tr|M0XNT5|M0XNT5_HORVVUncharacterizedproteinOS=Hordeumv…	17;17;16;14;11;10;8	6;6;6;4;2;6;4	6;6;6;4;2;6;4	tr|F2CRM1|F2CRM1_HORVV S-adenosylmethionine synthase OS=Hordeum vulgare subsp. vulgare PE=2 SV=1;sp|Q4LB22|METK3_HORVU S-adenosylmethionine synthase 3 OS=Hordeum vulgare GN=SAM3 PE=2 SV=1;tr|M0XNT1|M0XNT1_HORVV S-adenosylmethionine synthase OS=Hordeum vulg	7	17	6	6	13	11	13	2	3	3	2	3	3	65.5	28.7	28.7	42.765	394	394;394;441;336;285;262;216	0	47.076	By MS/MS	By MS/MS	By MS/MS	45.2	50.3	47	1552100	650460	410610	490990	10				167	169;3068;3069;6617;9473;9474;11168;14118;14171;15671;17702;17703;18332;18482;19572;20042;21475	False;False;False;False;False;False;True;True;True;True;False;False;True;True;False;False;False	174;3185;3186;6831;9772;9773;11512;14647;14706;16253;18345;18346;18998;19155;20297;20776;22255	552;553;554;555;556;557;10463;10464;10465;10466;10467;10468;10469;10470;10471;10472;21669;21670;21671;21672;21673;21674;21675;21676;21677;21678;30909;30910;30911;30912;30913;30914;30915;30916;30917;36220;46012;46294;46295;46296;46297;46298;51287;57977;57978;57979;57980;60272;60746;60747;64607;64608;64609;64610;64611;64612;64613;64614;66161;66162;66163;66164;66165;66166;66167;66168;66169;66170;709…	489;490;491;492;9368;9369;9370;9371;9372;9373;9374;9375;19493;19494;19495;19496;19497;19498;19499;19500;28007;28008;28009;28010;28011;28012;28013;32878;41767;42043;42044;42045;46482;52603;52604;52605;52606;52607;54841;55264;55265;55266;58785;58786;58787;58788;58789;58790;58791;58792;58793;58794;60174;60175;60176;60177;60178;60179;60180;60181;60182;60183;64536;64537;64538;64539;64540	489;9371;9372;19500;28007;28011;32878;41767;42045;46482;52604;52607;54841;55266;58788;60183;64537	198;199;200	128;140;185
tr|F2DA80|F2DA80_HORVVS-adenosylmethioninesynthaseOS=Hordeumvulgaresubsp.vulgarePE=2SV=1;tr|F2CT05|F2CT05_HORVVS-adenosylmethioninesynthaseOS=Hordeumvulgaresubsp.vulgarePE=2SV=1;sp|Q4LB23|METK2_HORVUS-adenosylmethioninesynthase2OS=HordeumvulgareGN=SAM2PE=2SV=1;sp|P50299|METK1_HORVUS-adenosylmethioninesynthase1OS=HordeumvulgareGN=SAM1PE=2SV=1;tr|M0YMP1|M0YMP1_HORVVS-adenosylmethioninesynthaseOS=Ho…	tr|F2DA80|F2DA80_HORVVS-adenosylmethioninesynthaseOS=Hordeumvulgaresubsp.vulgarePE=2SV=1;tr|F2CT05|F2CT05_HORVVS-adenosylmethioninesynthaseOS=Hordeumvulgaresubsp.vulgarePE=2SV=1;sp|Q4LB23|METK2_HORVUS-adenosylmethioninesynthase2OS=HordeumvulgareGN=SAM2PE=2SV=1;sp|P50299|METK1_HORVUS-adenosylmethioninesynthase1OS=HordeumvulgareGN=SAM1PE=2SV=1;tr|M0YMP1|M0YMP1_HORVVS-adenosylmethioninesynthaseOS=Ho…	17;17;17;16;15;12	10;10;10;10;10;7	5;5;5;5;5;3	tr|F2DA80|F2DA80_HORVV S-adenosylmethionine synthase OS=Hordeum vulgare subsp. vulgare PE=2 SV=1;tr|F2CT05|F2CT05_HORVV S-adenosylmethionine synthase OS=Hordeum vulgare subsp. vulgare PE=2 SV=1;sp|Q4LB23|METK2_HORVU S-adenosylmethionine synthase 2 OS=Horde	6	17	10	5	17	13	13	10	6	6	5	4	2	65.7	40.9	25.6	42.813	394	394;394;394;394;298;287	0	134.91	By MS/MS	By MS/MS	By MS/MS	65.7	56.9	49.7	25316000	12652000	4531900	8131900	36				168	169;3068;3069;3457;4808;6617;9473;9474;11169;15672;17702;17703;18331;18480;19572;20042;21475	True;True;True;True;True;False;False;False;True;True;False;True;False;True;False;False;True	174;3185;3186;3584;4975;6831;9772;9773;11513;16254;18345;18346;18997;19152;20297;20776;22255	552;553;554;555;556;557;10463;10464;10465;10466;10467;10468;10469;10470;10471;10472;11649;11650;11651;11652;11653;11654;11655;11656;15994;15995;21669;21670;21671;21672;21673;21674;21675;21676;21677;21678;30909;30910;30911;30912;30913;30914;30915;30916;30917;36221;36222;36223;36224;36225;51288;51289;57977;57978;57979;57980;60268;60269;60270;60271;60732;60733;60734;60735;64607;64608;64609;64610;646…	489;490;491;492;9368;9369;9370;9371;9372;9373;9374;9375;10449;10450;10451;10452;10453;14317;14318;19493;19494;19495;19496;19497;19498;19499;19500;28007;28008;28009;28010;28011;28012;28013;32879;32880;32881;46483;46484;46485;46486;52603;52604;52605;52606;52607;54836;54837;54838;54839;54840;55252;55253;55254;55255;58785;58786;58787;58788;58789;58790;58791;58792;58793;58794;60174;60175;60176;60177;6…	489;9371;9372;10450;14318;19500;28007;28011;32880;46484;52604;52607;54839;55253;58788;60183;64537	195;196;201;202;203;204	52;54;128;140;145;185
sp|Q8LL05|SSG1B_HORVUGranule-boundstarchsynthase1b,chloroplastic/amyloplastic(Fragment)OS=HordeumvulgarePE=1SV=1;tr|M0W4P0|M0W4P0_HORVVStarchsynthase,chloroplastic/amyloplasticOS=Hordeumvulgaresubsp.vulgarePE=3SV=1;tr|F2DWF5|F2DWF5_HORVVStarchsynthase,chloroplastic/amyloplasticOS=Hordeumvulgaresubsp.vulgarePE=2SV=1	sp|Q8LL05|SSG1B_HORVUGranule-boundstarchsynthase1b,chloroplastic/amyloplastic(Fragment)OS=HordeumvulgarePE=1SV=1;tr|M0W4P0|M0W4P0_HORVVStarchsynthase,chloroplastic/amyloplasticOS=Hordeumvulgaresubsp.vulgarePE=3SV=1;tr|F2DWF5|F2DWF5_HORVVStarchsynthase,chloroplastic/amyloplasticOS=Hordeumvulgaresubsp.vulgarePE=2SV=1	3;2;2	3;2;2	3;2;2	sp|Q8LL05|SSG1B_HORVU Granule-bound starch synthase 1b, chloroplastic/amyloplastic (Fragment) OS=Hordeum vulgare PE=1 SV=1;tr|M0W4P0|M0W4P0_HORVV Starch synthase, chloroplastic/amyloplastic OS=Hordeum vulgare subsp. vulgare PE=3 SV=1;tr|F2DWF5|F2DWF5_HORVV	3	3	3	3	1	3	0	1	3	0	1	3	0	6.5	6.5	6.5	62.443	565	565;364;593	0	18.016	By MS/MS	By MS/MS		1.6	6.5	0	209020	46509	162520	0	4				169	987;8223;21571	True;True;True	1019;8486;22356	3324;27007;27008;71285	2975;24344;24345;64845	2975;24344;64845
tr|M0YMF1|M0YMF1_HORVVTubulinalphachainOS=Hordeumvulgaresubsp.vulgarePE=3SV=1;sp|Q96460|TBA2_HORVUTubulinalpha-2chainOS=HordeumvulgareGN=TUBA2PE=2SV=1	tr|M0YMF1|M0YMF1_HORVVTubulinalphachainOS=Hordeumvulgaresubsp.vulgarePE=3SV=1;sp|Q96460|TBA2_HORVUTubulinalpha-2chainOS=HordeumvulgareGN=TUBA2PE=2SV=1	21;21	21;21	1;1	tr|M0YMF1|M0YMF1_HORVV Tubulin alpha chain OS=Hordeum vulgare subsp. vulgare PE=3 SV=1;sp|Q96460|TBA2_HORVU Tubulin alpha-2 chain OS=Hordeum vulgare GN=TUBA2 PE=2 SV=1	2	21	21	1	20	21	20	20	21	20	1	1	1	57	57	4	49.7	451	451;451	0	248.1	By MS/MS	By MS/MS	By MS/MS	55.2	57	56.8	451440000	181280000	112520000	157640000	222				170	872;2421;2480;2680;2772;4131;4438;4478;4910;5829;5847;9397;13274;14955;15234;15235;15740;16660;18111;18677;21555	True;True;True;True;True;True;True;True;True;True;True;True;True;True;True;True;True;True;True;True;True	897;898;2515;2516;2577;2785;2786;2884;4280;4594;4634;5080;6021;6039;9695;9696;13669;15522;15808;15809;16326;17271;18766;19362;22336;22337	2865;2866;2867;2868;2869;2870;2871;2872;2873;2874;2875;2876;8211;8212;8213;8214;8215;8216;8217;8218;8219;8220;8221;8222;8223;8224;8225;8226;8227;8228;8229;8439;8440;8441;8442;8443;8444;8445;8446;8447;8448;8449;8450;8451;8452;8453;8454;8455;9176;9177;9178;9179;9180;9181;9182;9183;9184;9185;9186;9187;9188;9503;9504;9505;9506;9507;9508;9509;9510;9511;9512;9513;13854;13855;13856;13857;13858;13859;138…	2550;2551;2552;2553;2554;2555;2556;2557;2558;7330;7331;7332;7333;7334;7335;7336;7337;7338;7339;7340;7341;7342;7343;7344;7345;7346;7347;7348;7349;7350;7351;7531;7532;7533;7534;7535;7536;7537;7538;7539;7540;7541;7542;7543;7544;7545;7546;7547;8197;8198;8199;8200;8201;8202;8203;8204;8205;8206;8207;8208;8209;8210;8211;8496;8497;8498;8499;8500;8501;8502;8503;12404;12405;12406;12407;12408;12409;12410;12…	2558;7336;7538;8198;8498;12407;13331;13454;14666;17200;17246;27774;38809;44519;45325;45330;46670;49448;53990;55850;64785	184;185;186;187;188;205;206;207	268;301;302;313;318;377;398;413
tr|F2EFD1|F2EFD1_HORVV40SribosomalproteinS27OS=Hordeumvulgaresubsp.vulgarePE=2SV=1;sp|Q96564|RS27_HORVU40SribosomalproteinS27OS=HordeumvulgareGN=RPS27PE=3SV=2	tr|F2EFD1|F2EFD1_HORVV40SribosomalproteinS27OS=Hordeumvulgaresubsp.vulgarePE=2SV=1;sp|Q96564|RS27_HORVU40SribosomalproteinS27OS=HordeumvulgareGN=RPS27PE=3SV=2	3;3	3;3	3;3	tr|F2EFD1|F2EFD1_HORVV 40S ribosomal protein S27 OS=Hordeum vulgare subsp. vulgare PE=2 SV=1;sp|Q96564|RS27_HORVU 40S ribosomal protein S27 OS=Hordeum vulgare GN=RPS27 PE=3 SV=2	2	3	3	3	3	3	3	3	3	3	3	3	3	44.2	44.2	44.2	9.5691	86	86;86	0	34.337	By MS/MS	By MS/MS	By MS/MS	44.2	44.2	44.2	13173000	4578700	5462700	3131300	16				171	12998;13257;19971	True;True;True	13389;13650;13651;20705	41948;41949;41950;41951;41952;41953;41954;42739;42740;42741;42742;42743;42744;42745;42746;42747;65960;65961;65962;65963;65964;65965;65966;65967;65968;65969;65970;65971;65972;65973	38045;38745;38746;38747;38748;38749;38750;38751;38752;60007;60008;60009;60010;60011;60012;60013	38045;38752;60007	208	35
tr|F2CTT6|F2CTT6_HORVVMethylthioribose-1-phosphateisomeraseOS=Hordeumvulgaresubsp.vulgarePE=2SV=1;sp|Q9AYT7|MTNA_HORVUMethylthioribose-1-phosphateisomeraseOS=HordeumvulgareGN=IDI2PE=2SV=1;tr|M0YNG3|M0YNG3_HORVVUncharacterizedproteinOS=Hordeumvulgaresubsp.vulgarePE=3SV=1	tr|F2CTT6|F2CTT6_HORVVMethylthioribose-1-phosphateisomeraseOS=Hordeumvulgaresubsp.vulgarePE=2SV=1;sp|Q9AYT7|MTNA_HORVUMethylthioribose-1-phosphateisomeraseOS=HordeumvulgareGN=IDI2PE=2SV=1;tr|M0YNG3|M0YNG3_HORVVUncharacterizedproteinOS=Hordeumvulgaresubsp.vulgarePE=3SV=1	7;7;6	7;7;6	7;7;6	tr|F2CTT6|F2CTT6_HORVV Methylthioribose-1-phosphate isomerase OS=Hordeum vulgare subsp. vulgare PE=2 SV=1;sp|Q9AYT7|MTNA_HORVU Methylthioribose-1-phosphate isomerase OS=Hordeum vulgare GN=IDI2 PE=2 SV=1;tr|M0YNG3|M0YNG3_HORVV Uncharacterized protein OS=Hor	3	7	7	7	6	4	7	6	4	7	6	4	7	24.5	24.5	24.5	38.573	367	367;367;261	0	54.429	By MS/MS	By MS/MS	By MS/MS	18.8	12.8	24.5	1938300	701020	285390	951890	19				172	1203;1475;3892;5089;7033;10617;12709	True;True;True;True;True;True;True	1246;1526;4033;5259;7257;10943;13095	4057;4058;4905;4906;13021;13022;13023;16923;16924;16925;16926;16927;22985;22986;22987;34416;41098;41099;41100	3626;3627;4389;4390;11665;11666;11667;15128;15129;15130;20677;20678;20679;20680;31220;31221;37285;37286;37287	3626;4389;11666;15128;20680;31220;37285
tr|F2DJ91|F2DJ91_HORVVCysteineproteinaseinhibitorOS=Hordeumvulgaresubsp.vulgarePE=2SV=1;sp|Q9LEI7|CYT1_HORVUCysteineproteinaseinhibitorOS=HordeumvulgareGN=ICYPE=1SV=1;tr|F2E8X7|F2E8X7_HORVVCysteineproteinaseinhibitorOS=Hordeumvulgaresubsp.vulgarePE=2SV=1	tr|F2DJ91|F2DJ91_HORVVCysteineproteinaseinhibitorOS=Hordeumvulgaresubsp.vulgarePE=2SV=1;sp|Q9LEI7|CYT1_HORVUCysteineproteinaseinhibitorOS=HordeumvulgareGN=ICYPE=1SV=1;tr|F2E8X7|F2E8X7_HORVVCysteineproteinaseinhibitorOS=Hordeumvulgaresubsp.vulgarePE=2SV=1	1;1;1	1;1;1	1;1;1	tr|F2DJ91|F2DJ91_HORVV Cysteine proteinase inhibitor OS=Hordeum vulgare subsp. vulgare PE=2 SV=1;sp|Q9LEI7|CYT1_HORVU Cysteine proteinase inhibitor OS=Hordeum vulgare GN=ICY PE=1 SV=1;tr|F2E8X7|F2E8X7_HORVV Cysteine proteinase inhibitor OS=Hordeum vulgare	3	1	1	1	0	1	0	0	1	0	0	1	0	13.1	13.1	13.1	11.799	107	107;107;169	0.0016297	7.5142		By MS/MS		0	13.1	0	30028	0	30028	0	1				173	8254	TRUE	8517	27094	24419	24419
tr|F2DWT1|F2DWT1_HORVVPredictedproteinOS=Hordeumvulgaresubsp.vulgarePE=2SV=1;sp|Q9M5G3|TCTP_HORVUTranslationally-controlledtumorproteinhomologOS=HordeumvulgareGN=TCTPPE=2SV=2	tr|F2DWT1|F2DWT1_HORVVPredictedproteinOS=Hordeumvulgaresubsp.vulgarePE=2SV=1;sp|Q9M5G3|TCTP_HORVUTranslationally-controlledtumorproteinhomologOS=HordeumvulgareGN=TCTPPE=2SV=2	8;8	8;8	8;8	tr|F2DWT1|F2DWT1_HORVV Predicted protein OS=Hordeum vulgare subsp. vulgare PE=2 SV=1;sp|Q9M5G3|TCTP_HORVU Translationally-controlled tumor protein homolog OS=Hordeum vulgare GN=TCTP PE=2 SV=2	2	8	8	8	8	8	8	8	8	8	8	8	8	39.9	39.9	39.9	18.884	168	168;168	0	60.544	By MS/MS	By MS/MS	By MS/MS	39.9	39.9	39.9	42638000	15829000	15748000	11061000	48				174	4647;11400;11401;12646;12647;12868;13704;20702	True;True;True;True;True;True;True;True	4808;11747;11748;13032;13033;13257;14168;21457	15472;15473;15474;15475;15476;15477;15478;15479;15480;36910;36911;36912;36913;36914;36915;36916;36917;36918;36919;36920;36921;36922;36923;36924;36925;36926;36927;40900;40901;40902;40903;40904;40905;40906;40907;40908;40909;40910;40911;40912;40913;40914;40915;40916;40917;40918;41564;41565;41566;41567;41568;41569;41570;41571;41572;41573;44447;44448;44449;44450;44451;44452;68440;68441;68442;68443;684…	13855;13856;13857;13858;13859;33491;33492;33493;33494;33495;33496;33497;33498;33499;33500;33501;33502;33503;37109;37110;37111;37112;37113;37114;37115;37116;37117;37118;37119;37120;37121;37122;37698;37699;37700;37701;37702;37703;40317;40318;40319;40320;40321;62227;62228;62229;62230;62231;62232	13856;33492;33501;37113;37115;37702;40320;62232	209	1
sp|Q9MBC2|MMT1_HORVUMethionineS-methyltransferaseOS=HordeumvulgareGN=MMT1PE=1SV=1;tr|M0XG50|M0XG50_HORVVMethionineS-methyltransferaseOS=Hordeumvulgaresubsp.vulgarePE=3SV=1;tr|F2DQP8|F2DQP8_HORVVMethionineS-methyltransferaseOS=Hordeumvulgaresubsp.vulgarePE=2SV=1;tr|M0X998|M0X998_HORVVUncharacterizedproteinOS=Hordeumvulgaresubsp.vulgarePE=4SV=1;tr|M0X9A1|M0X9A1_HORVVUncharacterizedproteinOS=Hordeum…	sp|Q9MBC2|MMT1_HORVUMethionineS-methyltransferaseOS=HordeumvulgareGN=MMT1PE=1SV=1;tr|M0XG50|M0XG50_HORVVMethionineS-methyltransferaseOS=Hordeumvulgaresubsp.vulgarePE=3SV=1;tr|F2DQP8|F2DQP8_HORVVMethionineS-methyltransferaseOS=Hordeumvulgaresubsp.vulgarePE=2SV=1	18;16;16;2;2;2;2;2;1;1;1;1;1	18;16;16;2;2;2;2;2;1;1;1;1;1	18;16;16;2;2;2;2;2;1;1;1;1;1	sp|Q9MBC2|MMT1_HORVU Methionine S-methyltransferase OS=Hordeum vulgare GN=MMT1 PE=1 SV=1;tr|M0XG50|M0XG50_HORVV Methionine S-methyltransferase OS=Hordeum vulgare subsp. vulgare PE=3 SV=1;tr|F2DQP8|F2DQP8_HORVV Methionine S-methyltransferase OS=Hordeum vulg	13	18	18	18	12	15	14	12	15	14	12	15	14	19.9	19.9	19.9	119.88	1088	1088;997;1103;338;481;483;542;561;636;656;974;1003;1097	0	133.23	By MS/MS	By MS/MS	By MS/MS	13.1	16.9	17.2	7143000	2486900	2752300	1903800	43				175	564;3844;4051;5692;6475;6630;9195;9395;10010;11567;15308;15373;15504;16744;16918;17226;17634;20928	True;True;True;True;True;True;True;True;True;True;True;True;True;True;True;True;True;True	581;3983;4196;5883;6685;6844;9486;9693;10325;11917;15884;15949;16083;17357;17539;17852;18275;21691	1922;1923;1924;1925;12868;12869;12870;13514;13515;18824;18825;18826;21179;21180;21181;21712;21713;21714;29996;29997;30647;30648;30649;30650;32624;32625;37440;37441;37442;50196;50197;50198;50382;50383;50384;50835;50836;54817;55377;56377;56378;57734;57735;69169	1699;1700;1701;11532;11533;11534;12116;12117;16813;16814;16815;18988;18989;18990;19534;19535;19536;27159;27160;27751;27752;27753;27754;27755;29566;29567;33975;33976;33977;45508;45509;45510;45671;45672;45673;46079;46080;49761;50273;51153;52378;52379;62867	1700;11533;12116;16815;18988;19535;27159;27753;29566;33975;45508;45672;46080;49761;50273;51153;52379;62867
sp|Q9SCB9|VATC_HORVUV-typeprotonATPasesubunitCOS=HordeumvulgareGN=VATCPE=1SV=1	sp|Q9SCB9|VATC_HORVUV-typeprotonATPasesubunitCOS=HordeumvulgareGN=VATCPE=1SV=1	12	12	7	sp|Q9SCB9|VATC_HORVU V-type proton ATPase subunit C OS=Hordeum vulgare GN=VATC PE=1 SV=1	1	12	12	7	10	8	8	10	8	8	5	5	6	44.6	44.6	24.3	39.984	354	354	0	83.079	By MS/MS	By MS/MS	By MS/MS	38.4	31.4	27.1	4876300	1844200	1296900	1735200	27				176	968;3202;3671;5485;6657;8754;12235;13365;16894;19374;21634;21839	True;True;True;True;True;True;True;True;True;True;True;True	1000;3323;3803;5665;6871;9032;12602;12603;13762;17514;20093;22422;22636	3256;10886;10887;10888;12273;12274;18112;18113;18114;21804;21805;21806;28609;28610;28611;39584;39585;39586;39587;43161;55312;55313;63989;71469;72099;72100;72101;72102	2916;9740;9741;9742;10978;10979;16175;16176;16177;19608;19609;19610;25879;25880;25881;35907;35908;35909;35910;39107;50213;50214;58228;65019;65609;65610;65611	2916;9742;10979;16175;19610;25880;35908;39107;50214;58228;65019;65610	210;211	180;279
tr|M0V8U0|M0V8U0_HORVVChlorophylla-bbindingprotein,chloroplasticOS=Hordeumvulgaresubsp.vulgarePE=3SV=1;sp|Q9SDM1|CB121_HORVUChlorophylla-bbindingprotein1B-21,chloroplasticOS=HordeumvulgareGN=LHCIb-21PE=1SV=1;tr|M0V8T9|M0V8T9_HORVVChlorophylla-bbindingprotein,chloroplasticOS=Hordeumvulgaresubsp.vulgarePE=3SV=1;tr|M0V8U2|M0V8U2_HORVVChlorophylla-bbindingprotein,chloroplasticOS=Hordeumvulgaresubsp.v…	tr|M0V8U0|M0V8U0_HORVVChlorophylla-bbindingprotein,chloroplasticOS=Hordeumvulgaresubsp.vulgarePE=3SV=1;sp|Q9SDM1|CB121_HORVUChlorophylla-bbindingprotein1B-21,chloroplasticOS=HordeumvulgareGN=LHCIb-21PE=1SV=1;tr|M0V8T9|M0V8T9_HORVVChlorophylla-bbindingprotein,chloroplasticOS=Hordeumvulgaresubsp.vulgarePE=3SV=1;tr|M0V8U2|M0V8U2_HORVVChlorophylla-bbindingprotein,chloroplasticOS=Hordeumvulgaresubsp.v…	2;2;2;1;1	2;2;2;1;1	2;2;2;1;1	tr|M0V8U0|M0V8U0_HORVV Chlorophyll a-b binding protein, chloroplastic OS=Hordeum vulgare subsp. vulgare PE=3 SV=1;sp|Q9SDM1|CB121_HORVU Chlorophyll a-b binding protein 1B-21, chloroplastic OS=Hordeum vulgare GN=LHC Ib-21 PE=1 SV=1;tr|M0V8T9|M0V8T9_HORVV Ch	5	2	2	2	1	2	0	1	2	0	1	2	0	19.6	19.6	19.6	22.628	209	209;245;247;88;121	0.0010616	11.231	By MS/MS	By MS/MS		13.4	19.6	0	226010	97669	128340	0	5				177	14774;21609	True;True	15337;22396	48592;48593;48594;48595;71382;71383	44069;44070;44071;44072;64940	44070;64940
tr|M0XJ10|M0XJ10_HORVVDolichyl-diphosphooligosaccharide--proteinglycosyltransferasesubunitDAD1OS=Hordeumvulgaresubsp.vulgarePE=3SV=1;tr|F2E2G7|F2E2G7_HORVVDolichyl-diphosphooligosaccharide--proteinglycosyltransferasesubunitDAD1OS=Hordeumvulgaresubsp.vulgarePE=2SV=1;tr|F2D2J1|F2D2J1_HORVVDolichyl-diphosphooligosaccharide--proteinglycosyltransferasesubunitDAD1OS=Hordeumvulgaresubsp.vulgarePE=2SV=1;…	tr|M0XJ10|M0XJ10_HORVVDolichyl-diphosphooligosaccharide--proteinglycosyltransferasesubunitDAD1OS=Hordeumvulgaresubsp.vulgarePE=3SV=1;tr|F2E2G7|F2E2G7_HORVVDolichyl-diphosphooligosaccharide--proteinglycosyltransferasesubunitDAD1OS=Hordeumvulgaresubsp.vulgarePE=2SV=1;tr|F2D2J1|F2D2J1_HORVVDolichyl-diphosphooligosaccharide--proteinglycosyltransferasesubunitDAD1OS=Hordeumvulgaresubsp.vulgarePE=2SV=1;…	2;2;2;2;2	2;2;2;2;2	2;2;2;2;2	tr|M0XJ10|M0XJ10_HORVV Dolichyl-diphosphooligosaccharide--protein glycosyltransferase subunit DAD1 OS=Hordeum vulgare subsp. vulgare PE=3 SV=1;tr|F2E2G7|F2E2G7_HORVV Dolichyl-diphosphooligosaccharide--protein glycosyltransferase subunit DAD1 OS=Hordeum vul	5	2	2	2	2	2	2	2	2	2	2	2	2	15.8	15.8	15.8	12.323	114	114;114;114;114;114	0	13.597	By MS/MS	By MS/MS	By MS/MS	15.8	15.8	15.8	736470	198600	363840	174030	6				178	2651;12181	True;True	2755;12547	9096;9097;9098;39418;39419;39420	8128;8129;8130;35770;35771;35772	8128;35771
tr|M0Y8U1|M0Y8U1_HORVV40SribosomalproteinS12OS=Hordeumvulgaresubsp.vulgarePE=3SV=1;sp|Q9XHS0|RS12_HORVU40SribosomalproteinS12OS=HordeumvulgareGN=RPS12PE=2SV=1;tr|M0Y8U3|M0Y8U3_HORVV40SribosomalproteinS12OS=Hordeumvulgaresubsp.vulgarePE=3SV=1	tr|M0Y8U1|M0Y8U1_HORVV40SribosomalproteinS12OS=Hordeumvulgaresubsp.vulgarePE=3SV=1;sp|Q9XHS0|RS12_HORVU40SribosomalproteinS12OS=HordeumvulgareGN=RPS12PE=2SV=1;tr|M0Y8U3|M0Y8U3_HORVV40SribosomalproteinS12OS=Hordeumvulgaresubsp.vulgarePE=3SV=1	6;6;5	6;6;5	4;4;3	tr|M0Y8U1|M0Y8U1_HORVV 40S ribosomal protein S12 OS=Hordeum vulgare subsp. vulgare PE=3 SV=1;sp|Q9XHS0|RS12_HORVU 40S ribosomal protein S12 OS=Hordeum vulgare GN=RPS12 PE=2 SV=1;tr|M0Y8U3|M0Y8U3_HORVV 40S ribosomal protein S12 OS=Hordeum vulgare subsp. vul	3	6	6	4	5	5	4	5	5	4	3	3	2	51.7	51.7	32.9	15.295	143	143;143;127	0	45.116	By MS/MS	By MS/MS	By MS/MS	51.7	51.7	39.2	15110000	8200700	5036500	1872500	26				179	1350;4193;8446;10825;18200;20741	True;True;True;True;True;True	1398;4343;8715;11162;18855;21497	4499;4500;4501;4502;4503;4504;4505;4506;4507;14046;14047;14048;14049;27677;27678;27679;27680;27681;27682;27683;27684;27685;27686;27687;35084;35085;59707;59708;59709;59710;59711;59712;68549;68550	4007;4008;4009;4010;12576;12577;12578;24927;24928;24929;24930;24931;24932;24933;24934;31843;31844;54295;54296;54297;54298;54299;54300;54301;54302;62329	4007;12577;24934;31843;54302;62329
tr|M0YJF4|M0YJF4_HORVVTubulinalphachainOS=Hordeumvulgaresubsp.vulgarePE=3SV=1;tr|F2CXV9|F2CXV9_HORVVTubulinalphachainOS=Hordeumvulgaresubsp.vulgarePE=2SV=1;sp|Q9ZRR5|TBA3_HORVUTubulinalpha-3chainOS=HordeumvulgareGN=TUBA3PE=2SV=1	tr|M0YJF4|M0YJF4_HORVVTubulinalphachainOS=Hordeumvulgaresubsp.vulgarePE=3SV=1;tr|F2CXV9|F2CXV9_HORVVTubulinalphachainOS=Hordeumvulgaresubsp.vulgarePE=2SV=1;sp|Q9ZRR5|TBA3_HORVUTubulinalpha-3chainOS=HordeumvulgareGN=TUBA3PE=2SV=1	21;21;21	1;1;1	0;0;0	tr|M0YJF4|M0YJF4_HORVV Tubulin alpha chain OS=Hordeum vulgare subsp. vulgare PE=3 SV=1;tr|F2CXV9|F2CXV9_HORVV Tubulin alpha chain OS=Hordeum vulgare subsp. vulgare PE=2 SV=1;sp|Q9ZRR5|TBA3_HORVU Tubulin alpha-3 chain OS=Hordeum vulgare GN=TUBA3 PE=2 SV=1	3	21	1	0	20	21	20	1	1	1	0	0	0	60.9	4.3	0	46.533	422	422;451;451	0.0016119	7.3357	By MS/MS	By MS/MS	By MS/MS	59	60.9	60.7	1268500	358380	214470	695600	4				180	872;2421;2480;2680;2773;4131;4438;4478;4910;5829;5847;9397;13274;14955;15234;15235;15740;16660;18111;18677;21555	False;False;False;False;True;False;False;False;False;False;False;False;False;False;False;False;False;False;False;False;False	897;898;2515;2516;2577;2785;2786;2885;4280;4594;4634;5080;6021;6039;9695;9696;13669;15522;15808;15809;16326;17271;18766;19362;22336;22337	2865;2866;2867;2868;2869;2870;2871;2872;2873;2874;2875;2876;8211;8212;8213;8214;8215;8216;8217;8218;8219;8220;8221;8222;8223;8224;8225;8226;8227;8228;8229;8439;8440;8441;8442;8443;8444;8445;8446;8447;8448;8449;8450;8451;8452;8453;8454;8455;9176;9177;9178;9179;9180;9181;9182;9183;9184;9185;9186;9187;9188;9514;9515;9516;9517;13854;13855;13856;13857;13858;13859;13860;14860;14861;14862;14863;14864;14…	2550;2551;2552;2553;2554;2555;2556;2557;2558;7330;7331;7332;7333;7334;7335;7336;7337;7338;7339;7340;7341;7342;7343;7344;7345;7346;7347;7348;7349;7350;7351;7531;7532;7533;7534;7535;7536;7537;7538;7539;7540;7541;7542;7543;7544;7545;7546;7547;8197;8198;8199;8200;8201;8202;8203;8204;8205;8206;8207;8208;8209;8210;8211;8504;8505;8506;8507;12404;12405;12406;12407;12408;12409;12410;12411;13329;13330;1333…	2558;7336;7538;8198;8504;12407;13331;13454;14666;17200;17246;27774;38809;44519;45325;45330;46670;49448;53990;55850;64785	184;185;186;187;188;205;206;207	239;272;273;284;289;348;369;384
tr|M0Y9Y3|M0Y9Y3_HORVVUncharacterizedproteinOS=Hordeumvulgaresubsp.vulgarePE=4SV=1;tr|M0Y9Y5|M0Y9Y5_HORVVUncharacterizedproteinOS=Hordeumvulgaresubsp.vulgarePE=4SV=1;tr|M0Y9Y4|M0Y9Y4_HORVVUncharacterizedproteinOS=Hordeumvulgaresubsp.vulgarePE=4SV=1;tr|M0Y9Y7|M0Y9Y7_HORVVUncharacterizedproteinOS=Hordeumvulgaresubsp.vulgarePE=4SV=1;tr|F2EF03|F2EF03_HORVVPredictedproteinOS=Hordeumvulgaresubsp.vulgar…	tr|M0Y9Y3|M0Y9Y3_HORVVUncharacterizedproteinOS=Hordeumvulgaresubsp.vulgarePE=4SV=1;tr|M0Y9Y5|M0Y9Y5_HORVVUncharacterizedproteinOS=Hordeumvulgaresubsp.vulgarePE=4SV=1;tr|M0Y9Y4|M0Y9Y4_HORVVUncharacterizedproteinOS=Hordeumvulgaresubsp.vulgarePE=4SV=1;tr|M0Y9Y7|M0Y9Y7_HORVVUncharacterizedproteinOS=Hordeumvulgaresubsp.vulgarePE=4SV=1;tr|F2EF03|F2EF03_HORVVPredictedproteinOS=Hordeumvulgaresubsp.vulgar…	1;1;1;1;1;1	1;1;1;1;1;1	1;1;1;1;1;1	tr|M0Y9Y3|M0Y9Y3_HORVV Uncharacterized protein OS=Hordeum vulgare subsp. vulgare PE=4 SV=1;tr|M0Y9Y5|M0Y9Y5_HORVV Uncharacterized protein OS=Hordeum vulgare subsp. vulgare PE=4 SV=1;tr|M0Y9Y4|M0Y9Y4_HORVV Uncharacterized protein OS=Hordeum vulgare subsp. v	6	1	1	1	1	0	0	1	0	0	1	0	0	6.6	6.6	6.6	16.835	151	151;186;298;351;455;466	1	-2	By MS/MS			6.6	0	0	203790	203790	0	0	1	+			181	13089	TRUE	13480	42217	38281	38281	212	38
tr|A0A023ZT67|A0A023ZT67_HORVVPutativesyntaxin-relatedproteinOS=Hordeumvulgaresubsp.vulgarePE=2SV=1;tr|M0V9Y3|M0V9Y3_HORVVUncharacterizedproteinOS=Hordeumvulgaresubsp.vulgarePE=3SV=1	tr|A0A023ZT67|A0A023ZT67_HORVVPutativesyntaxin-relatedproteinOS=Hordeumvulgaresubsp.vulgarePE=2SV=1;tr|M0V9Y3|M0V9Y3_HORVVUncharacterizedproteinOS=Hordeumvulgaresubsp.vulgarePE=3SV=1	3;2	3;2	3;2	tr|A0A023ZT67|A0A023ZT67_HORVV Putative syntaxin-related protein OS=Hordeum vulgare subsp. vulgare PE=2 SV=1;tr|M0V9Y3|M0V9Y3_HORVV Uncharacterized protein OS=Hordeum vulgare subsp. vulgare PE=3 SV=1	2	3	3	3	2	3	1	2	3	1	2	3	1	17.6	17.6	17.6	31.581	279	279;159	0	22.212	By MS/MS	By MS/MS	By MS/MS	12.5	17.6	4.7	470910	199000	202200	69707	6				182	7917;18149;19371	True;True;True	8175;18804;20090	26028;26029;26030;59525;63980;63981	23443;23444;23445;54122;58219;58220	23445;54122;58220
tr|A0A0K0VKK1|A0A0K0VKK1_HORVUCSP1OS=HordeumvulgareGN=CSP1PE=2SV=1	tr|A0A0K0VKK1|A0A0K0VKK1_HORVUCSP1OS=HordeumvulgareGN=CSP1PE=2SV=1	6	4	1	tr|A0A0K0VKK1|A0A0K0VKK1_HORVU CSP1 OS=Hordeum vulgare GN=CSP1 PE=2 SV=1	1	6	4	1	6	6	5	4	4	3	1	1	0	63.2	42.8	19.4	18.796	201	201	0	46.512	By MS/MS	By MS/MS	By MS/MS	63.2	63.2	43.8	49469000	18523000	16021000	14925000	24				183	2080;2081;7078;7224;7231;16777	True;True;True;False;True;False	2163;2164;7302;7451;7458;17390	7059;7060;7061;7062;7063;7064;7065;7066;7067;7068;7069;7070;7071;7072;7073;23126;23127;23128;23129;23130;23131;23132;23133;23592;23593;23594;23595;23647;23648;23649;54917;54918;54919;54920;54921;54922;54923;54924;54925;54926;54927;54928;54929;54930	6310;6311;6312;6313;6314;6315;6316;6317;6318;6319;6320;6321;6322;6323;6324;20801;20802;20803;20804;20805;20806;21220;21221;21222;21295;21296;21297;49856;49857;49858;49859;49860;49861;49862;49863	6310;6318;20801;21221;21297;49863
tr|A0A1C9ZP01|A0A1C9ZP01_HORVVNADHdehydrogenasesubunit7OS=Hordeumvulgaresubsp.vulgareGN=nad7PE=3SV=1;tr|A0A0K0YH42|A0A0K0YH42_HORVSNADHdehydrogenasesubunit7OS=Hordeumvulgaresubsp.spontaneumGN=nad7PE=3SV=1;tr|A0A191TDL4|A0A191TDL4_HORVVNADHdehydrogenasesubunit7OS=Hordeumvulgaresubsp.vulgareGN=nad7PE=4SV=1;tr|M0W3K3|M0W3K3_HORVVUncharacterizedproteinOS=Hordeumvulgaresubsp.vulgarePE=4SV=1	tr|A0A1C9ZP01|A0A1C9ZP01_HORVVNADHdehydrogenasesubunit7OS=Hordeumvulgaresubsp.vulgareGN=nad7PE=3SV=1;tr|A0A0K0YH42|A0A0K0YH42_HORVSNADHdehydrogenasesubunit7OS=Hordeumvulgaresubsp.spontaneumGN=nad7PE=3SV=1;tr|A0A191TDL4|A0A191TDL4_HORVVNADHdehydrogenasesubunit7OS=Hordeumvulgaresubsp.vulgareGN=nad7PE=4SV=1	5;5;4;2	1;1;1;1	1;1;1;1	tr|A0A1C9ZP01|A0A1C9ZP01_HORVV NADH dehydrogenase subunit 7 OS=Hordeum vulgare subsp. vulgare GN=nad7 PE=3 SV=1;tr|A0A0K0YH42|A0A0K0YH42_HORVS NADH dehydrogenase subunit 7 OS=Hordeum vulgare subsp. spontaneum GN=nad7 PE=3 SV=1;tr|A0A191TDL4|A0A191TDL4_HORV	4	5	1	1	4	3	5	0	0	1	0	0	1	16.2	3.6	3.6	44.278	394	394;394;312;168	0.0099971	6.1541	By matching	By matching	By MS/MS	12.7	10.4	16.2	58072	0	0	58072	1				184	6986;12214;13132;14821;18789	False;False;False;True;False	7208;12581;13524;15385;19481	22833;22834;22835;39523;39524;42345;42346;42347;42348;42349;42350;48710;61880;61881;61882	20540;20541;20542;35857;35858;38397;38398;38399;38400;44183;56268;56269;56270;56271	20540;35858;38398;44183;56268
tr|A0A0K0YH82|A0A0K0YH82_HORVSNADHdehydrogenasesubunit7OS=Hordeumvulgaresubsp.spontaneumGN=nad7PE=2SV=1	tr|A0A0K0YH82|A0A0K0YH82_HORVSNADHdehydrogenasesubunit7OS=Hordeumvulgaresubsp.spontaneumGN=nad7PE=2SV=1	6	6	2	tr|A0A0K0YH82|A0A0K0YH82_HORVS NADH dehydrogenase subunit 7 OS=Hordeum vulgare subsp. spontaneum GN=nad7 PE=2 SV=1	1	6	6	2	5	4	6	5	4	6	1	1	2	19.5	19.5	6.9	44.446	394	394	0	58.645	By MS/MS	By MS/MS	By MS/MS	15.7	13.5	19.5	3789100	1261000	898580	1629500	17				185	6986;9059;9519;12214;13132;18789	True;True;True;True;True;True	7208;9346;9819;12581;13524;19481	22833;22834;22835;29556;29557;29558;31069;39523;39524;42345;42346;42347;42348;42349;42350;61880;61881;61882	20540;20541;20542;26739;26740;26741;28135;35857;35858;38397;38398;38399;38400;56268;56269;56270;56271	20540;26741;28135;35858;38398;56268	213;214;215	192;282;286
tr|C7BWH4|C7BWH4_HORVUEukaryotictranslationinitiationfactor4EOS=HordeumvulgareGN=eIF4EPE=2SV=2;tr|B8Y452|B8Y452_HORVUEukaryotictranslationinitiationfactor4EOS=HordeumvulgareGN=eIF4EPE=2SV=1;tr|B8Y450|B8Y450_HORVVEukaryotictranslationinitiationfactor4EOS=Hordeumvulgaresubsp.vulgareGN=eIF4EPE=2SV=1;tr|A0A0M4UW53|A0A0M4UW53_HORVUEukaryotictranslationinitiationfactor4EOS=HordeumvulgareGN=eIF4EPE=3SV=…	tr|C7BWH4|C7BWH4_HORVUEukaryotictranslationinitiationfactor4EOS=HordeumvulgareGN=eIF4EPE=2SV=2;tr|B8Y452|B8Y452_HORVUEukaryotictranslationinitiationfactor4EOS=HordeumvulgareGN=eIF4EPE=2SV=1;tr|B8Y450|B8Y450_HORVVEukaryotictranslationinitiationfactor4EOS=Hordeumvulgaresubsp.vulgareGN=eIF4EPE=2SV=1;tr|A0A0M4UW53|A0A0M4UW53_HORVUEukaryotictranslationinitiationfactor4EOS=HordeumvulgareGN=eIF4EPE=3SV=…	5;5;5;5;5;4;4;4;4;4;4;4;4;4;4;4;4;4;4;4;4;4;4;4;4;4;4;4;4;4;4;4;4;4;4;4;4;4;4;4;4;4;4;4;4;4;3;3;3;3;3;3;3;3;3;3;3;3;3;2;2;2;2;2;2;1;1;1	5;5;5;5;5;4;4;4;4;4;4;4;4;4;4;4;4;4;4;4;4;4;4;4;4;4;4;4;4;4;4;4;4;4;4;4;4;4;4;4;4;4;4;4;4;4;3;3;3;3;3;3;3;3;3;3;3;3;3;2;2;2;2;2;2;1;1;1	5;5;5;5;5;4;4;4;4;4;4;4;4;4;4;4;4;4;4;4;4;4;4;4;4;4;4;4;4;4;4;4;4;4;4;4;4;4;4;4;4;4;4;4;4;4;3;3;3;3;3;3;3;3;3;3;3;3;3;2;2;2;2;2;2;1;1;1	tr|C7BWH4|C7BWH4_HORVU Eukaryotic translation initiation factor 4E OS=Hordeum vulgare GN=eIF4E PE=2 SV=2;tr|B8Y452|B8Y452_HORVU Eukaryotic translation initiation factor 4E OS=Hordeum vulgare GN=eIF4E PE=2 SV=1;tr|B8Y450|B8Y450_HORVV Eukaryotic translation	68	5	5	5	4	5	3	4	5	3	4	5	3	36.7	36.7	36.7	23.858	215	215;215;215;215;215;211;215;215;215;215;215;215;215;215;215;215;215;215;215;215;215;215;215;215;215;215;215;215;215;215;215;215;215;215;215;215;215;215;215;215;215;215;215;218;218;219;161;215;215;215;215;215;215;215;215;215;215;215;215;128;173;173;173;173;173;46;128;173	0	62.65	By MS/MS	By MS/MS	By MS/MS	31.6	36.7	22.3	2534700	774460	887380	872830	15				186	634;4536;13869;20375;20996	True;True;True;True;True	651;652;4694;14387;21117;21760	2154;2155;2156;2157;15160;15161;15162;15163;15164;15165;45221;45222;45223;45224;67366;67367;69360	1906;1907;1908;1909;13585;13586;13587;13588;13589;41047;41048;41049;61254;61255;63040	1908;13586;41047;61254;63040
tr|M0XJL4|M0XJL4_HORVVUncharacterizedproteinOS=Hordeumvulgaresubsp.vulgarePE=4SV=1;tr|A0A0U2GJJ3|A0A0U2GJJ3_HORVUUDP-arabinosemutase1OS=HordeumvulgarePE=2SV=1;tr|M0Z4U7|M0Z4U7_HORVVUncharacterizedproteinOS=Hordeumvulgaresubsp.vulgarePE=4SV=1;tr|F2DZD3|F2DZD3_HORVVPredictedprotein(Fragment)OS=Hordeumvulgaresubsp.vulgarePE=2SV=1	tr|M0XJL4|M0XJL4_HORVVUncharacterizedproteinOS=Hordeumvulgaresubsp.vulgarePE=4SV=1;tr|A0A0U2GJJ3|A0A0U2GJJ3_HORVUUDP-arabinosemutase1OS=HordeumvulgarePE=2SV=1	16;16;7;1	16;16;7;1	8;8;0;0	tr|M0XJL4|M0XJL4_HORVV Uncharacterized protein OS=Hordeum vulgare subsp. vulgare PE=4 SV=1;tr|A0A0U2GJJ3|A0A0U2GJJ3_HORVU UDP-arabinose mutase 1 OS=Hordeum vulgare PE=2 SV=1	4	16	16	8	13	13	14	13	13	14	7	8	8	54.7	54.7	32.9	41.709	371	371;371;325;135	0	123.22	By MS/MS	By MS/MS	By MS/MS	44.5	46.9	50.1	33360000	13919000	8268800	11171000	55				187	2060;2755;2872;3160;3475;4655;8124;14260;14805;15246;18037;19587;20182;21192;21778;21794	True;True;True;True;True;True;True;True;True;True;True;True;True;True;True;True	2143;2867;2984;3279;3603;4818;4819;8385;14798;15368;15820;18688;20312;20921;21960;22574;22590	7002;9466;9467;9790;9791;9792;9793;10756;11700;11701;11702;11703;11704;11705;15511;15512;15513;15514;15515;15516;15517;15518;26701;26702;26703;26704;26705;46680;46681;46682;48669;48670;48671;50045;50046;59019;59020;59021;59022;59023;59024;64661;64662;64663;64664;64665;66700;66701;66702;66703;66704;66705;66706;66707;66708;66709;69937;69938;69939;69940;69941;71921;71922;71974;71975;71976;71977;7197…	6258;8459;8460;8745;8746;8747;9624;10489;10490;10491;13888;13889;13890;13891;13892;13893;24066;24067;24068;24069;42372;42373;42374;44146;44147;44148;44149;45358;45359;53585;53586;53587;53588;58837;58838;58839;58840;60634;60635;60636;60637;60638;60639;60640;63600;63601;63602;63603;63604;65446;65447;65488;65489;65490;65491	6258;8460;8746;9624;10489;13889;24066;42372;44148;45359;53587;58837;60639;63603;65447;65488	216;217;218;219;220;221;222;223	37;99;189;214;217;230;235;247
tr|A0A0U2GJL1|A0A0U2GJL1_HORVUUDP-arabinosemutase2OS=HordeumvulgarePE=2SV=1	tr|A0A0U2GJL1|A0A0U2GJL1_HORVUUDP-arabinosemutase2OS=HordeumvulgarePE=2SV=1	8	1	1	tr|A0A0U2GJL1|A0A0U2GJL1_HORVU UDP-arabinose mutase 2 OS=Hordeum vulgare PE=2 SV=1	1	8	1	1	6	5	6	1	1	1	1	1	1	22.7	3.3	3.3	40.89	361	361	0.0015898	7.0868	By MS/MS	By MS/MS	By MS/MS	17.7	14.7	18	134470	48780	30998	54697	3				188	2060;2755;3160;3475;6766;8124;14260;21778	False;False;False;False;True;False;False;False	2143;2867;3279;3603;6980;8385;14798;22574	7002;9466;9467;10756;11700;11701;11702;11703;11704;11705;22138;22139;22140;26701;26702;26703;26704;26705;46680;46681;46682;71921;71922	6258;8459;8460;9624;10489;10490;10491;19913;19914;19915;24066;24067;24068;24069;42372;42373;42374;65446;65447	6258;8460;9624;10489;19914;24066;42372;65447	216;218;219;220	29;91;206;209
tr|M0XUK9|M0XUK9_HORVVUncharacterizedproteinOS=Hordeumvulgaresubsp.vulgarePE=4SV=1;tr|F2D1H6|F2D1H6_HORVVPredictedproteinOS=Hordeumvulgaresubsp.vulgarePE=2SV=1;tr|A0A0U2GJM5|A0A0U2GJM5_HORVUUDP-arabinosemutase4OS=HordeumvulgarePE=4SV=1	tr|M0XUK9|M0XUK9_HORVVUncharacterizedproteinOS=Hordeumvulgaresubsp.vulgarePE=4SV=1;tr|F2D1H6|F2D1H6_HORVVPredictedproteinOS=Hordeumvulgaresubsp.vulgarePE=2SV=1;tr|A0A0U2GJM5|A0A0U2GJM5_HORVUUDP-arabinosemutase4OS=HordeumvulgarePE=4SV=1	7;7;7	7;7;7	7;7;7	tr|M0XUK9|M0XUK9_HORVV Uncharacterized protein OS=Hordeum vulgare subsp. vulgare PE=4 SV=1;tr|F2D1H6|F2D1H6_HORVV Predicted protein OS=Hordeum vulgare subsp. vulgare PE=2 SV=1;tr|A0A0U2GJM5|A0A0U2GJM5_HORVU UDP-arabinose mutase 4 OS=Hordeum vulgare PE=4 SV	3	7	7	7	4	4	4	4	4	4	4	4	4	31	31	31	38.873	348	348;394;399	0	51.568	By MS/MS	By MS/MS	By MS/MS	18.1	16.7	13.8	965950	351070	221790	393090	12				189	5578;5840;16021;17803;18364;20065;21805	True;True;True;True;True;True;True	5762;6032;16617;18447;19032;20800;22602	18453;18454;19291;52324;58294;58295;60388;66290;66291;66292;72015;72016	16488;16489;17229;47424;52890;52891;54948;60273;60274;60275;65526;65527	16489;17229;47424;52891;54948;60275;65527	224;225	218;285
tr|M0Y1I8|M0Y1I8_HORVVUncharacterizedproteinOS=Hordeumvulgaresubsp.vulgarePE=4SV=1;tr|F2CV50|F2CV50_HORVVPredictedproteinOS=Hordeumvulgaresubsp.vulgarePE=2SV=1;tr|A0A0U2I2F3|A0A0U2I2F3_HORVUGlutathione-S-transferaseOS=HordeumvulgareGN=GSTPE=2SV=1;tr|M0Y1I7|M0Y1I7_HORVVUncharacterizedproteinOS=Hordeumvulgaresubsp.vulgarePE=4SV=1;tr|M0Y1I9|M0Y1I9_HORVVUncharacterizedproteinOS=Hordeumvulgaresubsp.vu…	tr|M0Y1I8|M0Y1I8_HORVVUncharacterizedproteinOS=Hordeumvulgaresubsp.vulgarePE=4SV=1;tr|F2CV50|F2CV50_HORVVPredictedproteinOS=Hordeumvulgaresubsp.vulgarePE=2SV=1;tr|A0A0U2I2F3|A0A0U2I2F3_HORVUGlutathione-S-transferaseOS=HordeumvulgareGN=GSTPE=2SV=1;tr|M0Y1I7|M0Y1I7_HORVVUncharacterizedproteinOS=Hordeumvulgaresubsp.vulgarePE=4SV=1;tr|M0Y1I9|M0Y1I9_HORVVUncharacterizedproteinOS=Hordeumvulgaresubsp.vu…	2;2;2;2;2	2;2;2;2;2	2;2;2;2;2	tr|M0Y1I8|M0Y1I8_HORVV Uncharacterized protein OS=Hordeum vulgare subsp. vulgare PE=4 SV=1;tr|F2CV50|F2CV50_HORVV Predicted protein OS=Hordeum vulgare subsp. vulgare PE=2 SV=1;tr|A0A0U2I2F3|A0A0U2I2F3_HORVU Glutathione-S-transferase OS=Hordeum vulgare GN=G	5	2	2	2	2	0	1	2	0	1	2	0	1	6.9	6.9	6.9	30.467	277	277;299;299;316;340	0	31.046	By MS/MS		By MS/MS	6.9	0	6.5	436700	305610	0	131090	3				190	21401;21402	True;True	22180;22181	70731;70732;70733	64333;64334;64335	64334;64335
tr|F2D355|F2D355_HORVVPredictedproteinOS=Hordeumvulgaresubsp.vulgarePE=2SV=1;tr|F2CQC7|F2CQC7_HORVVPredictedproteinOS=Hordeumvulgaresubsp.vulgarePE=2SV=1;tr|A0A0U2IGV8|A0A0U2IGV8_HORVURibosomalproteinS16OS=HordeumvulgarePE=2SV=1;tr|M0Z2Z9|M0Z2Z9_HORVVUncharacterizedproteinOS=Hordeumvulgaresubsp.vulgarePE=4SV=1;tr|M0Z300|M0Z300_HORVVUncharacterizedproteinOS=Hordeumvulgaresubsp.vulgarePE=3SV=1;tr|M…	tr|F2D355|F2D355_HORVVPredictedproteinOS=Hordeumvulgaresubsp.vulgarePE=2SV=1;tr|F2CQC7|F2CQC7_HORVVPredictedproteinOS=Hordeumvulgaresubsp.vulgarePE=2SV=1;tr|A0A0U2IGV8|A0A0U2IGV8_HORVURibosomalproteinS16OS=HordeumvulgarePE=2SV=1;tr|M0Z2Z9|M0Z2Z9_HORVVUncharacterizedproteinOS=Hordeumvulgaresubsp.vulgarePE=4SV=1;tr|M0Z300|M0Z300_HORVVUncharacterizedproteinOS=Hordeumvulgaresubsp.vulgarePE=3SV=1	8;8;8;6;6;3	4;4;4;2;3;1	4;4;4;2;3;1	tr|F2D355|F2D355_HORVV Predicted protein OS=Hordeum vulgare subsp. vulgare PE=2 SV=1;tr|F2CQC7|F2CQC7_HORVV Predicted protein OS=Hordeum vulgare subsp. vulgare PE=2 SV=1;tr|A0A0U2IGV8|A0A0U2IGV8_HORVU Ribosomal protein S16 OS=Hordeum vulgare PE=2 SV=1;tr|M	6	8	4	4	7	7	8	3	3	4	3	3	4	52.3	25.5	25.5	16.823	149	149;149;149;100;142;133	0	25.038	By MS/MS	By MS/MS	By MS/MS	44.3	44.3	52.3	27476000	9709800	10182000	7584000	24				191	382;806;14947;16824;17798;18231;18551;20110	False;True;False;True;True;False;True;False	390;830;15514;17438;18442;18886;19224;20847;20848	1276;1277;1278;1279;1280;1281;1282;1283;1284;1285;1286;1287;2678;2679;2680;2681;2682;2683;2684;2685;2686;49056;49057;49058;49059;49060;49061;49062;49063;55081;55082;55083;55084;55085;55086;55087;58277;59817;59818;59819;59820;59821;59822;59823;59824;59825;59826;60939;60940;60941;60942;60943;60944;60945;66417;66418;66419;66420;66421;66422;66423;66424;66425;66426;66427;66428;66429	1117;1118;1119;1120;1121;1122;1123;1124;1125;2377;2378;2379;2380;2381;2382;2383;2384;2385;2386;2387;44496;44497;44498;50009;50010;50011;50012;50013;50014;52874;54412;54413;54414;55426;55427;55428;55429;55430;55431;60386;60387;60388;60389;60390;60391;60392;60393	1117;2387;44497;50013;52874;54413;55431;60389	226	49
tr|A0A0U2K644|A0A0U2K644_HORVUElongationfactor1-alphaOS=HordeumvulgareGN=eEF1aPE=2SV=1;tr|F2DCL0|F2DCL0_HORVVElongationfactor1-alphaOS=Hordeumvulgaresubsp.vulgarePE=2SV=1;tr|F2D525|F2D525_HORVVElongationfactor1-alphaOS=Hordeumvulgaresubsp.vulgarePE=2SV=1;tr|F2DA10|F2DA10_HORVVPredictedproteinOS=Hordeumvulgaresubsp.vulgarePE=2SV=1	tr|A0A0U2K644|A0A0U2K644_HORVUElongationfactor1-alphaOS=HordeumvulgareGN=eEF1aPE=2SV=1	25;9;9;4	1;1;1;0	1;1;1;0	tr|A0A0U2K644|A0A0U2K644_HORVU Elongation factor 1-alpha OS=Hordeum vulgare GN=eEF1a PE=2 SV=1	4	25	1	1	24	22	21	1	1	0	1	1	0	68.7	2.7	2.7	49.197	447	447;460;460;144	0.0013703	9.0482	By MS/MS	By MS/MS	By matching	68.7	57.5	62.2	3386700	2303900	1082800	0	4				192	2028;4247;4785;5717;5782;7154;7463;7825;9320;12542;12543;14345;14826;14877;14884;15430;15584;17411;17442;17502;18069;19280;19544;21238;21850	False;False;True;False;False;False;False;False;False;False;False;False;False;False;False;False;False;False;False;False;False;False;False;False;False	2111;4400;4950;5908;5974;7381;7701;8079;9613;12925;12926;14886;15390;15444;15451;16006;16164;18045;18076;18138;18139;18721;19996;19997;20268;20269;22006;22647	6906;6907;6908;6909;6910;6911;6912;6913;14279;14280;14281;15923;15924;15925;15926;18900;19121;23384;23385;23386;23387;23388;23389;24489;24490;24491;24492;25664;25665;25666;25667;25668;30420;30421;30422;30423;30424;30425;30426;30427;30428;30429;30430;30431;40589;40590;40591;40592;40593;40594;46939;46940;46941;46942;46943;46944;46945;46946;46947;48722;48723;48724;48725;48726;48727;48728;48729;48730…	6168;6169;6170;6171;6172;6173;6174;12813;12814;12815;14249;14250;14251;14252;16885;17084;21031;21032;21033;21034;21035;21036;22120;22121;22122;22123;23146;23147;23148;23149;23150;27542;27543;27544;27545;27546;27547;27548;27549;27550;27551;27552;27553;27554;27555;27556;27557;27558;27559;27560;27561;27562;36836;36837;36838;36839;36840;42597;42598;42599;42600;44196;44197;44198;44199;44200;44201;4420…	6171;12814;14252;16885;17084;21034;22120;23149;27554;36836;36838;42598;44205;44328;44343;45844;46267;51740;51827;51996;53714;57910;58704;63711;65656	172;173;174;175;227	102;201;264;282;398
tr|M0WF40|M0WF40_HORVVUncharacterizedproteinOS=Hordeumvulgaresubsp.vulgarePE=4SV=1;tr|A0A0U2L8B1|A0A0U2L8B1_HORVUEukaryoticelongationfactor1gammaOS=HordeumvulgareGN=eEF1GPE=2SV=1;tr|M0WF37|M0WF37_HORVVUncharacterizedproteinOS=Hordeumvulgaresubsp.vulgarePE=3SV=1;tr|M0WF35|M0WF35_HORVVUncharacterizedproteinOS=Hordeumvulgaresubsp.vulgarePE=3SV=1;tr|M0WF39|M0WF39_HORVVUncharacterizedproteinOS=Hordeum…	tr|M0WF40|M0WF40_HORVVUncharacterizedproteinOS=Hordeumvulgaresubsp.vulgarePE=4SV=1;tr|A0A0U2L8B1|A0A0U2L8B1_HORVUEukaryoticelongationfactor1gammaOS=HordeumvulgareGN=eEF1GPE=2SV=1;tr|M0WF37|M0WF37_HORVVUncharacterizedproteinOS=Hordeumvulgaresubsp.vulgarePE=3SV=1;tr|M0WF35|M0WF35_HORVVUncharacterizedproteinOS=Hordeumvulgaresubsp.vulgarePE=3SV=1;tr|M0WF39|M0WF39_HORVVUncharacterizedproteinOS=Hordeum…	30;30;27;22;15	30;30;27;22;15	7;7;4;7;7	tr|M0WF40|M0WF40_HORVV Uncharacterized protein OS=Hordeum vulgare subsp. vulgare PE=4 SV=1;tr|A0A0U2L8B1|A0A0U2L8B1_HORVU Eukaryotic elongation factor 1 gamma OS=Hordeum vulgare GN=eEF1G PE=2 SV=1;tr|M0WF37|M0WF37_HORVV Uncharacterized protein OS=Hordeum v	5	30	30	7	27	27	29	27	27	29	7	7	7	65.9	65.9	20.6	46.803	413	413;413;378;322;250	0	323.31	By MS/MS	By MS/MS	By MS/MS	65.9	59.8	60.5	322230000	130850000	74967000	116410000	225				193	1476;1624;4381;4382;6923;7856;10755;11780;11781;13702;13833;14061;14433;14795;14796;14797;14987;14988;15749;16615;16884;17991;19129;19130;19188;19269;19434;20271;21307;21641	True;True;True;True;True;True;True;True;True;True;True;True;True;True;True;True;True;True;True;True;True;True;True;True;True;True;True;True;True;True	1527;1684;4536;4537;7143;8111;11085;11086;12135;12136;14165;14166;14340;14589;14985;15358;15359;15360;15555;15556;16335;16336;17226;17503;18642;19839;19840;19900;19901;19984;19985;20156;21013;22080;22081;22429	4907;4908;4909;4910;4911;4912;5409;5410;5411;5412;5413;5414;5415;5416;5417;14706;14707;14708;14709;14710;14711;14712;14713;14714;14715;14716;22649;22650;22651;22652;22653;22654;22655;22656;22657;22658;22659;25772;25773;25774;34851;34852;34853;34854;38107;38108;38109;38110;38111;38112;38113;38114;38115;38116;38117;38118;38119;38120;38121;38122;38123;38124;38125;38126;44439;44440;44441;44442;44443;…	4391;4392;4393;4394;4395;4831;4832;4833;4834;4835;4836;13189;13190;13191;13192;13193;13194;13195;13196;20370;20371;20372;20373;20374;20375;20376;20377;23239;23240;23241;31641;31642;31643;31644;31645;31646;34570;34571;34572;34573;34574;34575;34576;34577;34578;34579;34580;34581;34582;34583;40305;40306;40307;40308;40309;40310;40311;40312;40313;40314;40315;40892;40893;40894;40895;40896;40897;41608;41…	4393;4836;13190;13192;20370;23239;31646;34579;34581;40308;40895;41609;43000;44129;44131;44135;44593;44597;46708;49343;50182;53469;57395;57399;57580;57836;58410;60877;64024;65036	228;229;230;231;232;233;234;235	36;98;193;265;339;366;372;394
tr|F2CXV3|F2CXV3_HORVVNucleosidediphosphatekinaseOS=Hordeumvulgaresubsp.vulgarePE=2SV=1;tr|A0A0U2LJC8|A0A0U2LJC8_HORVUNucleosidediphosphatekinaseOS=HordeumvulgareGN=NDPKPE=2SV=1	tr|F2CXV3|F2CXV3_HORVVNucleosidediphosphatekinaseOS=Hordeumvulgaresubsp.vulgarePE=2SV=1;tr|A0A0U2LJC8|A0A0U2LJC8_HORVUNucleosidediphosphatekinaseOS=HordeumvulgareGN=NDPKPE=2SV=1	9;9	9;9	9;9	tr|F2CXV3|F2CXV3_HORVV Nucleoside diphosphate kinase OS=Hordeum vulgare subsp. vulgare PE=2 SV=1;tr|A0A0U2LJC8|A0A0U2LJC8_HORVU Nucleoside diphosphate kinase OS=Hordeum vulgare GN=NDPK PE=2 SV=1	2	9	9	9	8	8	8	8	8	8	8	8	8	58.7	58.7	58.7	16.646	150	150;150	0	67.092	By MS/MS	By MS/MS	By MS/MS	58.7	49.3	49.3	71990000	26777000	30188000	15025000	63				194	730;6886;7577;9457;10458;10560;14655;14656;17275	True;True;True;True;True;True;True;True;True	751;752;7105;7817;9756;10778;10884;15215;15216;17902	2444;2445;2446;2447;2448;2449;2450;2451;2452;2453;2454;2455;2456;2457;2458;2459;2460;2461;2462;2463;2464;22528;22529;22530;22531;22532;22533;22534;22535;24842;24843;24844;24845;24846;24847;24848;24849;24850;30852;30853;30854;30855;30856;30857;30858;30859;30860;30861;30862;30863;30864;30865;30866;33988;34251;34252;34253;34254;34255;48114;48115;48116;48117;48118;48119;48120;48121;48122;48123;48124;…	2164;2165;2166;2167;2168;2169;2170;2171;2172;2173;2174;2175;2176;2177;2178;2179;2180;2181;2182;20265;20266;20267;20268;20269;20270;20271;22435;22436;22437;22438;22439;22440;22441;22442;27959;27960;27961;27962;27963;27964;27965;27966;27967;27968;27969;27970;30808;31058;31059;31060;31061;43648;43649;43650;43651;43652;43653;43654;43655;43656;43657;43658;43659;43660;51277	2167;20265;22439;27967;30808;31061;43654;43659;51277	236	8
tr|F2DHH7|F2DHH7_HORVVSuperoxidedismutase[Cu-Zn]OS=Hordeumvulgaresubsp.vulgarePE=2SV=1;tr|A0A142I888|A0A142I888_HORVUSuperoxidedismutase[Cu-Zn]OS=HordeumvulgareGN=CSD1PE=2SV=1;tr|M0VCA1|M0VCA1_HORVVUncharacterizedproteinOS=Hordeumvulgaresubsp.vulgarePE=4SV=1	tr|F2DHH7|F2DHH7_HORVVSuperoxidedismutase[Cu-Zn]OS=Hordeumvulgaresubsp.vulgarePE=2SV=1;tr|A0A142I888|A0A142I888_HORVUSuperoxidedismutase[Cu-Zn]OS=HordeumvulgareGN=CSD1PE=2SV=1;tr|M0VCA1|M0VCA1_HORVVUncharacterizedproteinOS=Hordeumvulgaresubsp.vulgarePE=4SV=1	3;3;2	3;3;2	3;3;2	tr|F2DHH7|F2DHH7_HORVV Superoxide dismutase [Cu-Zn] OS=Hordeum vulgare subsp. vulgare PE=2 SV=1;tr|A0A142I888|A0A142I888_HORVU Superoxide dismutase [Cu-Zn] OS=Hordeum vulgare GN=CSD1 PE=2 SV=1;tr|M0VCA1|M0VCA1_HORVV Uncharacterized protein OS=Hordeum vulga	3	3	3	3	3	3	2	3	3	2	3	3	2	31.6	31.6	31.6	15.099	152	152;152;103	0	26.433	By MS/MS	By MS/MS	By MS/MS	31.6	31.6	16.4	10221000	4375600	3527400	2317500	13				195	2417;2619;8118	True;True;True	2511;2722;8379	8200;8201;8202;8203;8204;8205;9017;9018;9019;9020;9021;9022;26683;26684;26685;26686	7319;7320;7321;7322;7323;7324;8050;8051;8052;8053;24049;24050;24051	7323;8053;24051
tr|Q4QXS6|Q4QXS6_HORVVMCT-1OS=Hordeumvulgaresubsp.vulgareGN=MLLPE=2SV=1;tr|D8LAS3|D8LAS3_HORVVMCT-1likePUARNAbinding-domaincontainingproteinOS=Hordeumvulgaresubsp.vulgareGN=mct-1PE=2SV=1;tr|D8LAS1|D8LAS1_HORVVMCT-1likePUARNAbinding-domaincontainingproteinOS=Hordeumvulgaresubsp.vulgareGN=mct-1PE=2SV=1;tr|B8Y453|B8Y453_HORVUMCT-1OS=HordeumvulgarePE=2SV=1;tr|A0A165D074|A0A165D074_HORVUMCT-1OS=Hordeu…	tr|Q4QXS6|Q4QXS6_HORVVMCT-1OS=Hordeumvulgaresubsp.vulgareGN=MLLPE=2SV=1;tr|D8LAS3|D8LAS3_HORVVMCT-1likePUARNAbinding-domaincontainingproteinOS=Hordeumvulgaresubsp.vulgareGN=mct-1PE=2SV=1;tr|D8LAS1|D8LAS1_HORVVMCT-1likePUARNAbinding-domaincontainingproteinOS=Hordeumvulgaresubsp.vulgareGN=mct-1PE=2SV=1;tr|B8Y453|B8Y453_HORVUMCT-1OS=HordeumvulgarePE=2SV=1;tr|A0A165D074|A0A165D074_HORVUMCT-1OS=Hordeu…	1;1;1;1;1;1;1;1;1;1	1;1;1;1;1;1;1;1;1;1	1;1;1;1;1;1;1;1;1;1	tr|Q4QXS6|Q4QXS6_HORVV MCT-1 OS=Hordeum vulgare subsp. vulgare GN=MLL PE=2 SV=1;tr|D8LAS3|D8LAS3_HORVV MCT-1 like PUA RNA binding-domain containing protein OS=Hordeum vulgare subsp. vulgare GN=mct-1 PE=2 SV=1;tr|D8LAS1|D8LAS1_HORVV MCT-1 like PUA RNA bindi	10	1	1	1	1	1	1	1	1	1	1	1	1	7.2	7.2	7.2	20.371	181	181;181;181;181;181;181;181;181;197;234	0.001386	9.8683	By MS/MS	By MS/MS	By MS/MS	7.2	7.2	7.2	457230	146140	154770	156310	6				196	6507	TRUE	6717	21313;21314;21315;21316;21317;21318	19140;19141;19142;19143;19144;19145	19145
tr|A0A1C9ZQ47|A0A1C9ZQ47_HORVSATPsynthasesubunit4OS=Hordeumvulgaresubsp.spontaneumGN=atp4PE=4SV=1;tr|A0A191TDI2|A0A191TDI2_HORVVATPsynthasesubunit4OS=Hordeumvulgaresubsp.vulgareGN=atp4PE=4SV=1;tr|M0ZAH2|M0ZAH2_HORVVUncharacterizedproteinOS=Hordeumvulgaresubsp.vulgarePE=4SV=1	tr|A0A1C9ZQ47|A0A1C9ZQ47_HORVSATPsynthasesubunit4OS=Hordeumvulgaresubsp.spontaneumGN=atp4PE=4SV=1;tr|A0A191TDI2|A0A191TDI2_HORVVATPsynthasesubunit4OS=Hordeumvulgaresubsp.vulgareGN=atp4PE=4SV=1;tr|M0ZAH2|M0ZAH2_HORVVUncharacterizedproteinOS=Hordeumvulgaresubsp.vulgarePE=4SV=1	3;3;2	3;3;2	3;3;2	tr|A0A1C9ZQ47|A0A1C9ZQ47_HORVS ATP synthase subunit 4 OS=Hordeum vulgare subsp. spontaneum GN=atp4 PE=4 SV=1;tr|A0A191TDI2|A0A191TDI2_HORVV ATP synthase subunit 4 OS=Hordeum vulgare subsp. vulgare GN=atp4 PE=4 SV=1;tr|M0ZAH2|M0ZAH2_HORVV Uncharacterized pr	3	3	3	3	1	2	3	1	2	3	1	2	3	14.6	14.6	14.6	21.635	192	192;192;87	0	21.308	By MS/MS	By MS/MS	By MS/MS	6.8	10.9	14.6	2062700	435560	1160200	466870	9				197	9033;11932;18705	True;True;True	9318;12292;19392	29472;29473;29474;29475;29476;29477;29478;38627;61536;61537;61538;61539	26671;26672;26673;26674;26675;26676;35035;55949;55950	26672;35035;55950
tr|A0A1C9ZNX9|A0A1C9ZNX9_HORVSATPsynthasesubunitalphaOS=Hordeumvulgaresubsp.spontaneumGN=atp1PE=3SV=1;tr|A0A191TDI3|A0A191TDI3_HORVVATPsynthasesubunitalphaOS=Hordeumvulgaresubsp.vulgareGN=atp1PE=3SV=1;tr|F2DBC9|F2DBC9_HORVVATPsynthasesubunitalphaOS=Hordeumvulgaresubsp.vulgarePE=2SV=1	tr|A0A1C9ZNX9|A0A1C9ZNX9_HORVSATPsynthasesubunitalphaOS=Hordeumvulgaresubsp.spontaneumGN=atp1PE=3SV=1;tr|A0A191TDI3|A0A191TDI3_HORVVATPsynthasesubunitalphaOS=Hordeumvulgaresubsp.vulgareGN=atp1PE=3SV=1	23;23;2	23;23;2	22;22;1	tr|A0A1C9ZNX9|A0A1C9ZNX9_HORVS ATP synthase subunit alpha OS=Hordeum vulgare subsp. spontaneum GN=atp1 PE=3 SV=1;tr|A0A191TDI3|A0A191TDI3_HORVV ATP synthase subunit alpha OS=Hordeum vulgare subsp. vulgare GN=atp1 PE=3 SV=1	3	23	23	22	22	21	20	22	21	20	21	20	19	51.7	51.7	50.3	55.306	509	509;509;548	0	237.31	By MS/MS	By MS/MS	By MS/MS	49.1	45.8	40.7	159640000	50847000	45139000	63651000	126				198	158;1228;2443;3738;4304;5061;5425;7377;7450;8140;10770;11430;13805;14777;15204;15332;17523;17743;18050;19507;20693;20846;20929	True;True;True;True;True;True;True;True;True;True;True;True;True;True;True;True;True;True;True;True;True;True;True	162;1273;2538;3873;3874;4458;5231;5604;7611;7686;8401;11102;11777;14306;14307;15340;15778;15908;18161;18162;18386;18701;20230;21448;21608;21692;21693	513;514;515;516;517;518;519;520;4152;4153;4154;4155;4156;4157;4158;4159;8318;8319;8320;8321;8322;8323;12517;12518;12519;12520;12521;12522;12523;12524;12525;14454;16834;16835;16836;16837;16838;17943;17944;17945;17946;17947;24162;24423;24424;24425;24426;24427;24428;24429;26735;26736;26737;26738;26739;26740;26741;26742;26743;34897;34898;34899;34900;34901;37029;37030;37031;44945;44946;44947;44948;449…	455;456;457;458;459;460;3705;3706;3707;3708;3709;7421;7422;7423;7424;7425;7426;11189;11190;11191;11192;11193;11194;11195;11196;11197;11198;11199;12972;15055;15056;15057;16023;16024;16025;21849;22064;22065;22066;22067;22068;22069;24099;24100;24101;24102;24103;24104;24105;31682;31683;31684;31685;33596;33597;33598;40803;40804;40805;40806;40807;40808;40809;40810;40811;40812;40813;40814;40815;40816;44…	460;3709;7425;11195;12972;15055;16023;21849;22067;24099;31683;33597;40814;44084;45243;45575;52071;52720;53629;58609;62204;62642;62869	237;238;239;240	18;54;148;265
tr|A0A191TDJ3|A0A191TDJ3_HORVVCytochromecoxidasesubunit2OS=Hordeumvulgaresubsp.vulgareGN=cox2PE=3SV=1;tr|A0A1C9ZVV1|A0A1C9ZVV1_HORVSCytochromecoxidasesubunit2OS=Hordeumvulgaresubsp.spontaneumGN=cox2PE=3SV=1;tr|A0A1C9ZP06|A0A1C9ZP06_HORVVCytochromecoxidasesubunit2OS=Hordeumvulgaresubsp.vulgareGN=cox2PE=3SV=1;tr|M0ZEU1|M0ZEU1_HORVVUncharacterizedproteinOS=Hordeumvulgaresubsp.vulgarePE=4SV=1	tr|A0A191TDJ3|A0A191TDJ3_HORVVCytochromecoxidasesubunit2OS=Hordeumvulgaresubsp.vulgareGN=cox2PE=3SV=1;tr|A0A1C9ZVV1|A0A1C9ZVV1_HORVSCytochromecoxidasesubunit2OS=Hordeumvulgaresubsp.spontaneumGN=cox2PE=3SV=1;tr|A0A1C9ZP06|A0A1C9ZP06_HORVVCytochromecoxidasesubunit2OS=Hordeumvulgaresubsp.vulgareGN=cox2PE=3SV=1;tr|M0ZEU1|M0ZEU1_HORVVUncharacterizedproteinOS=Hordeumvulgaresubsp.vulgarePE=4SV=1	2;2;2;1	2;2;2;1	2;2;2;1	tr|A0A191TDJ3|A0A191TDJ3_HORVV Cytochrome c oxidase subunit 2 OS=Hordeum vulgare subsp. vulgare GN=cox2 PE=3 SV=1;tr|A0A1C9ZVV1|A0A1C9ZVV1_HORVS Cytochrome c oxidase subunit 2 OS=Hordeum vulgare subsp. spontaneum GN=cox2 PE=3 SV=1;tr|A0A1C9ZP06|A0A1C9ZP06_	4	2	2	2	2	2	2	2	2	2	2	2	2	8.8	8.8	8.8	27.897	250	250;260;260;107	0	15.141	By MS/MS	By MS/MS	By MS/MS	8.8	8.8	8.8	5638700	1601100	2012800	2024900	6				199	1634;12127	True;True	1695;12490	5446;5447;5448;39247;39248;39249;39250	4866;4867;4868;35615;35616;35617	4866;35616
tr|M0X9J5|M0X9J5_HORVVCytochromebOS=Hordeumvulgaresubsp.vulgareGN=cobPE=3SV=1;tr|A0A1C9ZNX4|A0A1C9ZNX4_HORVSCytochromebOS=Hordeumvulgaresubsp.spontaneumGN=cobPE=3SV=1;tr|A0A191TDJ4|A0A191TDJ4_HORVVCytochromebOS=Hordeumvulgaresubsp.vulgareGN=cobPE=3SV=1	tr|M0X9J5|M0X9J5_HORVVCytochromebOS=Hordeumvulgaresubsp.vulgareGN=cobPE=3SV=1;tr|A0A1C9ZNX4|A0A1C9ZNX4_HORVSCytochromebOS=Hordeumvulgaresubsp.spontaneumGN=cobPE=3SV=1;tr|A0A191TDJ4|A0A191TDJ4_HORVVCytochromebOS=Hordeumvulgaresubsp.vulgareGN=cobPE=3SV=1	2;2;2	2;2;2	2;2;2	tr|M0X9J5|M0X9J5_HORVV Cytochrome b OS=Hordeum vulgare subsp. vulgare GN=cob PE=3 SV=1;tr|A0A1C9ZNX4|A0A1C9ZNX4_HORVS Cytochrome b OS=Hordeum vulgare subsp. spontaneum GN=cob PE=3 SV=1;tr|A0A191TDJ4|A0A191TDJ4_HORVV Cytochrome b OS=Hordeum vulgare subsp. v	3	2	2	2	2	2	2	2	2	2	2	2	2	4.3	4.3	4.3	44.525	398	398;398;398	0	13.213	By MS/MS	By MS/MS	By MS/MS	4.3	4.3	4.3	2874700	724570	1324700	825450	6				200	4090;21873	True;True	4239;22671	13719;13720;13721;72200;72201;72202;72203	12293;12294;12295;65710;65711;65712	12295;65710
tr|A0A191TDK7|A0A191TDK7_HORVVRibosomalproteinS4OS=Hordeumvulgaresubsp.vulgareGN=rps4PE=4SV=1;tr|M0Z3C2|M0Z3C2_HORVVRibosomalproteinsmallsubunit4OS=Hordeumvulgaresubsp.vulgareGN=rps4PE=4SV=1;tr|A0A1C9ZVY2|A0A1C9ZVY2_HORVSRibosomalproteinsmallsubunit4OS=Hordeumvulgaresubsp.spontaneumGN=rps4PE=4SV=1	tr|A0A191TDK7|A0A191TDK7_HORVVRibosomalproteinS4OS=Hordeumvulgaresubsp.vulgareGN=rps4PE=4SV=1;tr|M0Z3C2|M0Z3C2_HORVVRibosomalproteinsmallsubunit4OS=Hordeumvulgaresubsp.vulgareGN=rps4PE=4SV=1;tr|A0A1C9ZVY2|A0A1C9ZVY2_HORVSRibosomalproteinsmallsubunit4OS=Hordeumvulgaresubsp.spontaneumGN=rps4PE=4SV=1	3;3;3	3;3;3	3;3;3	tr|A0A191TDK7|A0A191TDK7_HORVV Ribosomal protein S4 OS=Hordeum vulgare subsp. vulgare GN=rps4 PE=4 SV=1;tr|M0Z3C2|M0Z3C2_HORVV Ribosomal protein small subunit 4 OS=Hordeum vulgare subsp. vulgare GN=rps4 PE=4 SV=1;tr|A0A1C9ZVY2|A0A1C9ZVY2_HORVS Ribosomal pr	3	3	3	3	2	0	1	2	0	1	2	0	1	10.9	10.9	10.9	42.13	357	357;383;383	0	18.981	By MS/MS		By MS/MS	7.3	0	3.6	164110	116550	0	47566	2				201	18591;19036;19038	True;True;True	19267;19740;19742	61083;61084;62719;62720;62727	55548;57056;57064	55548;57056;57064
tr|A0A191TDL0|A0A191TDL0_HORVVNADH-ubiquinoneoxidoreductasechain4OS=Hordeumvulgaresubsp.vulgareGN=nad4PE=3SV=1;tr|A0A1C9ZW01|A0A1C9ZW01_HORVSNADH-ubiquinoneoxidoreductasechain4OS=Hordeumvulgaresubsp.spontaneumGN=nad4PE=3SV=1;tr|A0A1C9ZQ72|A0A1C9ZQ72_HORVVNADH-ubiquinoneoxidoreductasechain4OS=Hordeumvulgaresubsp.vulgareGN=nad4PE=3SV=1;tr|M0Z386|M0Z386_HORVVUncharacterizedproteinOS=Hordeumvulgaresu…	tr|A0A191TDL0|A0A191TDL0_HORVVNADH-ubiquinoneoxidoreductasechain4OS=Hordeumvulgaresubsp.vulgareGN=nad4PE=3SV=1;tr|A0A1C9ZW01|A0A1C9ZW01_HORVSNADH-ubiquinoneoxidoreductasechain4OS=Hordeumvulgaresubsp.spontaneumGN=nad4PE=3SV=1;tr|A0A1C9ZQ72|A0A1C9ZQ72_HORVVNADH-ubiquinoneoxidoreductasechain4OS=Hordeumvulgaresubsp.vulgareGN=nad4PE=3SV=1;tr|M0Z386|M0Z386_HORVVUncharacterizedproteinOS=Hordeumvulgaresu…	2;2;2;1	2;2;2;1	2;2;2;1	tr|A0A191TDL0|A0A191TDL0_HORVV NADH-ubiquinone oxidoreductase chain 4 OS=Hordeum vulgare subsp. vulgare GN=nad4 PE=3 SV=1;tr|A0A1C9ZW01|A0A1C9ZW01_HORVS NADH-ubiquinone oxidoreductase chain 4 OS=Hordeum vulgare subsp. spontaneum GN=nad4 PE=3 SV=1;tr|A0A1C9	4	2	2	2	1	1	1	1	1	1	1	1	1	4.3	4.3	4.3	54.641	492	492;495;495;179	0.0013937	10.727	By MS/MS	By MS/MS	By MS/MS	2.6	1.6	2.6	923920	401210	80865	441850	3				202	11756;20835	True;True	12110;21596	38022;68867;68868;68869	34494;62602;62603	34494;62603
tr|M0Z2H7|M0Z2H7_HORVVATPsynthasesubunit8OS=Hordeumvulgaresubsp.vulgareGN=atp8PE=4SV=1;tr|A0A1C9ZNW3|A0A1C9ZNW3_HORVSATPsynthasesubunit8OS=Hordeumvulgaresubsp.spontaneumGN=atp8PE=4SV=1	tr|M0Z2H7|M0Z2H7_HORVVATPsynthasesubunit8OS=Hordeumvulgaresubsp.vulgareGN=atp8PE=4SV=1;tr|A0A1C9ZNW3|A0A1C9ZNW3_HORVSATPsynthasesubunit8OS=Hordeumvulgaresubsp.spontaneumGN=atp8PE=4SV=1	2;2	2;2	2;2	tr|M0Z2H7|M0Z2H7_HORVV ATP synthase subunit 8 OS=Hordeum vulgare subsp. vulgare GN=atp8 PE=4 SV=1;tr|A0A1C9ZNW3|A0A1C9ZNW3_HORVS ATP synthase subunit 8 OS=Hordeum vulgare subsp. spontaneum GN=atp8 PE=4 SV=1	2	2	2	2	2	2	1	2	2	1	2	2	1	9.6	9.6	9.6	18.036	156	156;156	0	17.831	By MS/MS	By MS/MS	By MS/MS	9.6	9.6	9.6	535320	305790	190830	38699	5				203	10128;10573	True;True	10445;10897	33012;33013;34297;34298;34299;34300	29928;29929;31098;31099;31100	29928;31098
tr|M0Z344|M0Z344_HORVVNADHdehydrogenasesubunit9OS=Hordeumvulgaresubsp.vulgareGN=nad9PE=4SV=1;tr|A0A1C9ZNZ0|A0A1C9ZNZ0_HORVSNADHdehydrogenasesubunit9OS=Hordeumvulgaresubsp.spontaneumGN=nad9_1PE=4SV=1	tr|M0Z344|M0Z344_HORVVNADHdehydrogenasesubunit9OS=Hordeumvulgaresubsp.vulgareGN=nad9PE=4SV=1;tr|A0A1C9ZNZ0|A0A1C9ZNZ0_HORVSNADHdehydrogenasesubunit9OS=Hordeumvulgaresubsp.spontaneumGN=nad9_1PE=4SV=1	4;4	4;4	4;4	tr|M0Z344|M0Z344_HORVV NADH dehydrogenase subunit 9 OS=Hordeum vulgare subsp. vulgare GN=nad9 PE=4 SV=1;tr|A0A1C9ZNZ0|A0A1C9ZNZ0_HORVS NADH dehydrogenase subunit 9 OS=Hordeum vulgare subsp. spontaneum GN=nad9_1 PE=4 SV=1	2	4	4	4	4	4	3	4	4	3	4	4	3	23.7	23.7	23.7	22.61	190	190;190	0	30.66	By MS/MS	By MS/MS	By MS/MS	23.7	23.7	17.9	2182800	581620	1129000	472160	14				204	3229;20357;20833;21278	True;True;True;True	3350;21099;21593;21594;22051	10950;10951;10952;10953;10954;10955;67307;67308;67309;67310;68860;68861;68862;68863;68864;70275;70276;70277;70278	9802;9803;9804;9805;61204;61205;61206;61207;62596;62597;62598;62599;63914;63915	9803;61207;62598;63915	241	171
tr|A0A1C9ZVU1|A0A1C9ZVU1_HORVSRibosomalproteinsmallsubunit3OS=Hordeumvulgaresubsp.spontaneumGN=rps3PE=3SV=1;tr|A0A1C9ZNZ7|A0A1C9ZNZ7_HORVVRibosomalproteinsmallsubunit3OS=Hordeumvulgaresubsp.vulgareGN=rps3PE=3SV=1;tr|M0Z3C3|M0Z3C3_HORVVUncharacterizedproteinOS=Hordeumvulgaresubsp.vulgarePE=3SV=1	tr|A0A1C9ZVU1|A0A1C9ZVU1_HORVSRibosomalproteinsmallsubunit3OS=Hordeumvulgaresubsp.spontaneumGN=rps3PE=3SV=1;tr|A0A1C9ZNZ7|A0A1C9ZNZ7_HORVVRibosomalproteinsmallsubunit3OS=Hordeumvulgaresubsp.vulgareGN=rps3PE=3SV=1;tr|M0Z3C3|M0Z3C3_HORVVUncharacterizedproteinOS=Hordeumvulgaresubsp.vulgarePE=3SV=1	1;1;1	1;1;1	1;1;1	tr|A0A1C9ZVU1|A0A1C9ZVU1_HORVS Ribosomal protein small subunit 3 OS=Hordeum vulgare subsp. spontaneum GN=rps3 PE=3 SV=1;tr|A0A1C9ZNZ7|A0A1C9ZNZ7_HORVV Ribosomal protein small subunit 3 OS=Hordeum vulgare subsp. vulgare GN=rps3 PE=3 SV=1;tr|M0Z3C3|M0Z3C3_HO	3	1	1	1	1	1	1	1	1	1	1	1	1	2.7	2.7	2.7	64.233	561	561;561;576	0.0016051	7.26	By MS/MS	By MS/MS	By MS/MS	2.7	2.7	2.7	129890	50421	28440	51029	3				205	3368	TRUE	3491	11345;11346;11347;11348;11349	10170;10171;10172	10170
tr|A0A1C9ZVX7|A0A1C9ZVX7_HORVSNADHdehydrogenasesubunit2OS=Hordeumvulgaresubsp.spontaneumGN=nad2PE=3SV=1;tr|A0A1C9ZQ60|A0A1C9ZQ60_HORVVNADHdehydrogenasesubunit2OS=Hordeumvulgaresubsp.vulgareGN=nad2PE=3SV=1	tr|A0A1C9ZVX7|A0A1C9ZVX7_HORVSNADHdehydrogenasesubunit2OS=Hordeumvulgaresubsp.spontaneumGN=nad2PE=3SV=1;tr|A0A1C9ZQ60|A0A1C9ZQ60_HORVVNADHdehydrogenasesubunit2OS=Hordeumvulgaresubsp.vulgareGN=nad2PE=3SV=1	2;2	2;2	2;2	tr|A0A1C9ZVX7|A0A1C9ZVX7_HORVS NADH dehydrogenase subunit 2 OS=Hordeum vulgare subsp. spontaneum GN=nad2 PE=3 SV=1;tr|A0A1C9ZQ60|A0A1C9ZQ60_HORVV NADH dehydrogenase subunit 2 OS=Hordeum vulgare subsp. vulgare GN=nad2 PE=3 SV=1	2	2	2	2	1	1	2	1	1	2	1	1	2	4.3	4.3	4.3	53.643	488	488;488	0	13.366	By MS/MS	By MS/MS	By MS/MS	2.3	2.3	4.3	1370100	425370	426330	518370	4				206	9693;18756	True;True	10000;19446	31663;31664;31665;31666;31667;61752	28691;28692;28693;56145	28691;56145	242	450
tr|M0Z2E0|M0Z2E0_HORVVRibosomalproteinS7OS=Hordeumvulgaresubsp.vulgareGN=rps7PE=4SV=1;tr|E0A9D6|E0A9D6_HORVUS7ribosomalproteinOS=HordeumvulgareGN=rps7PE=4SV=1;tr|A0A1C9ZW00|A0A1C9ZW00_HORVSRibosomalproteinsmallsubunit7OS=Hordeumvulgaresubsp.spontaneumGN=rps7PE=4SV=1	tr|M0Z2E0|M0Z2E0_HORVVRibosomalproteinS7OS=Hordeumvulgaresubsp.vulgareGN=rps7PE=4SV=1;tr|E0A9D6|E0A9D6_HORVUS7ribosomalproteinOS=HordeumvulgareGN=rps7PE=4SV=1;tr|A0A1C9ZW00|A0A1C9ZW00_HORVSRibosomalproteinsmallsubunit7OS=Hordeumvulgaresubsp.spontaneumGN=rps7PE=4SV=1	1;1;1	1;1;1	1;1;1	tr|M0Z2E0|M0Z2E0_HORVV Ribosomal protein S7 OS=Hordeum vulgare subsp. vulgare GN=rps7 PE=4 SV=1;tr|E0A9D6|E0A9D6_HORVU S7 ribosomal protein OS=Hordeum vulgare GN=rps7 PE=4 SV=1;tr|A0A1C9ZW00|A0A1C9ZW00_HORVS Ribosomal protein small subunit 7 OS=Hordeum vul	3	1	1	1	1	1	0	1	1	0	1	1	0	10.8	10.8	10.8	17.308	148	148;148;148	0.0013504	8.3974	By MS/MS	By MS/MS		10.8	10.8	0	135840	45817	90023	0	3				207	19531	TRUE	20255	64480;64481;64482	58671;58672;58673	58672
tr|A0A1C9ZW58|A0A1C9ZW58_HORVSNADH-ubiquinoneoxidoreductasechain5OS=Hordeumvulgaresubsp.spontaneumGN=nad5PE=3SV=1;tr|A0A1C9ZW47|A0A1C9ZW47_HORVVNADH-ubiquinoneoxidoreductasechain5OS=Hordeumvulgaresubsp.vulgareGN=nad5PE=3SV=1	tr|A0A1C9ZW58|A0A1C9ZW58_HORVSNADH-ubiquinoneoxidoreductasechain5OS=Hordeumvulgaresubsp.spontaneumGN=nad5PE=3SV=1;tr|A0A1C9ZW47|A0A1C9ZW47_HORVVNADH-ubiquinoneoxidoreductasechain5OS=Hordeumvulgaresubsp.vulgareGN=nad5PE=3SV=1	3;3	3;3	3;3	tr|A0A1C9ZW58|A0A1C9ZW58_HORVS NADH-ubiquinone oxidoreductase chain 5 OS=Hordeum vulgare subsp. spontaneum GN=nad5 PE=3 SV=1;tr|A0A1C9ZW47|A0A1C9ZW47_HORVV NADH-ubiquinone oxidoreductase chain 5 OS=Hordeum vulgare subsp. vulgare GN=nad5 PE=3 SV=1	2	3	3	3	2	2	0	2	2	0	2	2	0	4.9	4.9	4.9	74.454	670	670;670	0	19.055	By MS/MS	By MS/MS		3.4	3.9	0	640580	274160	366420	0	4				208	853;6762;13414	True;True;True	878;6976;13814	2815;2816;22125;22126;22127;43326;43327	2505;19902;19903;39269	2505;19903;39269
tr|F2DBX0|F2DBX0_HORVVAcetolactatesynthaseOS=Hordeumvulgaresubsp.vulgarePE=2SV=1;tr|A0A1M4LV24|A0A1M4LV24_HORVUAcetolactatesynthaseOS=HordeumvulgareGN=ALSPE=4SV=1;tr|O65305|O65305_HORVUAcetolactatesynthase(Fragment)OS=HordeumvulgareGN=AHASPE=2SV=1;tr|M0WZ97|M0WZ97_HORVVAcetolactatesynthaseOS=Hordeumvulgaresubsp.vulgarePE=3SV=1;tr|F5B7F0|F5B7F0_HORVUAcetolactatesynthase(Fragment)OS=HordeumvulgareP…	tr|F2DBX0|F2DBX0_HORVVAcetolactatesynthaseOS=Hordeumvulgaresubsp.vulgarePE=2SV=1;tr|A0A1M4LV24|A0A1M4LV24_HORVUAcetolactatesynthaseOS=HordeumvulgareGN=ALSPE=4SV=1;tr|O65305|O65305_HORVUAcetolactatesynthase(Fragment)OS=HordeumvulgareGN=AHASPE=2SV=1;tr|M0WZ97|M0WZ97_HORVVAcetolactatesynthaseOS=Hordeumvulgaresubsp.vulgarePE=3SV=1;tr|F5B7F0|F5B7F0_HORVUAcetolactatesynthase(Fragment)OS=HordeumvulgareP…	10;10;9;9;7;6;1;1;1;1	10;10;9;9;7;6;1;1;1;1	10;10;9;9;7;6;1;1;1;1	tr|F2DBX0|F2DBX0_HORVV Acetolactate synthase OS=Hordeum vulgare subsp. vulgare PE=2 SV=1;tr|A0A1M4LV24|A0A1M4LV24_HORVU Acetolactate synthase OS=Hordeum vulgare GN=ALS PE=4 SV=1;tr|O65305|O65305_HORVU Acetolactate synthase (Fragment) OS=Hordeum vulgare GN=	10	10	10	10	7	7	9	7	7	9	7	7	9	22.3	22.3	22.3	69.361	646	646;646;541;547;525;436;181;193;193;194	0	71.334	By MS/MS	By MS/MS	By MS/MS	15.6	16.4	20.1	3777300	1254500	1032600	1490200	33				209	1129;1976;8511;8704;10249;10493;11036;12533;15688;17050	True;True;True;True;True;True;True;True;True;True	1168;2056;8782;8981;10566;10813;11379;12916;16270;17673	3807;3808;3809;3810;3811;3812;6701;6702;6703;27861;27862;27863;27864;27865;28439;28440;28441;33355;33356;34060;34061;34062;34063;35769;35770;35771;35772;40568;40569;40570;40571;40572;40573;51326;51327;51328;51329;55785;55786;55787;55788;55789	3411;3412;3413;3414;3415;3416;3417;5998;5999;25088;25089;25090;25713;25714;30244;30881;30882;30883;30884;32442;32443;36816;36817;36818;36819;36820;36821;46522;46523;50635;50636;50637;50638	3417;5999;25089;25713;30244;30884;32442;36820;46523;50638
tr|A0AQQ6|A0AQQ6_HORVUInositol-tetrakisphosphate1-kinaseOS=HordeumvulgareGN=ipkPE=3SV=1	tr|A0AQQ6|A0AQQ6_HORVUInositol-tetrakisphosphate1-kinaseOS=HordeumvulgareGN=ipkPE=3SV=1	4	4	4	tr|A0AQQ6|A0AQQ6_HORVU Inositol-tetrakisphosphate 1-kinase OS=Hordeum vulgare GN=ipk PE=3 SV=1	1	4	4	4	3	2	3	3	2	3	3	2	3	12.1	12.1	12.1	38.302	347	347	0	28.148	By MS/MS	By MS/MS	By MS/MS	12.1	8.9	12.1	714700	299700	101500	313500	7				210	0;1;21630;21831	True;True;True;True	0;1;22418;22628	0;1;2;71457;71458;71459;72075;72076	0;1;2;65007;65008;65009;65010;65588;65589	0;1;65009;65589
tr|F2DQZ9|F2DQZ9_HORVVPredictedproteinOS=Hordeumvulgaresubsp.vulgarePE=2SV=1;tr|A0FHA8|A0FHA8_HORVUMultipleinositolpolyphosphatephosphatasePhyIIa2OS=HordeumvulgarePE=2SV=1;tr|A0FHA7|A0FHA7_HORVUMultipleinositolpolyphosphatephosphatasePhyIIa1OS=HordeumvulgarePE=2SV=1;tr|A0FHA9|A0FHA9_HORVUMultipleinositolpolyphosphatephosphatasePhyIIbOS=HordeumvulgarePE=2SV=1;tr|M0VWB5|M0VWB5_HORVVUncharacterizedp…	tr|F2DQZ9|F2DQZ9_HORVVPredictedproteinOS=Hordeumvulgaresubsp.vulgarePE=2SV=1;tr|A0FHA8|A0FHA8_HORVUMultipleinositolpolyphosphatephosphatasePhyIIa2OS=HordeumvulgarePE=2SV=1;tr|A0FHA7|A0FHA7_HORVUMultipleinositolpolyphosphatephosphatasePhyIIa1OS=HordeumvulgarePE=2SV=1;tr|A0FHA9|A0FHA9_HORVUMultipleinositolpolyphosphatephosphatasePhyIIbOS=HordeumvulgarePE=2SV=1;tr|M0VWB5|M0VWB5_HORVVUncharacterizedp…	5;5;5;4;3	5;5;5;4;3	5;5;5;4;3	tr|F2DQZ9|F2DQZ9_HORVV Predicted protein OS=Hordeum vulgare subsp. vulgare PE=2 SV=1;tr|A0FHA8|A0FHA8_HORVU Multiple inositol polyphosphate phosphatase PhyIIa2 OS=Hordeum vulgare PE=2 SV=1;tr|A0FHA7|A0FHA7_HORVU Multiple inositol polyphosphate phosphatase	5	5	5	5	0	4	3	0	4	3	0	4	3	14.9	14.9	14.9	58.167	517	517;517;517;517;281	0	34.227		By MS/MS	By MS/MS	0	11.8	9.3	455640	0	265540	190100	7				211	2045;4569;5401;7204;10696	True;True;True;True;True	2128;4730;5580;7431;11025	6963;6964;15291;17876;23530;34646;34647;34648;34649	6224;6225;6226;13692;15963;21166;31446;31447	6226;13692;15963;21166;31447
tr|F2CS21|F2CS21_HORVVPredictedproteinOS=Hordeumvulgaresubsp.vulgarePE=2SV=1;tr|A0MMD0|A0MMD0_HORVUUncharacterizedproteinOS=HordeumvulgarePE=1SV=1;tr|Q9S8N1|Q9S8N1_HORVUCalmodulin(Fragment)OS=HordeumvulgarePE=1SV=1	tr|F2CS21|F2CS21_HORVVPredictedproteinOS=Hordeumvulgaresubsp.vulgarePE=2SV=1;tr|A0MMD0|A0MMD0_HORVUUncharacterizedproteinOS=HordeumvulgarePE=1SV=1	7;7;1	7;7;1	1;1;1	tr|F2CS21|F2CS21_HORVV Predicted protein OS=Hordeum vulgare subsp. vulgare PE=2 SV=1;tr|A0MMD0|A0MMD0_HORVU Uncharacterized protein OS=Hordeum vulgare PE=1 SV=1	3	7	7	1	7	7	3	7	7	3	1	1	1	52.3	52.3	8.7	16.846	149	149;149;13	0	83.734	By MS/MS	By MS/MS	By MS/MS	52.3	52.3	28.9	10374000	4432100	5312000	630080	19				212	556;3856;3986;4276;4306;13640;19310	True;True;True;True;True;True;True	572;3995;4130;4430;4460;14092;20027	1897;1898;1899;1900;1901;1902;12915;12916;13324;13325;13326;13327;14369;14370;14371;14372;14373;14374;14375;14376;14461;14462;14463;14464;44204;44205;63743;63744;63745;63746	1675;1676;1677;1678;11567;11568;11935;11936;11937;12897;12898;12899;12977;12978;40094;40095;57993;57994;57995	1676;11568;11936;12897;12978;40095;57995
tr|M0X5Y1|M0X5Y1_HORVVProteasomesubunitalphatypeOS=Hordeumvulgaresubsp.vulgarePE=3SV=1;tr|A0MMD3|A0MMD3_HORVUProteasomesubunitalphatypeOS=HordeumvulgarePE=3SV=1	tr|M0X5Y1|M0X5Y1_HORVVProteasomesubunitalphatypeOS=Hordeumvulgaresubsp.vulgarePE=3SV=1;tr|A0MMD3|A0MMD3_HORVUProteasomesubunitalphatypeOS=HordeumvulgarePE=3SV=1	10;10	1;1	1;1	tr|M0X5Y1|M0X5Y1_HORVV Proteasome subunit alpha type OS=Hordeum vulgare subsp. vulgare PE=3 SV=1;tr|A0MMD3|A0MMD3_HORVU Proteasome subunit alpha type OS=Hordeum vulgare PE=3 SV=1	2	10	1	1	10	9	10	1	1	1	1	1	1	43	4	4	27.18	249	249;249	0.0038841	6.4978	By MS/MS	By MS/MS	By MS/MS	43	39.4	43	682360	263950	154750	263660	3				213	82;2440;3308;3335;12851;14529;19360;20227;20925;21289	False;False;False;False;False;False;False;True;False;False	83;84;2535;3431;3458;13240;15085;20079;20967;21688;22062	261;262;263;264;265;266;267;8289;8290;8291;8292;8293;8294;11175;11176;11177;11178;11179;11180;11247;11248;11249;11250;11251;41514;41515;41516;41517;41518;41519;41520;47713;47714;47715;47716;47717;47718;63929;63930;63931;63932;63933;63934;66819;66820;66821;66822;69159;69160;69161;70313;70314;70315;70316	232;233;234;235;236;7401;7402;7403;7404;7405;10022;10023;10081;10082;10083;10084;10085;37650;37651;37652;37653;43290;43291;43292;43293;43294;43295;58179;58180;58181;60744;60745;60746;62860;62861;63946;63947;63948	232;7401;10022;10084;37652;43292;58180;60746;62860;63946	243;244;245	107;150;246
tr|M0ZA58|M0ZA58_HORVVUncharacterizedproteinOS=Hordeumvulgaresubsp.vulgarePE=3SV=1;tr|A0ZV97|A0ZV97_HORVUAquaporinOS=HordeumvulgareGN=HvPIP1;1PE=2SV=1;tr|Q40047|Q40047_HORVUTransmembraneproteinOS=HordeumvulgarePE=2SV=1;tr|Q9SLZ7|Q9SLZ7_HORVUHvPIP1;5proteinOS=HordeumvulgareGN=HvPIP1;5PE=2SV=1;tr|F2D616|F2D616_HORVVPredictedproteinOS=Hordeumvulgaresubsp.vulgarePE=2SV=1;tr|Q9AVV4|Q9AVV4_HORVUPIP1pro…	tr|M0ZA58|M0ZA58_HORVVUncharacterizedproteinOS=Hordeumvulgaresubsp.vulgarePE=3SV=1;tr|A0ZV97|A0ZV97_HORVUAquaporinOS=HordeumvulgareGN=HvPIP1;1PE=2SV=1;tr|Q40047|Q40047_HORVUTransmembraneproteinOS=HordeumvulgarePE=2SV=1;tr|Q9SLZ7|Q9SLZ7_HORVUHvPIP1;5proteinOS=HordeumvulgareGN=HvPIP1;5PE=2SV=1;tr|F2D616|F2D616_HORVVPredictedproteinOS=Hordeumvulgaresubsp.vulgarePE=2SV=1	4;4;2;2;2;1;1;1;1;1;1;1	4;4;2;2;2;1;1;1;1;1;1;1	4;4;2;2;2;1;1;1;1;1;1;1	tr|M0ZA58|M0ZA58_HORVV Uncharacterized protein OS=Hordeum vulgare subsp. vulgare PE=3 SV=1;tr|A0ZV97|A0ZV97_HORVU Aquaporin OS=Hordeum vulgare GN=HvPIP1;1 PE=2 SV=1;tr|Q40047|Q40047_HORVU Transmembrane protein OS=Hordeum vulgare PE=2 SV=1;tr|Q9SLZ7|Q9SLZ7_	12	4	4	4	3	2	2	3	2	2	3	2	2	12.2	12.2	12.2	30.656	288	288;288;288;290;290;165;200;226;232;292;292;292	0	27.699	By MS/MS	By MS/MS	By MS/MS	12.2	8	8	824160	330990	260420	232760	9				214	13540;15327;15328;16703	True;True;True;True	13963;15903;15904;17315	43752;50263;50264;50265;50266;54667;54668;54669;54670;54671;54672;54673	39667;45565;45566;45567;45568;45569;49628;49629;49630;49631	39667;45566;45569;49629
tr|A1X809|A1X809_HORVV14-3-3DOS=Hordeumvulgaresubsp.vulgarePE=2SV=1;tr|M0XEG8|M0XEG8_HORVVUncharacterizedproteinOS=Hordeumvulgaresubsp.vulgarePE=3SV=1;tr|F2D8C6|F2D8C6_HORVVPredictedprotein(Fragment)OS=Hordeumvulgaresubsp.vulgarePE=2SV=1	tr|A1X809|A1X809_HORVV14-3-3DOS=Hordeumvulgaresubsp.vulgarePE=2SV=1;tr|M0XEG8|M0XEG8_HORVVUncharacterizedproteinOS=Hordeumvulgaresubsp.vulgarePE=3SV=1;tr|F2D8C6|F2D8C6_HORVVPredictedprotein(Fragment)OS=Hordeumvulgaresubsp.vulgarePE=2SV=1	16;13;13	13;11;10	11;9;10	tr|A1X809|A1X809_HORVV 14-3-3D OS=Hordeum vulgare subsp. vulgare PE=2 SV=1;tr|M0XEG8|M0XEG8_HORVV Uncharacterized protein OS=Hordeum vulgare subsp. vulgare PE=3 SV=1;tr|F2D8C6|F2D8C6_HORVV Predicted protein (Fragment) OS=Hordeum vulgare subsp. vulgare PE=2	3	16	13	11	15	12	13	12	9	10	10	9	9	64.9	55.6	49	28.646	259	259;203;235	0	145.54	By MS/MS	By MS/MS	By MS/MS	57.5	45.2	54.8	14951000	5928800	4383800	4638800	44				215	24;2026;2884;3751;3962;10283;10284;10403;10957;13232;14293;14294;14989;19185;20667;21245	True;True;True;True;False;True;True;True;True;True;False;False;True;True;True;True	24;2109;2997;3888;4105;4106;10601;10602;10721;11298;13625;14832;14833;15557;19897;21420;22015;22016	74;75;6898;6899;6900;9827;9828;9829;9830;9831;9832;12585;13227;13228;13229;13230;13231;13232;13233;13234;13235;13236;13237;13238;13239;13240;13241;13242;13243;13244;13245;13246;13247;13248;33472;33473;33474;33475;33476;33803;33804;33805;33806;35528;42654;42655;42656;42657;42658;42659;42660;46773;46774;46775;46776;46777;46778;46779;46780;46781;46782;49170;49171;49172;49173;63285;63286;63287;68325;…	64;65;6161;6162;6163;8778;8779;8780;8781;8782;8783;11257;11842;11843;11844;11845;11846;11847;11848;11849;11850;11851;11852;11853;11854;11855;11856;11857;11858;11859;11860;11861;11862;30343;30344;30345;30346;30347;30645;30646;30647;30648;32233;38674;38675;42450;42451;42452;42453;42454;44599;44600;44601;44602;44603;57565;57566;57567;62124;62125;62126;62127;62128;62129;62130;62131;62132;63820;63821;…	65;6162;8782;11257;11860;30343;30346;30646;32233;38675;42450;42454;44599;57565;62132;63820	180;246;247;248;249;250;251	11;14;27;31;166;227;241
tr|A1X810|A1X810_HORVV14-3-3EOS=Hordeumvulgaresubsp.vulgarePE=2SV=1;tr|M0WPW2|M0WPW2_HORVVUncharacterizedproteinOS=Hordeumvulgaresubsp.vulgarePE=3SV=1;tr|M0WPW0|M0WPW0_HORVVUncharacterizedproteinOS=Hordeumvulgaresubsp.vulgarePE=3SV=1	tr|A1X810|A1X810_HORVV14-3-3EOS=Hordeumvulgaresubsp.vulgarePE=2SV=1;tr|M0WPW2|M0WPW2_HORVVUncharacterizedproteinOS=Hordeumvulgaresubsp.vulgarePE=3SV=1;tr|M0WPW0|M0WPW0_HORVVUncharacterizedproteinOS=Hordeumvulgaresubsp.vulgarePE=3SV=1	12;9;8	7;5;4	7;5;4	tr|A1X810|A1X810_HORVV 14-3-3E OS=Hordeum vulgare subsp. vulgare PE=2 SV=1;tr|M0WPW2|M0WPW2_HORVV Uncharacterized protein OS=Hordeum vulgare subsp. vulgare PE=3 SV=1;tr|M0WPW0|M0WPW0_HORVV Uncharacterized protein OS=Hordeum vulgare subsp. vulgare PE=3 SV=1	3	12	7	7	11	10	9	6	7	5	6	7	5	62.8	47.4	47.4	29.437	266	266;221;181	0	88.15	By MS/MS	By MS/MS	By MS/MS	58.6	56.4	44.4	10971000	5348100	2318500	3304300	26				216	292;2294;3754;3962;4242;9017;10957;14293;14294;14991;16952;21245	True;True;True;False;True;True;False;False;False;True;True;False	300;2383;3891;4105;4106;4395;9302;11298;14832;14833;15559;17574;17575;22015;22016	946;947;948;949;950;7760;7761;7762;12604;12605;12606;13227;13228;13229;13230;13231;13232;13233;13234;13235;13236;13237;13238;13239;13240;13241;13242;13243;13244;13245;13246;13247;13248;14266;14267;29433;29434;35528;46773;46774;46775;46776;46777;46778;46779;46780;46781;46782;49182;49183;49184;49185;55488;55489;55490;55491;55492;70159;70160;70161	823;824;825;6938;6939;6940;11267;11268;11269;11270;11842;11843;11844;11845;11846;11847;11848;11849;11850;11851;11852;11853;11854;11855;11856;11857;11858;11859;11860;11861;11862;12802;12803;26629;26630;26631;26632;26633;32233;42450;42451;42452;42453;42454;44609;44610;44611;44612;50370;50371;50372;50373;50374;63820;63821;63822	823;6939;11267;11860;12802;26632;32233;42450;42454;44609;50370;63820	180;250;251;252;253	14;27;31;159;231
tr|A2SXS0|A2SXS0_HORVVUricaseOS=Hordeumvulgaresubsp.vulgarePE=2SV=1	tr|A2SXS0|A2SXS0_HORVVUricaseOS=Hordeumvulgaresubsp.vulgarePE=2SV=1	3	3	3	tr|A2SXS0|A2SXS0_HORVV Uricase OS=Hordeum vulgare subsp. vulgare PE=2 SV=1	1	3	3	3	3	1	2	3	1	2	3	1	2	12.4	12.4	12.4	34.376	307	307	0	19.97	By MS/MS	By MS/MS	By MS/MS	12.4	3.6	6.8	562320	310340	78159	173820	6				217	6357;16405;18629	True;True;True	6564;17009;19311	20833;20834;53598;61264;61265;61266	18653;18654;48626;55702;55703;55704	18653;48626;55702
tr|A4GWV0|A4GWV0_HORVVCa2+/H+-exchangingproteinOS=Hordeumvulgaresubsp.vulgareGN=CAXPE=2SV=1	tr|A4GWV0|A4GWV0_HORVVCa2+/H+-exchangingproteinOS=Hordeumvulgaresubsp.vulgareGN=CAXPE=2SV=1	2	2	2	tr|A4GWV0|A4GWV0_HORVV Ca2+/H+-exchanging protein OS=Hordeum vulgare subsp. vulgare GN=CAX PE=2 SV=1	1	2	2	2	2	0	1	2	0	1	2	0	1	5.8	5.8	5.8	49.27	462	462	0	13.41	By MS/MS		By MS/MS	5.8	0	2.2	260140	165560	0	94578	3				218	13505;14277	True;True	13920;14815	43627;46735;46736	39564;42417;42418	39564;42417	254;255	1;9
tr|A5CFY2|A5CFY2_HORVVTubulinalphachainOS=Hordeumvulgaresubsp.vulgareGN=tua4PE=2SV=1;tr|Q9M406|Q9M406_HORVUAlpha-tubulin4(Fragment)OS=HordeumvulgareGN=atub4PE=2SV=1	tr|A5CFY2|A5CFY2_HORVVTubulinalphachainOS=Hordeumvulgaresubsp.vulgareGN=tua4PE=2SV=1;tr|Q9M406|Q9M406_HORVUAlpha-tubulin4(Fragment)OS=HordeumvulgareGN=atub4PE=2SV=1	21;15	5;4	2;2	tr|A5CFY2|A5CFY2_HORVV Tubulin alpha chain OS=Hordeum vulgare subsp. vulgare GN=tua4 PE=2 SV=1;tr|Q9M406|Q9M406_HORVU Alpha-tubulin 4 (Fragment) OS=Hordeum vulgare GN=atub4 PE=2 SV=1	2	21	5	2	20	21	20	5	5	5	2	2	2	57	21.5	8.4	49.759	451	451;289	0	68.5	By MS/MS	By MS/MS	By MS/MS	55.2	57	56.8	42544000	22075000	9610800	10858000	43				219	872;2421;2480;2681;2774;4131;4438;4478;4910;5830;5847;9397;13275;14955;15234;15235;15740;16660;18095;18111;21555	False;False;False;True;True;False;False;False;False;True;False;False;True;False;False;False;False;False;True;False;False	897;898;2515;2516;2577;2787;2788;2789;2886;4280;4594;4634;5080;6022;6039;9695;9696;13670;15522;15808;15809;16326;17271;18748;18766;22336;22337	2865;2866;2867;2868;2869;2870;2871;2872;2873;2874;2875;2876;8211;8212;8213;8214;8215;8216;8217;8218;8219;8220;8221;8222;8223;8224;8225;8226;8227;8228;8229;8439;8440;8441;8442;8443;8444;8445;8446;8447;8448;8449;8450;8451;8452;8453;8454;8455;9189;9190;9191;9192;9193;9194;9195;9196;9197;9198;9518;9519;9520;9521;9522;9523;9524;9525;9526;9527;9528;9529;13854;13855;13856;13857;13858;13859;13860;14860;1…	2550;2551;2552;2553;2554;2555;2556;2557;2558;7330;7331;7332;7333;7334;7335;7336;7337;7338;7339;7340;7341;7342;7343;7344;7345;7346;7347;7348;7349;7350;7351;7531;7532;7533;7534;7535;7536;7537;7538;7539;7540;7541;7542;7543;7544;7545;7546;7547;8212;8213;8214;8215;8216;8217;8218;8219;8220;8221;8222;8508;8509;8510;8511;8512;8513;8514;8515;12404;12405;12406;12407;12408;12409;12410;12411;13329;13330;1333…	2558;7336;7538;8215;8515;12407;13331;13454;14666;17201;17246;27774;38818;44519;45325;45330;46670;49448;53912;53990;64785	184;185;186;187;188;205;256;257	268;301;302;313;318;377;398;413
tr|A5CFY5|A5CFY5_HORVVTubulinbetachainOS=Hordeumvulgaresubsp.vulgareGN=tub2PE=2SV=1;tr|F2CTU9|F2CTU9_HORVVPredictedproteinOS=Hordeumvulgaresubsp.vulgarePE=2SV=1;tr|M0VVT2|M0VVT2_HORVVUncharacterizedproteinOS=Hordeumvulgaresubsp.vulgarePE=4SV=1;tr|F2D5J3|F2D5J3_HORVVPredictedprotein(Fragment)OS=Hordeumvulgaresubsp.vulgarePE=2SV=1	tr|A5CFY5|A5CFY5_HORVVTubulinbetachainOS=Hordeumvulgaresubsp.vulgareGN=tub2PE=2SV=1;tr|F2CTU9|F2CTU9_HORVVPredictedproteinOS=Hordeumvulgaresubsp.vulgarePE=2SV=1	25;15;11;7	1;1;0;0	1;1;0;0	tr|A5CFY5|A5CFY5_HORVV Tubulin beta chain OS=Hordeum vulgare subsp. vulgare GN=tub2 PE=2 SV=1;tr|F2CTU9|F2CTU9_HORVV Predicted protein OS=Hordeum vulgare subsp. vulgare PE=2 SV=1	4	25	1	1	24	22	23	1	1	0	1	1	0	67.3	5.6	5.6	50.045	446	446;300;214;179	0.00135	8.3582	By MS/MS	By MS/MS	By matching	67.3	65.2	54.5	483620	376780	106850	0	3				220	1606;2522;4865;5518;6367;6368;6667;7367;7368;9816;9948;9949;10443;11131;11146;11793;13708;13764;14347;14551;15767;16386;20414;21120;21540	False;False;False;False;False;False;False;False;False;False;False;False;False;True;False;False;False;False;False;False;False;False;False;False;False	1664;1665;2619;2620;5032;5699;6574;6575;6881;7600;7601;10128;10262;10263;10762;10763;11475;11490;12148;12149;14174;14175;14245;14246;14888;14889;15108;16355;16990;21156;21157;21885;22320;22321	5323;5324;5325;5326;5327;5328;5329;5330;5331;5332;8613;8614;8615;8616;8617;8618;8619;8620;8621;8622;8623;8624;8625;8626;8627;8628;8629;8630;8631;8632;8633;8634;8635;8636;8637;16210;16211;16212;16213;16214;16215;16216;18252;18253;18254;18255;18256;18257;18258;18259;18260;18261;18262;18263;18264;18265;18266;18267;18268;18269;20861;20862;20863;20864;20865;20866;20867;20868;20869;20870;21843;21844;21…	4759;4760;4761;4762;4763;4764;4765;4766;4767;4768;4769;7681;7682;7683;7684;7685;7686;7687;7688;7689;7690;7691;7692;7693;7694;7695;7696;7697;7698;7699;7700;7701;7702;7703;7704;7705;14504;14505;14506;14507;14508;16300;16301;16302;16303;16304;16305;16306;16307;16308;16309;16310;16311;16312;16313;16314;16315;18675;18676;18677;18678;18679;18680;18681;18682;18683;18684;18685;18686;19644;19645;19646;196…	4766;7703;14505;16312;18675;18684;19650;21811;21826;28984;29361;29363;30768;32758;32795;34614;40357;40571;42610;43363;46765;48568;61362;63406;64723	159;160;161;162;164;165;166;167;168;258;259;260;261	1;66;73;147;163;164;233;267;293;299;300;316;388
tr|A5CFY6|A5CFY6_HORVVTubulinbetachainOS=Hordeumvulgaresubsp.vulgareGN=tub3PE=2SV=1;tr|M0XJ12|M0XJ12_HORVVTubulinbetachainOS=Hordeumvulgaresubsp.vulgarePE=3SV=1;tr|M0XJ11|M0XJ11_HORVVUncharacterizedproteinOS=Hordeumvulgaresubsp.vulgarePE=4SV=1;tr|F2E8G4|F2E8G4_HORVVPredictedprotein(Fragment)OS=Hordeumvulgaresubsp.vulgarePE=2SV=1	tr|A5CFY6|A5CFY6_HORVVTubulinbetachainOS=Hordeumvulgaresubsp.vulgareGN=tub3PE=2SV=1;tr|M0XJ12|M0XJ12_HORVVTubulinbetachainOS=Hordeumvulgaresubsp.vulgarePE=3SV=1;tr|M0XJ11|M0XJ11_HORVVUncharacterizedproteinOS=Hordeumvulgaresubsp.vulgarePE=4SV=1	26;20;13;10	10;6;3;2	2;2;0;0	tr|A5CFY6|A5CFY6_HORVV Tubulin beta chain OS=Hordeum vulgare subsp. vulgare GN=tub3 PE=2 SV=1;tr|M0XJ12|M0XJ12_HORVV Tubulin beta chain OS=Hordeum vulgare subsp. vulgare PE=3 SV=1;tr|M0XJ11|M0XJ11_HORVV Uncharacterized protein OS=Hordeum vulgare subsp. vul	4	26	10	2	25	24	24	10	10	9	2	2	1	73.8	36.1	8.3	50.238	446	446;374;214;288	0	119.55	By MS/MS	By MS/MS	By MS/MS	72	71.7	61	97700000	46204000	26388000	25108000	112				221	1606;2522;4865;5518;6367;6368;6667;7367;7368;9816;9948;10443;11146;11793;13076;13709;13764;13791;14347;14551;15767;16386;17316;20414;21120;21540	True;True;False;False;False;False;True;False;False;True;False;False;False;False;True;True;False;True;False;False;False;True;True;False;True;False	1664;1665;2619;2620;5032;5699;6574;6575;6881;7600;7601;10128;10262;10762;10763;11490;12148;12149;13467;14176;14245;14246;14282;14283;14284;14888;14889;15108;16355;16990;17943;21156;21157;21885;22320;22321	5323;5324;5325;5326;5327;5328;5329;5330;5331;5332;8613;8614;8615;8616;8617;8618;8619;8620;8621;8622;8623;8624;8625;8626;8627;8628;8629;8630;8631;8632;8633;8634;8635;8636;8637;16210;16211;16212;16213;16214;16215;16216;18252;18253;18254;18255;18256;18257;18258;18259;18260;18261;18262;18263;18264;18265;18266;18267;18268;18269;20861;20862;20863;20864;20865;20866;20867;20868;20869;20870;21843;21844;21…	4759;4760;4761;4762;4763;4764;4765;4766;4767;4768;4769;7681;7682;7683;7684;7685;7686;7687;7688;7689;7690;7691;7692;7693;7694;7695;7696;7697;7698;7699;7700;7701;7702;7703;7704;7705;14504;14505;14506;14507;14508;16300;16301;16302;16303;16304;16305;16306;16307;16308;16309;16310;16311;16312;16313;16314;16315;18675;18676;18677;18678;18679;18680;18681;18682;18683;18684;18685;18686;19644;19645;19646;196…	4766;7703;14505;16312;18675;18684;19650;21811;21826;28984;29361;30768;32795;34614;38246;40373;40571;40704;42610;43363;46765;48568;51377;61362;63406;64723	161;162;164;165;166;167;168;258;259;260;262;263;264;265;266;267	1;66;73;147;163;164;165;233;267;293;299;300;316;363;377;388
tr|A5CFY7|A5CFY7_HORVVTubulinbetachainOS=Hordeumvulgaresubsp.vulgareGN=tub4PE=2SV=1;tr|M0Y723|M0Y723_HORVVTubulinbetachainOS=Hordeumvulgaresubsp.vulgarePE=3SV=1;tr|Q9ZRR4|Q9ZRR4_HORVUTubulinbetachain(Fragment)OS=HordeumvulgareGN=btub2PE=2SV=1	tr|A5CFY7|A5CFY7_HORVVTubulinbetachainOS=Hordeumvulgaresubsp.vulgareGN=tub4PE=2SV=1;tr|M0Y723|M0Y723_HORVVTubulinbetachainOS=Hordeumvulgaresubsp.vulgarePE=3SV=1;tr|Q9ZRR4|Q9ZRR4_HORVUTubulinbetachain(Fragment)OS=HordeumvulgareGN=btub2PE=2SV=1	26;21;17	8;6;3	1;0;1	tr|A5CFY7|A5CFY7_HORVV Tubulin beta chain OS=Hordeum vulgare subsp. vulgare GN=tub4 PE=2 SV=1;tr|M0Y723|M0Y723_HORVV Tubulin beta chain OS=Hordeum vulgare subsp. vulgare PE=3 SV=1;tr|Q9ZRR4|Q9ZRR4_HORVU Tubulin beta chain (Fragment) OS=Hordeum vulgare GN=b	3	26	8	1	25	23	24	8	8	8	1	1	1	70.9	26	2	50.308	447	447;342;330	0	89.266	By MS/MS	By MS/MS	By MS/MS	70.9	68.9	58.2	75259000	31975000	16760000	26524000	71				222	2523;4866;6367;6368;6669;7367;7368;7636;9948;9949;10443;11146;11793;13075;13708;13765;14347;14551;15767;16822;17314;18044;20161;20414;21540;21798	False;True;False;False;True;False;False;True;False;False;False;False;False;False;False;True;False;False;False;True;True;True;False;False;False;True	2621;2622;5033;6574;6575;6883;7600;7601;7879;7880;10262;10263;10762;10763;11490;12148;12149;13466;14174;14175;14247;14248;14888;14889;15108;16355;17435;17436;17941;18695;20900;21156;21157;22320;22321;22595	8638;8639;8640;8641;8642;8643;8644;8645;8646;8647;8648;8649;8650;8651;8652;8653;8654;8655;8656;8657;8658;8659;8660;8661;8662;8663;8664;8665;8666;8667;8668;8669;8670;16217;16218;16219;16220;16221;16222;16223;16224;16225;16226;20861;20862;20863;20864;20865;20866;20867;20868;20869;20870;21856;21857;21858;21859;21860;21861;21862;21863;21864;21865;21866;24128;24129;24130;24131;24132;24133;24134;24135;…	7706;7707;7708;7709;7710;7711;7712;7713;7714;7715;7716;7717;7718;7719;7720;7721;7722;7723;7724;7725;7726;7727;7728;7729;7730;7731;7732;7733;7734;7735;7736;7737;7738;7739;7740;7741;7742;14509;14510;14511;14512;14513;14514;14515;14516;18675;18676;18677;18678;18679;18680;18681;18682;18683;18684;18685;18686;19666;19667;19668;19669;19670;19671;19672;21811;21812;21813;21814;21815;21816;21817;21818;2181…	7719;14510;18675;18684;19667;21811;21826;22626;29361;29363;30768;32795;34614;38242;40357;40584;42610;43363;46765;50006;51372;53610;60560;61362;64723;65507	157;158;159;160;161;162;163;165;166;167;168;268;269;270;271	1;66;73;147;163;164;233;267;293;299;300;316;363;377;388
tr|A5CFY8|A5CFY8_HORVVTubulinbetachainOS=Hordeumvulgaresubsp.vulgareGN=tub5PE=2SV=1;tr|M0Z5E4|M0Z5E4_HORVVUncharacterizedproteinOS=Hordeumvulgaresubsp.vulgarePE=3SV=1	tr|A5CFY8|A5CFY8_HORVVTubulinbetachainOS=Hordeumvulgaresubsp.vulgareGN=tub5PE=2SV=1;tr|M0Z5E4|M0Z5E4_HORVVUncharacterizedproteinOS=Hordeumvulgaresubsp.vulgarePE=3SV=1	24;14	3;1	3;1	tr|A5CFY8|A5CFY8_HORVV Tubulin beta chain OS=Hordeum vulgare subsp. vulgare GN=tub5 PE=2 SV=1;tr|M0Z5E4|M0Z5E4_HORVV Uncharacterized protein OS=Hordeum vulgare subsp. vulgare PE=3 SV=1	2	24	3	3	23	21	22	3	3	2	3	3	2	61.8	11.5	11.5	49.971	445	445;299	0	22.066	By MS/MS	By MS/MS	By MS/MS	61.8	59.8	48.8	4535800	1548500	1405900	1581300	10				223	1605;2523;4865;5518;6367;6368;6666;7367;7368;9816;9948;9949;10443;11146;11793;13708;13764;14347;14551;15767;16378;20414;21120;21539	False;False;False;False;False;False;True;False;False;False;False;False;False;False;False;False;False;False;False;False;True;False;False;True	1662;1663;2621;2622;5032;5699;6574;6575;6880;7600;7601;10128;10262;10263;10762;10763;11490;12148;12149;14174;14175;14245;14246;14888;14889;15108;16355;16982;21156;21157;21885;22319	5310;5311;5312;5313;5314;5315;5316;5317;5318;5319;5320;5321;5322;8638;8639;8640;8641;8642;8643;8644;8645;8646;8647;8648;8649;8650;8651;8652;8653;8654;8655;8656;8657;8658;8659;8660;8661;8662;8663;8664;8665;8666;8667;8668;8669;8670;16210;16211;16212;16213;16214;16215;16216;18252;18253;18254;18255;18256;18257;18258;18259;18260;18261;18262;18263;18264;18265;18266;18267;18268;18269;20861;20862;20863;2…	4745;4746;4747;4748;4749;4750;4751;4752;4753;4754;4755;4756;4757;4758;7706;7707;7708;7709;7710;7711;7712;7713;7714;7715;7716;7717;7718;7719;7720;7721;7722;7723;7724;7725;7726;7727;7728;7729;7730;7731;7732;7733;7734;7735;7736;7737;7738;7739;7740;7741;7742;14504;14505;14506;14507;14508;16300;16301;16302;16303;16304;16305;16306;16307;16308;16309;16310;16311;16312;16313;16314;16315;18675;18676;18677;…	4754;7719;14505;16312;18675;18684;19641;21811;21826;28984;29361;29363;30768;32795;34614;40357;40571;42610;43363;46765;48535;61362;63406;64715	156;157;158;159;160;161;162;164;165;166;167	1;66;73;147;163;164;267;293;299;300;388
tr|A5CFY9|A5CFY9_HORVVTubulinbetachainOS=Hordeumvulgaresubsp.vulgareGN=tub6PE=2SV=1	tr|A5CFY9|A5CFY9_HORVVTubulinbetachainOS=Hordeumvulgaresubsp.vulgareGN=tub6PE=2SV=1	26	1	1	tr|A5CFY9|A5CFY9_HORVV Tubulin beta chain OS=Hordeum vulgare subsp. vulgare GN=tub6 PE=2 SV=1	1	26	1	1	24	22	24	0	0	1	0	0	1	71.2	2	2	50.136	445	445	1	-2	By matching	By matching	By MS/MS	69.2	67.2	58.4	286520	0	0	286520	1	+			224	2523;4866;6367;6368;6669;7367;7368;7636;9948;9949;10443;11146;11793;13075;13708;13765;14347;14551;15767;16822;17315;18044;20161;20414;21540;21798	False;False;False;False;False;False;False;False;False;False;False;False;False;False;False;False;False;False;False;False;True;False;False;False;False;False	2621;2622;5033;6574;6575;6883;7600;7601;7879;7880;10262;10263;10762;10763;11490;12148;12149;13466;14174;14175;14247;14248;14888;14889;15108;16355;17435;17436;17942;18695;20900;21156;21157;22320;22321;22595	8638;8639;8640;8641;8642;8643;8644;8645;8646;8647;8648;8649;8650;8651;8652;8653;8654;8655;8656;8657;8658;8659;8660;8661;8662;8663;8664;8665;8666;8667;8668;8669;8670;16217;16218;16219;16220;16221;16222;16223;16224;16225;16226;20861;20862;20863;20864;20865;20866;20867;20868;20869;20870;21856;21857;21858;21859;21860;21861;21862;21863;21864;21865;21866;24128;24129;24130;24131;24132;24133;24134;24135;…	7706;7707;7708;7709;7710;7711;7712;7713;7714;7715;7716;7717;7718;7719;7720;7721;7722;7723;7724;7725;7726;7727;7728;7729;7730;7731;7732;7733;7734;7735;7736;7737;7738;7739;7740;7741;7742;14509;14510;14511;14512;14513;14514;14515;14516;18675;18676;18677;18678;18679;18680;18681;18682;18683;18684;18685;18686;19666;19667;19668;19669;19670;19671;19672;21811;21812;21813;21814;21815;21816;21817;21818;2181…	7719;14510;18675;18684;19667;21811;21826;22626;29361;29363;30768;32795;34614;38242;40357;40584;42610;43363;46765;50006;51374;53610;60560;61362;64723;65507	157;158;159;160;161;162;163;165;166;167;168;268;269;270;271	1;66;73;147;163;164;233;267;293;299;300;316;363;377;388
tr|A5CFZ1|A5CFZ1_HORVVTubulinbetachainOS=Hordeumvulgaresubsp.vulgareGN=tub8PE=2SV=1;tr|M0XFZ5|M0XFZ5_HORVVUncharacterizedproteinOS=Hordeumvulgaresubsp.vulgarePE=3SV=1	tr|A5CFZ1|A5CFZ1_HORVVTubulinbetachainOS=Hordeumvulgaresubsp.vulgareGN=tub8PE=2SV=1;tr|M0XFZ5|M0XFZ5_HORVVUncharacterizedproteinOS=Hordeumvulgaresubsp.vulgarePE=3SV=1	27;17	27;17	5;2	tr|A5CFZ1|A5CFZ1_HORVV Tubulin beta chain OS=Hordeum vulgare subsp. vulgare GN=tub8 PE=2 SV=1;tr|M0XFZ5|M0XFZ5_HORVV Uncharacterized protein OS=Hordeum vulgare subsp. vulgare PE=3 SV=1	2	27	27	5	26	23	24	26	23	24	5	4	4	73.6	73.6	18.3	50.1	447	447;301	0	286.77	By MS/MS	By MS/MS	By MS/MS	73.6	67.8	57	309350000	132660000	76502000	100190000	301				225	1605;2523;4865;5518;6367;6368;6668;7367;7368;9948;9949;10443;11146;11793;13075;13461;13708;13764;14347;14551;15767;16385;17447;20161;20414;21121;21540	True;True;True;True;True;True;True;True;True;True;True;True;True;True;True;True;True;True;True;True;True;True;True;True;True;True;True	1662;1663;2621;2622;5032;5699;6574;6575;6882;7600;7601;10262;10263;10762;10763;11490;12148;12149;13466;13863;14174;14175;14245;14246;14888;14889;15108;16355;16989;18081;20900;21156;21157;21886;22320;22321	5310;5311;5312;5313;5314;5315;5316;5317;5318;5319;5320;5321;5322;8638;8639;8640;8641;8642;8643;8644;8645;8646;8647;8648;8649;8650;8651;8652;8653;8654;8655;8656;8657;8658;8659;8660;8661;8662;8663;8664;8665;8666;8667;8668;8669;8670;16210;16211;16212;16213;16214;16215;16216;18252;18253;18254;18255;18256;18257;18258;18259;18260;18261;18262;18263;18264;18265;18266;18267;18268;18269;20861;20862;20863;2…	4745;4746;4747;4748;4749;4750;4751;4752;4753;4754;4755;4756;4757;4758;7706;7707;7708;7709;7710;7711;7712;7713;7714;7715;7716;7717;7718;7719;7720;7721;7722;7723;7724;7725;7726;7727;7728;7729;7730;7731;7732;7733;7734;7735;7736;7737;7738;7739;7740;7741;7742;14504;14505;14506;14507;14508;16300;16301;16302;16303;16304;16305;16306;16307;16308;16309;16310;16311;16312;16313;16314;16315;18675;18676;18677;…	4754;7719;14505;16312;18675;18684;19663;21811;21826;29361;29363;30768;32795;34614;38242;39379;40357;40571;42610;43363;46765;48552;51850;60560;61362;63408;64723	156;157;158;159;160;161;162;163;164;165;166;167;168;272;273	1;66;73;147;163;164;233;267;293;299;300;316;363;377;388
tr|M0YXK4|M0YXK4_HORVVUncharacterizedproteinOS=Hordeumvulgaresubsp.vulgarePE=4SV=1;tr|M0YXK6|M0YXK6_HORVVUncharacterizedproteinOS=Hordeumvulgaresubsp.vulgarePE=4SV=1;tr|A5CFZ2|A5CFZ2_HORVVTubulinfoldingcofactorAOS=Hordeumvulgaresubsp.vulgareGN=tfcAPE=2SV=1;tr|F2E0X3|F2E0X3_HORVVPredictedprotein(Fragment)OS=Hordeumvulgaresubsp.vulgarePE=2SV=1	tr|M0YXK4|M0YXK4_HORVVUncharacterizedproteinOS=Hordeumvulgaresubsp.vulgarePE=4SV=1;tr|M0YXK6|M0YXK6_HORVVUncharacterizedproteinOS=Hordeumvulgaresubsp.vulgarePE=4SV=1;tr|A5CFZ2|A5CFZ2_HORVVTubulinfoldingcofactorAOS=Hordeumvulgaresubsp.vulgareGN=tfcAPE=2SV=1;tr|F2E0X3|F2E0X3_HORVVPredictedprotein(Fragment)OS=Hordeumvulgaresubsp.vulgarePE=2SV=1	2;2;2;1	2;2;2;1	2;2;2;1	tr|M0YXK4|M0YXK4_HORVV Uncharacterized protein OS=Hordeum vulgare subsp. vulgare PE=4 SV=1;tr|M0YXK6|M0YXK6_HORVV Uncharacterized protein OS=Hordeum vulgare subsp. vulgare PE=4 SV=1;tr|A5CFZ2|A5CFZ2_HORVV Tubulin folding cofactor A OS=Hordeum vulgare subsp	4	2	2	2	0	0	2	0	0	2	0	0	2	19	19	19	11.39	100	100;114;114;69	0.0010612	11.227			By MS/MS	0	0	19	487130	0	0	487130	2				226	11329;15338	True;True	11675;15914	36695;36696;50287;50288	33296;45589	33296;45589
tr|A5CFZ3|A5CFZ3_HORVVPredictedproteinOS=Hordeumvulgaresubsp.vulgareGN=arl2PE=2SV=1;tr|F2CTM0|F2CTM0_HORVVPredictedproteinOS=Hordeumvulgaresubsp.vulgarePE=2SV=1;tr|M0XQ92|M0XQ92_HORVVUncharacterizedproteinOS=Hordeumvulgaresubsp.vulgarePE=3SV=1;tr|M0XQ91|M0XQ91_HORVVUncharacterizedproteinOS=Hordeumvulgaresubsp.vulgarePE=3SV=1	tr|A5CFZ3|A5CFZ3_HORVVPredictedproteinOS=Hordeumvulgaresubsp.vulgareGN=arl2PE=2SV=1;tr|F2CTM0|F2CTM0_HORVVPredictedproteinOS=Hordeumvulgaresubsp.vulgarePE=2SV=1;tr|M0XQ92|M0XQ92_HORVVUncharacterizedproteinOS=Hordeumvulgaresubsp.vulgarePE=3SV=1	3;3;2;1	3;3;2;1	3;3;2;1	tr|A5CFZ3|A5CFZ3_HORVV Predicted protein OS=Hordeum vulgare subsp. vulgare GN=arl2 PE=2 SV=1;tr|F2CTM0|F2CTM0_HORVV Predicted protein OS=Hordeum vulgare subsp. vulgare PE=2 SV=1;tr|M0XQ92|M0XQ92_HORVV Uncharacterized protein OS=Hordeum vulgare subsp. vulga	4	3	3	3	1	3	0	1	3	0	1	3	0	20.5	20.5	20.5	21.135	185	185;209;185;158	0	20.159	By MS/MS	By MS/MS		6.5	20.5	0	182580	51145	131440	0	4				227	10996;15045;21699	True;True;True	11337;15614;22491	35632;35633;49374;71663	32324;32325;44776;65201	32324;44776;65201
tr|M0V4Z6|M0V4Z6_HORVVGlucose-6-phosphate1-dehydrogenaseOS=Hordeumvulgaresubsp.vulgarePE=3SV=1;tr|A7WLJ0|A7WLJ0_HORVUGlucose-6-phosphate1-dehydrogenaseOS=HordeumvulgareGN=g6pdhPE=2SV=1;tr|F2DMT4|F2DMT4_HORVVGlucose-6-phosphate1-dehydrogenaseOS=Hordeumvulgaresubsp.vulgarePE=2SV=1;tr|F2DI64|F2DI64_HORVVGlucose-6-phosphate1-dehydrogenaseOS=Hordeumvulgaresubsp.vulgarePE=2SV=1;tr|F2DC98|F2DC98_HORVVGl…	tr|M0V4Z6|M0V4Z6_HORVVGlucose-6-phosphate1-dehydrogenaseOS=Hordeumvulgaresubsp.vulgarePE=3SV=1;tr|A7WLJ0|A7WLJ0_HORVUGlucose-6-phosphate1-dehydrogenaseOS=HordeumvulgareGN=g6pdhPE=2SV=1;tr|F2DMT4|F2DMT4_HORVVGlucose-6-phosphate1-dehydrogenaseOS=Hordeumvulgaresubsp.vulgarePE=2SV=1;tr|F2DI64|F2DI64_HORVVGlucose-6-phosphate1-dehydrogenaseOS=Hordeumvulgaresubsp.vulgarePE=2SV=1;tr|F2DC98|F2DC98_HORVVGl…	6;6;6;6;6;1;1;1;1;1;1;1	6;6;6;6;6;1;1;1;1;1;1;1	5;5;5;5;5;1;1;1;0;1;1;1	tr|M0V4Z6|M0V4Z6_HORVV Glucose-6-phosphate 1-dehydrogenase OS=Hordeum vulgare subsp. vulgare PE=3 SV=1;tr|A7WLJ0|A7WLJ0_HORVU Glucose-6-phosphate 1-dehydrogenase OS=Hordeum vulgare GN=g6pdh PE=2 SV=1;tr|F2DMT4|F2DMT4_HORVV Glucose-6-phosphate 1-dehydrogena	12	6	6	5	1	3	3	1	3	3	1	3	2	13.4	13.4	11.1	59.961	531	531;588;589;589;589;142;195;321;381;461;571;574	0	39.348	By MS/MS	By MS/MS	By MS/MS	3.4	5.8	6	461020	36951	149340	274720	7				228	4612;5159;6493;7323;8016;15913	True;True;True;True;True;True	4773;5331;6703;7551;8275;16504	15399;15400;17168;17169;21237;21238;23963;26352;52013	13782;13783;15331;19038;21653;23743;47145	13782;15331;19038;21653;23743;47145
tr|A9L9S2|A9L9S2_HORVU3-ketoacyl-CoAsynthaseOS=HordeumvulgarePE=2SV=1;tr|A7YA55|A7YA55_HORVV3-ketoacyl-CoAsynthaseOS=Hordeumvulgaresubsp.vulgareGN=FdhPE=2SV=1;tr|F2CYH3|F2CYH3_HORVV3-ketoacyl-CoAsynthaseOS=Hordeumvulgaresubsp.vulgarePE=2SV=1;tr|M0Y4U4|M0Y4U4_HORVV3-ketoacyl-CoAsynthaseOS=Hordeumvulgaresubsp.vulgarePE=3SV=1;tr|M0Y4U5|M0Y4U5_HORVVUncharacterizedproteinOS=Hordeumvulgaresubsp.vulgare…	tr|A9L9S2|A9L9S2_HORVU3-ketoacyl-CoAsynthaseOS=HordeumvulgarePE=2SV=1;tr|A7YA55|A7YA55_HORVV3-ketoacyl-CoAsynthaseOS=Hordeumvulgaresubsp.vulgareGN=FdhPE=2SV=1;tr|F2CYH3|F2CYH3_HORVV3-ketoacyl-CoAsynthaseOS=Hordeumvulgaresubsp.vulgarePE=2SV=1;tr|M0Y4U4|M0Y4U4_HORVV3-ketoacyl-CoAsynthaseOS=Hordeumvulgaresubsp.vulgarePE=3SV=1	12;12;10;10;3;1	12;12;10;10;3;1	12;12;10;10;3;1	tr|A9L9S2|A9L9S2_HORVU 3-ketoacyl-CoA synthase OS=Hordeum vulgare PE=2 SV=1;tr|A7YA55|A7YA55_HORVV 3-ketoacyl-CoA synthase OS=Hordeum vulgare subsp. vulgare GN=Fdh PE=2 SV=1;tr|F2CYH3|F2CYH3_HORVV 3-ketoacyl-CoA synthase OS=Hordeum vulgare subsp. vulgare P	6	12	12	12	8	9	6	8	9	6	8	9	6	26.9	26.9	26.9	60.071	540	540;540;540;568;395;517	0	80.088	By MS/MS	By MS/MS	By MS/MS	18.1	19.8	13.7	2339000	945000	908670	485330	22				229	669;882;2010;3695;5823;8224;12485;14898;16348;17053;17593;20893	True;True;True;True;True;True;True;True;True;True;True;True	688;908;2090;3828;6015;8487;12868;15465;16952;17676;18234;21656	2259;2906;2907;6832;6833;12361;12362;12363;19232;27009;27010;27011;27012;27013;40437;40438;40439;40440;48933;53406;55794;55795;57613;57614;57615;57616;57617;69069;69070;69071	2006;2584;6109;6110;11046;11047;11048;17183;24346;24347;24348;36694;36695;36696;44385;48446;50642;50643;50644;52266;52267;52268;62778;62779	2006;2584;6109;11046;17183;24347;36696;44385;48446;50642;52267;62779	274	174
tr|M0VKR2|M0VKR2_HORVVUncharacterizedproteinOS=Hordeumvulgaresubsp.vulgarePE=3SV=1;tr|A8CCK2|A8CCK2_HORVUChloroplasticglutathionereductaseOS=HordeumvulgareGN=HvGR1PE=2SV=1;tr|M0VKR1|M0VKR1_HORVVUncharacterizedproteinOS=Hordeumvulgaresubsp.vulgarePE=4SV=1;tr|F2EKF2|F2EKF2_HORVVPredictedproteinOS=Hordeumvulgaresubsp.vulgarePE=2SV=1	tr|M0VKR2|M0VKR2_HORVVUncharacterizedproteinOS=Hordeumvulgaresubsp.vulgarePE=3SV=1;tr|A8CCK2|A8CCK2_HORVUChloroplasticglutathionereductaseOS=HordeumvulgareGN=HvGR1PE=2SV=1	8;8;3;1	8;8;3;1	8;8;3;1	tr|M0VKR2|M0VKR2_HORVV Uncharacterized protein OS=Hordeum vulgare subsp. vulgare PE=3 SV=1;tr|A8CCK2|A8CCK2_HORVU Chloroplastic glutathione reductase OS=Hordeum vulgare GN=HvGR1 PE=2 SV=1	4	8	8	8	6	7	5	6	7	5	6	7	5	20.6	20.6	20.6	48.379	447	447;550;280;26	0	53.904	By MS/MS	By MS/MS	By MS/MS	15.2	17.2	13.2	2688900	1038200	787120	863550	20				230	2324;6768;8303;11945;13888;14185;17680;18581	True;True;True;True;True;True;True;True	2414;6982;8567;12305;14406;14720;18323;19257	7865;22143;22144;22145;27256;27257;27258;38673;38674;38675;38676;38677;45267;45268;45269;45270;46344;46345;57880;57881;57882;57883;61057;61058	7019;19918;19919;19920;24555;24556;24557;35075;35076;35077;41089;41090;41091;41092;42087;42088;52511;52512;55525;55526	7019;19919;24555;35075;41092;42088;52512;55526
tr|M0XLU6|M0XLU6_HORVVUncharacterizedproteinOS=Hordeumvulgaresubsp.vulgarePE=3SV=1;tr|F2ELE6|F2ELE6_HORVVPredictedproteinOS=Hordeumvulgaresubsp.vulgarePE=2SV=1;tr|A8CCK8|A8CCK8_HORVUCytosolicglutathionereductaseOS=HordeumvulgareGN=HvGR2PE=2SV=1;tr|Q8LPA9|Q8LPA9_HORVUDeoxymugineicacidsynthase1OS=HordeumvulgareGN=DMAS1PE=2SV=1;tr|M0XLU8|M0XLU8_HORVVUncharacterizedproteinOS=Hordeumvulgaresubsp.vulga…	tr|M0XLU6|M0XLU6_HORVVUncharacterizedproteinOS=Hordeumvulgaresubsp.vulgarePE=3SV=1;tr|F2ELE6|F2ELE6_HORVVPredictedproteinOS=Hordeumvulgaresubsp.vulgarePE=2SV=1;tr|A8CCK8|A8CCK8_HORVUCytosolicglutathionereductaseOS=HordeumvulgareGN=HvGR2PE=2SV=1;tr|Q8LPA9|Q8LPA9_HORVUDeoxymugineicacidsynthase1OS=HordeumvulgareGN=DMAS1PE=2SV=1;tr|M0XLU8|M0XLU8_HORVVUncharacterizedproteinOS=Hordeumvulgaresubsp.vulga…	14;14;14;11;8;7;6;6;6;1;1	14;14;14;11;8;7;6;6;6;1;1	14;14;14;11;8;7;6;6;6;1;1	tr|M0XLU6|M0XLU6_HORVV Uncharacterized protein OS=Hordeum vulgare subsp. vulgare PE=3 SV=1;tr|F2ELE6|F2ELE6_HORVV Predicted protein OS=Hordeum vulgare subsp. vulgare PE=2 SV=1;tr|A8CCK8|A8CCK8_HORVU Cytosolic glutathione reductase OS=Hordeum vulgare GN=HvG	11	14	14	14	11	9	9	11	9	9	11	9	9	43.9	43.9	43.9	53.04	497	497;497;497;359;288;254;201;206;216;70;190	0	120.52	By MS/MS	By MS/MS	By MS/MS	37	26.6	22.1	109960000	33358000	50989000	25615000	37				231	2285;2329;3274;4970;7560;8605;9616;9713;9781;12407;13305;13983;18587;18737	True;True;True;True;True;True;True;True;True;True;True;True;True;True	2374;2419;3396;5140;7800;8877;9917;9918;10020;10093;12790;13700;14510;19263;19427	7734;7735;7885;7886;7887;7888;11067;11068;16556;16557;24786;24787;24788;24789;28156;31393;31394;31395;31715;31716;31717;31901;40179;40180;40181;40182;40183;40184;40185;42936;45601;45602;45603;45604;61072;61073;61074;61701;61702;61703;61704	6913;6914;7036;7037;7038;9916;9917;9918;14823;14824;22384;22385;22386;25424;28451;28452;28453;28454;28735;28736;28901;36466;36467;36468;36469;36470;36471;38907;41390;41391;41392;41393;41394;55538;55539;55540;56099;56100;56101	6913;7037;9916;14824;22385;25424;28451;28736;28901;36467;38907;41390;55540;56101	275;276;277;278	139;349;409;480
tr|J9XM11|J9XM11_HORVUCalciumdependentproteinkinase12OS=HordeumvulgareGN=CDPK12PE=4SV=1;tr|F2EBD7|F2EBD7_HORVVPredictedproteinOS=Hordeumvulgaresubsp.vulgarePE=2SV=1;tr|F2E564|F2E564_HORVVPredictedproteinOS=Hordeumvulgaresubsp.vulgarePE=2SV=1;tr|A8WEN6|A8WEN6_HORVUCalcium-dependentproteinkinaseOS=HordeumvulgareGN=CDPK12PE=2SV=2;tr|M0VWX9|M0VWX9_HORVVUncharacterizedproteinOS=Hordeumvulgaresubsp.vul…	tr|J9XM11|J9XM11_HORVUCalciumdependentproteinkinase12OS=HordeumvulgareGN=CDPK12PE=4SV=1;tr|F2EBD7|F2EBD7_HORVVPredictedproteinOS=Hordeumvulgaresubsp.vulgarePE=2SV=1;tr|F2E564|F2E564_HORVVPredictedproteinOS=Hordeumvulgaresubsp.vulgarePE=2SV=1;tr|A8WEN6|A8WEN6_HORVUCalcium-dependentproteinkinaseOS=HordeumvulgareGN=CDPK12PE=2SV=2	11;11;11;11;4	11;11;11;11;4	8;8;8;8;3	tr|J9XM11|J9XM11_HORVU Calcium dependent protein kinase 12 OS=Hordeum vulgare GN=CDPK12 PE=4 SV=1;tr|F2EBD7|F2EBD7_HORVV Predicted protein OS=Hordeum vulgare subsp. vulgare PE=2 SV=1;tr|F2E564|F2E564_HORVV Predicted protein OS=Hordeum vulgare subsp. vulgar	5	11	11	8	9	7	7	9	7	7	6	5	5	34.7	34.7	26.6	56.928	516	516;516;516;516;242	0	159.59	By MS/MS	By MS/MS	By MS/MS	30.2	21.7	21.7	6428200	2945200	1362500	2120500	25				232	3618;4462;4503;4565;6467;7497;11712;12559;12799;13752;19580	True;True;True;True;True;True;True;True;True;True;True	3749;4618;4660;4725;6677;7736;12066;12942;13186;14229;20305	12125;12126;12127;12128;12129;14952;15084;15268;15269;15270;21154;21155;21156;21157;24596;24597;24598;24599;37897;37898;37899;37900;40640;40641;41376;44644;44645;64640;64641;64642	10851;10852;10853;13410;13521;13670;13671;13672;18964;18965;18966;22213;22214;22215;34379;34380;34381;36879;37526;40521;40522;58818;58819;58820;58821	10852;13410;13521;13671;18965;22214;34379;36879;37526;40522;58818	279	1
tr|A9UGN7|A9UGN7_HORVUBeta-amylase(Fragment)OS=HordeumvulgarePE=3SV=1;tr|M0WHZ4|M0WHZ4_HORVVBeta-amylaseOS=Hordeumvulgaresubsp.vulgarePE=3SV=1;tr|M0WHZ5|M0WHZ5_HORVVBeta-amylaseOS=Hordeumvulgaresubsp.vulgarePE=3SV=1;tr|Q4VM11|Q4VM11_HORVVBeta-amylaseOS=Hordeumvulgaresubsp.vulgareGN=bmy2PE=2SV=1;tr|Q4VM10|Q4VM10_HORVVBeta-amylaseOS=Hordeumvulgaresubsp.vulgareGN=bmy2PE=2SV=1;tr|D6BU17|D6BU17_HORVSB…	tr|A9UGN7|A9UGN7_HORVUBeta-amylase(Fragment)OS=HordeumvulgarePE=3SV=1;tr|M0WHZ4|M0WHZ4_HORVVBeta-amylaseOS=Hordeumvulgaresubsp.vulgarePE=3SV=1;tr|M0WHZ5|M0WHZ5_HORVVBeta-amylaseOS=Hordeumvulgaresubsp.vulgarePE=3SV=1;tr|Q4VM11|Q4VM11_HORVVBeta-amylaseOS=Hordeumvulgaresubsp.vulgareGN=bmy2PE=2SV=1;tr|Q4VM10|Q4VM10_HORVVBeta-amylaseOS=Hordeumvulgaresubsp.vulgareGN=bmy2PE=2SV=1;tr|D6BU17|D6BU17_HORVSB…	1;1;1;1;1;1	1;1;1;1;1;1	1;1;1;1;1;1	tr|A9UGN7|A9UGN7_HORVU Beta-amylase (Fragment) OS=Hordeum vulgare PE=3 SV=1;tr|M0WHZ4|M0WHZ4_HORVV Beta-amylase OS=Hordeum vulgare subsp. vulgare PE=3 SV=1;tr|M0WHZ5|M0WHZ5_HORVV Beta-amylase OS=Hordeum vulgare subsp. vulgare PE=3 SV=1;tr|Q4VM11|Q4VM11_HOR	6	1	1	1	0	0	1	0	0	1	0	0	1	9.1	9.1	9.1	22.17	197	197;268;435;505;505;505	0.0015778	6.9885			By MS/MS	0	0	9.1	107970	0	0	107970	1				233	14169	TRUE	14704	46291	42040	42040
tr|M0VCN7|M0VCN7_HORVVUncharacterizedproteinOS=Hordeumvulgaresubsp.vulgarePE=3SV=1;tr|F2DXM4|F2DXM4_HORVVThioredoxinreductase(Fragment)OS=Hordeumvulgaresubsp.vulgarePE=2SV=1;tr|A9YZV9|A9YZV9_HORVVThioredoxinreductaseOS=Hordeumvulgaresubsp.vulgareGN=NTR1PE=2SV=1;tr|F2CWM7|F2CWM7_HORVVThioredoxinreductaseOS=Hordeumvulgaresubsp.vulgarePE=2SV=1	tr|M0VCN7|M0VCN7_HORVVUncharacterizedproteinOS=Hordeumvulgaresubsp.vulgarePE=3SV=1;tr|F2DXM4|F2DXM4_HORVVThioredoxinreductase(Fragment)OS=Hordeumvulgaresubsp.vulgarePE=2SV=1;tr|A9YZV9|A9YZV9_HORVVThioredoxinreductaseOS=Hordeumvulgaresubsp.vulgareGN=NTR1PE=2SV=1;tr|F2CWM7|F2CWM7_HORVVThioredoxinreductaseOS=Hordeumvulgaresubsp.vulgarePE=2SV=1	5;5;5;5	4;4;4;4	4;4;4;4	tr|M0VCN7|M0VCN7_HORVV Uncharacterized protein OS=Hordeum vulgare subsp. vulgare PE=3 SV=1;tr|F2DXM4|F2DXM4_HORVV Thioredoxin reductase (Fragment) OS=Hordeum vulgare subsp. vulgare PE=2 SV=1;tr|A9YZV9|A9YZV9_HORVV Thioredoxin reductase OS=Hordeum vulgare s	4	5	4	4	4	4	3	3	3	2	3	3	2	38.1	31.9	31.9	27.225	257	257;306;331;369	0	30.934	By MS/MS	By MS/MS	By MS/MS	29.6	33.5	23.3	1217600	645890	293520	278190	9				234	6196;7452;11791;14237;18958	True;False;True;True;True	6399;7688;12146;14774;14775;19660	20295;20296;24431;24432;24433;38148;46575;46576;62454;62455;62456	18142;18143;18144;22071;22072;22073;34603;42289;42290;56805;56806;56807	18142;22071;34603;42289;56806	280	96
tr|M0X1K4|M0X1K4_HORVVUncharacterizedproteinOS=Hordeumvulgaresubsp.vulgarePE=3SV=1;tr|B0I531|B0I531_HORVUPlasmamembraneintrinsicproteinOS=HordeumvulgareGN=PIP2;2PE=2SV=1;tr|M0X1K5|M0X1K5_HORVVUncharacterizedproteinOS=Hordeumvulgaresubsp.vulgarePE=3SV=1;tr|M0X1K7|M0X1K7_HORVVUncharacterizedproteinOS=Hordeumvulgaresubsp.vulgarePE=3SV=1;tr|M0X1K6|M0X1K6_HORVVUncharacterizedproteinOS=Hordeumvulgaresu…	tr|M0X1K4|M0X1K4_HORVVUncharacterizedproteinOS=Hordeumvulgaresubsp.vulgarePE=3SV=1;tr|B0I531|B0I531_HORVUPlasmamembraneintrinsicproteinOS=HordeumvulgareGN=PIP2;2PE=2SV=1;tr|M0X1K5|M0X1K5_HORVVUncharacterizedproteinOS=Hordeumvulgaresubsp.vulgarePE=3SV=1;tr|M0X1K7|M0X1K7_HORVVUncharacterizedproteinOS=Hordeumvulgaresubsp.vulgarePE=3SV=1;tr|M0X1K6|M0X1K6_HORVVUncharacterizedproteinOS=Hordeumvulgaresu…	2;2;2;1;1	2;2;2;1;1	2;2;2;1;1	tr|M0X1K4|M0X1K4_HORVV Uncharacterized protein OS=Hordeum vulgare subsp. vulgare PE=3 SV=1;tr|B0I531|B0I531_HORVU Plasma membrane intrinsic protein OS=Hordeum vulgare GN=PIP2;2 PE=2 SV=1;tr|M0X1K5|M0X1K5_HORVV Uncharacterized protein OS=Hordeum vulgare sub	5	2	2	2	2	2	1	2	2	1	2	2	1	12	12	12	29.899	284	284;284;318;198;231	0	12.647	By MS/MS	By MS/MS	By MS/MS	12	12	5.3	611460	238930	238090	134440	5				235	1296;3051	True;True	1344;3168	4346;4347;4348;4349;4350;4351;10397;10398;10399;10400	3879;3880;3881;3882;9309;9310	3880;9309	281	157
tr|M0WT22|M0WT22_HORVVUncharacterizedproteinOS=Hordeumvulgaresubsp.vulgarePE=3SV=1;tr|F2E2K8|F2E2K8_HORVVPredictedproteinOS=Hordeumvulgaresubsp.vulgarePE=2SV=1;tr|D6PY83|D6PY83_HORVUAquaporinOS=HordeumvulgareGN=pip2;6PE=2SV=1;tr|B0I532|B0I532_HORVUPlasmamembraneintrinsicproteinOS=HordeumvulgareGN=PIP2;5PE=2SV=1;tr|M0WT21|M0WT21_HORVVUncharacterizedproteinOS=Hordeumvulgaresubsp.vulgarePE=3SV=1	tr|M0WT22|M0WT22_HORVVUncharacterizedproteinOS=Hordeumvulgaresubsp.vulgarePE=3SV=1;tr|F2E2K8|F2E2K8_HORVVPredictedproteinOS=Hordeumvulgaresubsp.vulgarePE=2SV=1;tr|D6PY83|D6PY83_HORVUAquaporinOS=HordeumvulgareGN=pip2;6PE=2SV=1;tr|B0I532|B0I532_HORVUPlasmamembraneintrinsicproteinOS=HordeumvulgareGN=PIP2;5PE=2SV=1	3;3;3;3;1	3;3;3;3;1	3;3;3;3;1	tr|M0WT22|M0WT22_HORVV Uncharacterized protein OS=Hordeum vulgare subsp. vulgare PE=3 SV=1;tr|F2E2K8|F2E2K8_HORVV Predicted protein OS=Hordeum vulgare subsp. vulgare PE=2 SV=1;tr|D6PY83|D6PY83_HORVU Aquaporin OS=Hordeum vulgare GN=pip2;6 PE=2 SV=1;tr|B0I53	5	3	3	3	3	2	3	3	2	3	3	2	3	18	18	18	23.086	222	222;290;290;290;156	0	33.025	By MS/MS	By MS/MS	By MS/MS	18	14	18	1698600	729650	442690	526210	10				236	851;1287;21327	True;True;True	876;1334;1335;22103	2811;2812;2813;4324;4325;4326;4327;70483;70484;70485;70486;70487;70488;70489	2502;2503;3856;3857;3858;3859;3860;64102;64103;64104	2502;3857;64102	282	7
tr|M0YH74|M0YH74_HORVVFerritinOS=Hordeumvulgaresubsp.vulgarePE=3SV=1;tr|F2CZM9|F2CZM9_HORVVFerritinOS=Hordeumvulgaresubsp.vulgarePE=2SV=1;tr|B1NC18|B1NC18_HORVUFerritinOS=HordeumvulgareGN=Fer1PE=2SV=1;tr|M0YH73|M0YH73_HORVVFerritinOS=Hordeumvulgaresubsp.vulgarePE=3SV=1;tr|Q945F6|Q945F6_HORVUFerritin(Fragment)OS=HordeumvulgarePE=2SV=1	tr|M0YH74|M0YH74_HORVVFerritinOS=Hordeumvulgaresubsp.vulgarePE=3SV=1;tr|F2CZM9|F2CZM9_HORVVFerritinOS=Hordeumvulgaresubsp.vulgarePE=2SV=1;tr|B1NC18|B1NC18_HORVUFerritinOS=HordeumvulgareGN=Fer1PE=2SV=1;tr|M0YH73|M0YH73_HORVVFerritinOS=Hordeumvulgaresubsp.vulgarePE=3SV=1;tr|Q945F6|Q945F6_HORVUFerritin(Fragment)OS=HordeumvulgarePE=2SV=1	7;7;7;5;4	7;7;7;5;4	7;7;7;5;4	tr|M0YH74|M0YH74_HORVV Ferritin OS=Hordeum vulgare subsp. vulgare PE=3 SV=1;tr|F2CZM9|F2CZM9_HORVV Ferritin OS=Hordeum vulgare subsp. vulgare PE=2 SV=1;tr|B1NC18|B1NC18_HORVU Ferritin OS=Hordeum vulgare GN=Fer1 PE=2 SV=1;tr|M0YH73|M0YH73_HORVV Ferritin OS=	5	7	7	7	6	5	4	6	5	4	6	5	4	39	39	39	27.926	254	254;254;254;189;137	0	54.345	By MS/MS	By MS/MS	By MS/MS	39	29.1	19.7	6189300	2807200	1577400	1804700	19				237	2809;5585;6865;7013;9993;11815;12733	True;True;True;True;True;True;True	2921;5769;7083;7084;7236;10308;12172;13119	9616;9617;9618;18469;22431;22432;22433;22434;22435;22436;22933;22934;22935;22936;32557;32558;32559;32560;32561;38227;38228;41161;41162;41163;41164	8590;8591;16504;20180;20181;20182;20183;20628;20629;20630;29485;29486;29487;29488;34693;37345;37346;37347;37348	8591;16504;20180;20630;29486;34693;37345	283;284	59;178
tr|B3DFH0|B3DFH0_HORVVMyo-inositolmonophosphatase1OS=Hordeumvulgaresubsp.vulgarePE=2SV=1;tr|M0VMN2|M0VMN2_HORVVUncharacterizedproteinOS=Hordeumvulgaresubsp.vulgarePE=4SV=1;tr|M0VMM9|M0VMM9_HORVVUncharacterizedproteinOS=Hordeumvulgaresubsp.vulgarePE=4SV=1;tr|M0VMN7|M0VMN7_HORVVUncharacterizedproteinOS=Hordeumvulgaresubsp.vulgarePE=4SV=1;tr|M0VMN3|M0VMN3_HORVVUncharacterizedproteinOS=Hordeumvulgare…	tr|B3DFH0|B3DFH0_HORVVMyo-inositolmonophosphatase1OS=Hordeumvulgaresubsp.vulgarePE=2SV=1;tr|M0VMN2|M0VMN2_HORVVUncharacterizedproteinOS=Hordeumvulgaresubsp.vulgarePE=4SV=1	6;3;2;1;1	6;3;2;1;1	6;3;2;1;1	tr|B3DFH0|B3DFH0_HORVV Myo-inositol monophosphatase 1 OS=Hordeum vulgare subsp. vulgare PE=2 SV=1;tr|M0VMN2|M0VMN2_HORVV Uncharacterized protein OS=Hordeum vulgare subsp. vulgare PE=4 SV=1	5	6	6	6	5	3	4	5	3	4	5	3	4	32.2	32.2	32.2	28.993	267	267;143;111;103;104	0	44.623	By MS/MS	By MS/MS	By MS/MS	24.7	16.9	17.2	1562900	758550	327120	477190	13				238	660;3839;4313;6738;7913;9882	True;True;True;True;True;True	679;3978;4467;6952;8169;10194	2233;2234;2235;12857;12858;14474;22071;22072;25971;25972;25973;32180	1980;1981;1982;11520;11521;12988;19851;19852;23407;23408;23409;23410;29141	1981;11520;12988;19852;23407;29141	285;286	125;244
tr|M0YYG3|M0YYG3_HORVVUncharacterizedproteinOS=Hordeumvulgaresubsp.vulgarePE=3SV=1;tr|M0YYG1|M0YYG1_HORVVUncharacterizedproteinOS=Hordeumvulgaresubsp.vulgarePE=3SV=1;tr|M0YYG2|M0YYG2_HORVVUncharacterizedproteinOS=Hordeumvulgaresubsp.vulgarePE=3SV=1;tr|F2E6V2|F2E6V2_HORVVPredictedproteinOS=Hordeumvulgaresubsp.vulgarePE=2SV=1;tr|B5TWK8|B5TWK8_HORVUTriticainbeta2OS=HordeumvulgarePE=2SV=1;tr|B4ESE9|B…	tr|M0YYG3|M0YYG3_HORVVUncharacterizedproteinOS=Hordeumvulgaresubsp.vulgarePE=3SV=1;tr|M0YYG1|M0YYG1_HORVVUncharacterizedproteinOS=Hordeumvulgaresubsp.vulgarePE=3SV=1;tr|M0YYG2|M0YYG2_HORVVUncharacterizedproteinOS=Hordeumvulgaresubsp.vulgarePE=3SV=1;tr|F2E6V2|F2E6V2_HORVVPredictedproteinOS=Hordeumvulgaresubsp.vulgarePE=2SV=1;tr|B5TWK8|B5TWK8_HORVUTriticainbeta2OS=HordeumvulgarePE=2SV=1;tr|B4ESE9|B…	4;4;4;4;4;4;2;1	4;4;4;4;4;4;2;1	4;4;4;4;4;4;2;1	tr|M0YYG3|M0YYG3_HORVV Uncharacterized protein OS=Hordeum vulgare subsp. vulgare PE=3 SV=1;tr|M0YYG1|M0YYG1_HORVV Uncharacterized protein OS=Hordeum vulgare subsp. vulgare PE=3 SV=1;tr|M0YYG2|M0YYG2_HORVV Uncharacterized protein OS=Hordeum vulgare subsp. v	8	4	4	4	3	2	3	3	2	3	3	2	3	23.4	23.4	23.4	25.953	239	239;252;340;473;473;476;137;163	0	34.66	By MS/MS	By MS/MS	By MS/MS	17.6	12.1	18	1067600	497110	255030	315460	8				239	4628;14101;14564;20837	True;True;True;True	4789;14630;15122;21598	15437;45961;45962;45963;47841;68871;68872;68873;68874	13820;41726;41727;41728;43405;62605;62606;62607	13820;41726;43405;62607
tr|M0ZFG2|M0ZFG2_HORVVUncharacterizedproteinOS=Hordeumvulgaresubsp.vulgarePE=3SV=1;tr|M0ZFG1|M0ZFG1_HORVVUncharacterizedproteinOS=Hordeumvulgaresubsp.vulgarePE=3SV=1;tr|Q40025|Q40025_HORVUBeta-glucosidaseOS=HordeumvulgareGN=BGQ60PE=3SV=1;tr|B5A496|B5A496_HORVVBeta-glucosidaseOS=Hordeumvulgaresubsp.vulgarePE=2SV=1	tr|M0ZFG2|M0ZFG2_HORVVUncharacterizedproteinOS=Hordeumvulgaresubsp.vulgarePE=3SV=1;tr|M0ZFG1|M0ZFG1_HORVVUncharacterizedproteinOS=Hordeumvulgaresubsp.vulgarePE=3SV=1;tr|Q40025|Q40025_HORVUBeta-glucosidaseOS=HordeumvulgareGN=BGQ60PE=3SV=1;tr|B5A496|B5A496_HORVVBeta-glucosidaseOS=Hordeumvulgaresubsp.vulgarePE=2SV=1	3;3;3;3	2;2;2;2	2;2;2;2	tr|M0ZFG2|M0ZFG2_HORVV Uncharacterized protein OS=Hordeum vulgare subsp. vulgare PE=3 SV=1;tr|M0ZFG1|M0ZFG1_HORVV Uncharacterized protein OS=Hordeum vulgare subsp. vulgare PE=3 SV=1;tr|Q40025|Q40025_HORVU Beta-glucosidase OS=Hordeum vulgare GN=BGQ60 PE=3 S	4	3	2	2	1	2	2	0	1	1	0	1	1	12.2	9.1	9.1	32.909	287	287;448;509;509	0	13.032	By matching	By MS/MS	By MS/MS	3.1	8.4	7	80102	0	27262	52839	2				240	3209;14715;20137	True;False;True	3330;15277;20876	10902;48407;48408;48409;48410;48411;48412;48413;66546	9758;43896;43897;43898;60491	9758;43896;60491
tr|B5AAU1|B5AAU1_HORVVChorismatemutase1OS=Hordeumvulgaresubsp.vulgarePE=2SV=1;tr|M0WRB5|M0WRB5_HORVVUncharacterizedproteinOS=Hordeumvulgaresubsp.vulgarePE=4SV=1;tr|M0WRB7|M0WRB7_HORVVUncharacterizedproteinOS=Hordeumvulgaresubsp.vulgarePE=4SV=1	tr|B5AAU1|B5AAU1_HORVVChorismatemutase1OS=Hordeumvulgaresubsp.vulgarePE=2SV=1;tr|M0WRB5|M0WRB5_HORVVUncharacterizedproteinOS=Hordeumvulgaresubsp.vulgarePE=4SV=1;tr|M0WRB7|M0WRB7_HORVVUncharacterizedproteinOS=Hordeumvulgaresubsp.vulgarePE=4SV=1	6;6;4	6;6;4	6;6;4	tr|B5AAU1|B5AAU1_HORVV Chorismate mutase 1 OS=Hordeum vulgare subsp. vulgare PE=2 SV=1;tr|M0WRB5|M0WRB5_HORVV Uncharacterized protein OS=Hordeum vulgare subsp. vulgare PE=4 SV=1;tr|M0WRB7|M0WRB7_HORVV Uncharacterized protein OS=Hordeum vulgare subsp. vulga	3	6	6	6	3	4	2	3	4	2	3	4	2	25.5	25.5	25.5	34.885	314	314;318;196	0	43.334	By MS/MS	By MS/MS	By MS/MS	12.1	14	11.5	623040	257500	218700	146850	9				241	4145;4752;6415;9243;11364;17095	True;True;True;True;True;True	4294;4916;6624;9535;11710;17718	13914;15808;21020;30141;30142;30143;36795;36796;55937	12457;14149;18826;27286;27287;27288;33380;33381;50763	12457;14149;18826;27288;33381;50763
tr|M0VRB3|M0VRB3_HORVVUncharacterizedproteinOS=Hordeumvulgaresubsp.vulgarePE=4SV=1;tr|F2CZU8|F2CZU8_HORVVPredictedproteinOS=Hordeumvulgaresubsp.vulgarePE=2SV=1;tr|B5AAU2|B5AAU2_HORVVAnthranilatesynthasealphasubunit2(Fragment)OS=Hordeumvulgaresubsp.vulgarePE=2SV=1;tr|M0VRB2|M0VRB2_HORVVUncharacterizedproteinOS=Hordeumvulgaresubsp.vulgarePE=4SV=1;tr|M0UFH6|M0UFH6_HORVVUncharacterizedproteinOS=Horde…	tr|M0VRB3|M0VRB3_HORVVUncharacterizedproteinOS=Hordeumvulgaresubsp.vulgarePE=4SV=1;tr|F2CZU8|F2CZU8_HORVVPredictedproteinOS=Hordeumvulgaresubsp.vulgarePE=2SV=1;tr|B5AAU2|B5AAU2_HORVVAnthranilatesynthasealphasubunit2(Fragment)OS=Hordeumvulgaresubsp.vulgarePE=2SV=1;tr|M0VRB2|M0VRB2_HORVVUncharacterizedproteinOS=Hordeumvulgaresubsp.vulgarePE=4SV=1;tr|M0UFH6|M0UFH6_HORVVUncharacterizedproteinOS=Horde…	2;2;2;1;1	2;2;2;1;1	1;1;1;1;0	tr|M0VRB3|M0VRB3_HORVV Uncharacterized protein OS=Hordeum vulgare subsp. vulgare PE=4 SV=1;tr|F2CZU8|F2CZU8_HORVV Predicted protein OS=Hordeum vulgare subsp. vulgare PE=2 SV=1;tr|B5AAU2|B5AAU2_HORVV Anthranilate synthase alpha subunit 2 (Fragment) OS=Horde	5	2	2	1	2	1	0	2	1	0	1	0	0	5.9	5.9	3.3	54.879	490	490;490;490;283;463	0	12.853	By MS/MS	By MS/MS		5.9	2.7	0	367140	227860	139270	0	4				242	246;4792	True;True	251;4958	778;779;780;781;15946	683;684;685;14272	683;14272
tr|M0Y941|M0Y941_HORVVUncharacterizedproteinOS=Hordeumvulgaresubsp.vulgarePE=4SV=1;tr|B5AAU3|B5AAU3_HORVVChorismatesynthaseOS=Hordeumvulgaresubsp.vulgarePE=2SV=1;tr|F2DWA1|F2DWA1_HORVVChorismatesynthaseOS=Hordeumvulgaresubsp.vulgarePE=2SV=1	tr|M0Y941|M0Y941_HORVVUncharacterizedproteinOS=Hordeumvulgaresubsp.vulgarePE=4SV=1;tr|B5AAU3|B5AAU3_HORVVChorismatesynthaseOS=Hordeumvulgaresubsp.vulgarePE=2SV=1;tr|F2DWA1|F2DWA1_HORVVChorismatesynthaseOS=Hordeumvulgaresubsp.vulgarePE=2SV=1	3;3;3	3;3;3	3;3;3	tr|M0Y941|M0Y941_HORVV Uncharacterized protein OS=Hordeum vulgare subsp. vulgare PE=4 SV=1;tr|B5AAU3|B5AAU3_HORVV Chorismate synthase OS=Hordeum vulgare subsp. vulgare PE=2 SV=1;tr|F2DWA1|F2DWA1_HORVV Chorismate synthase OS=Hordeum vulgare subsp. vulgare P	3	3	3	3	3	1	0	3	1	0	3	1	0	18	18	18	37.797	350	350;442;516	0	18.917	By MS/MS	By MS/MS		18	3.1	0	288310	239370	48945	0	4				243	9677;18872;19566	True;True;True	9984;19567;20291	31599;62141;62142;64577	28639;56525;56526;58759	28639;56525;58759	287	35
tr|B5M699|B5M699_HORVUIsoflavonereductaseOS=HordeumvulgarePE=2SV=1;tr|M0XQJ7|M0XQJ7_HORVVUncharacterizedproteinOS=Hordeumvulgaresubsp.vulgarePE=4SV=1	tr|B5M699|B5M699_HORVUIsoflavonereductaseOS=HordeumvulgarePE=2SV=1;tr|M0XQJ7|M0XQJ7_HORVVUncharacterizedproteinOS=Hordeumvulgaresubsp.vulgarePE=4SV=1	6;5	6;5	6;5	tr|B5M699|B5M699_HORVU Isoflavone reductase OS=Hordeum vulgare PE=2 SV=1;tr|M0XQJ7|M0XQJ7_HORVV Uncharacterized protein OS=Hordeum vulgare subsp. vulgare PE=4 SV=1	2	6	6	6	6	5	4	6	5	4	6	5	4	29.1	29.1	29.1	36.031	330	330;245	0	48.516	By MS/MS	By MS/MS	By MS/MS	29.1	23.9	16.7	1481200	658310	366160	456700	15				244	1173;6273;8227;9901;20036;20938	True;True;True;True;True;True	1216;6476;8490;10213;20770;21702	3961;3962;20575;20576;27019;27020;27021;32259;32260;66144;66145;66146;69195;69196;69197	3543;3544;18419;18420;24353;24354;24355;29207;29208;60162;60163;60164;62889;62890;62891	3543;18420;24353;29207;60162;62889
tr|B5U8Z0|B5U8Z0_HORVUAlpha-glucosidaselikeproteinOS=HordeumvulgareGN=Agl3PE=2SV=1;tr|M0UY87|M0UY87_HORVVUncharacterizedproteinOS=Hordeumvulgaresubsp.vulgarePE=4SV=1;tr|M0UY89|M0UY89_HORVVUncharacterizedproteinOS=Hordeumvulgaresubsp.vulgarePE=4SV=1;tr|F2CQW0|F2CQW0_HORVVPredictedprotein(Fragment)OS=Hordeumvulgaresubsp.vulgarePE=2SV=1;tr|M0YFR0|M0YFR0_HORVVUncharacterizedproteinOS=Hordeumvulgaresu…	tr|B5U8Z0|B5U8Z0_HORVUAlpha-glucosidaselikeproteinOS=HordeumvulgareGN=Agl3PE=2SV=1	12;5;5;5;2;2;1	12;5;5;5;2;2;1	12;5;5;5;2;2;1	tr|B5U8Z0|B5U8Z0_HORVU Alpha-glucosidase like protein OS=Hordeum vulgare GN=Agl3 PE=2 SV=1	7	12	12	12	7	10	7	7	10	7	7	10	7	19.2	19.2	19.2	108.62	980	980;293;371;462;378;397;321	0	83.231	By MS/MS	By MS/MS	By MS/MS	9.5	17.1	10.4	2418100	820480	802470	795160	26				245	825;4453;4691;7352;8611;9167;12579;15635;15789;17511;19806;20325	True;True;True;True;True;True;True;True;True;True;True;True	850;4609;4855;7580;8883;9458;12964;16216;16378;18148;20537;21067	2736;14925;15617;15618;15619;24055;24056;28170;28171;29919;40698;40699;40700;51198;51632;51633;57340;57341;57342;65348;65349;67186;67187;67188	2436;13384;13385;13980;13981;13982;21737;21738;21739;25436;25437;27067;36930;36931;36932;46395;46817;46818;52031;52032;52033;59465;59466;61088;61089;61090	2436;13385;13982;21737;25436;27067;36932;46395;46818;52031;59465;61089	288	726
tr|F2D839|F2D839_HORVVPredictedproteinOS=Hordeumvulgaresubsp.vulgarePE=2SV=1;tr|B5U8Z1|B5U8Z1_HORVUAlpha-glucosidaselikeproteinOS=HordeumvulgareGN=Agl4PE=2SV=1;tr|M0VSG8|M0VSG8_HORVVUncharacterizedproteinOS=Hordeumvulgaresubsp.vulgarePE=3SV=1;tr|M0VSG7|M0VSG7_HORVVUncharacterizedproteinOS=Hordeumvulgaresubsp.vulgarePE=3SV=1;tr|M0VSG9|M0VSG9_HORVVUncharacterizedproteinOS=Hordeumvulgaresubsp.vulgar…	tr|F2D839|F2D839_HORVVPredictedproteinOS=Hordeumvulgaresubsp.vulgarePE=2SV=1;tr|B5U8Z1|B5U8Z1_HORVUAlpha-glucosidaselikeproteinOS=HordeumvulgareGN=Agl4PE=2SV=1	9;9;4;3;1	9;9;4;3;1	9;9;4;3;1	tr|F2D839|F2D839_HORVV Predicted protein OS=Hordeum vulgare subsp. vulgare PE=2 SV=1;tr|B5U8Z1|B5U8Z1_HORVU Alpha-glucosidase like protein OS=Hordeum vulgare GN=Agl4 PE=2 SV=1	5	9	9	9	5	7	5	5	7	5	5	7	5	12.9	12.9	12.9	102.95	915	915;916;658;531;77	0	62.035	By MS/MS	By MS/MS	By MS/MS	7.3	10.6	7.4	1464500	485190	550720	428560	23				246	1212;2958;6121;9518;12743;13062;13951;14879;21313	True;True;True;True;True;True;True;True;True	1255;3075;6320;9818;13129;13453;14475;15446;22087	4096;10100;20040;20041;20042;31068;41202;41203;41204;42143;42144;42145;45522;48881;70418;70419;70420	3655;9045;9046;17906;17907;17908;28134;37374;37375;37376;37377;38212;38213;38214;38215;41323;44332;64046;64047;64048;64049;64050;64051	3655;9045;17906;28134;37374;38215;41323;44332;64047
tr|M0X6B2|M0X6B2_HORVVUncharacterizedproteinOS=Hordeumvulgaresubsp.vulgarePE=4SV=1;tr|B6C9J4|B6C9J4_HORVVSAL1OS=Hordeumvulgaresubsp.vulgareGN=Sal1PE=4SV=1;tr|B0BKB1|B0BKB1_HORVVSuperal1(Fragment)OS=Hordeumvulgaresubsp.vulgareGN=sal1PE=4SV=1;tr|B0BKB0|B0BKB0_HORVUSuperal1(Fragment)OS=HordeumvulgareGN=sal1PE=4SV=1	tr|M0X6B2|M0X6B2_HORVVUncharacterizedproteinOS=Hordeumvulgaresubsp.vulgarePE=4SV=1;tr|B6C9J4|B6C9J4_HORVVSAL1OS=Hordeumvulgaresubsp.vulgareGN=Sal1PE=4SV=1;tr|B0BKB1|B0BKB1_HORVVSuperal1(Fragment)OS=Hordeumvulgaresubsp.vulgareGN=sal1PE=4SV=1;tr|B0BKB0|B0BKB0_HORVUSuperal1(Fragment)OS=HordeumvulgareGN=sal1PE=4SV=1	2;2;1;1	2;2;1;1	2;2;1;1	tr|M0X6B2|M0X6B2_HORVV Uncharacterized protein OS=Hordeum vulgare subsp. vulgare PE=4 SV=1;tr|B6C9J4|B6C9J4_HORVV SAL1 OS=Hordeum vulgare subsp. vulgare GN=Sal1 PE=4 SV=1;tr|B0BKB1|B0BKB1_HORVV Superal1 (Fragment) OS=Hordeum vulgare subsp. vulgare GN=sal1	4	2	2	2	1	1	2	1	1	2	1	1	2	10.8	10.8	10.8	22.685	204	204;204;180;180	0.00037078	12.25	By MS/MS	By MS/MS	By MS/MS	4.9	4.9	10.8	224550	56076	32418	136050	4				247	3522;13774	True;True	3651;14260	11830;44735;44736;44737	10599;40608;40609;40610	10599;40608	289;290	114;118
tr|B6DEN9|B6DEN9_HORVUMalicenzymeOS=HordeumvulgarePE=2SV=1;tr|M0UJL4|M0UJL4_HORVVMalicenzymeOS=Hordeumvulgaresubsp.vulgarePE=3SV=1;tr|M0UJL2|M0UJL2_HORVVMalicenzymeOS=Hordeumvulgaresubsp.vulgarePE=3SV=1;tr|M0XPP1|M0XPP1_HORVVUncharacterizedproteinOS=Hordeumvulgaresubsp.vulgarePE=4SV=1;tr|M0XPN9|M0XPN9_HORVVMalicenzymeOS=Hordeumvulgaresubsp.vulgarePE=3SV=1;tr|M0XPN7|M0XPN7_HORVVMalicenzymeOS=Horde…	tr|B6DEN9|B6DEN9_HORVUMalicenzymeOS=HordeumvulgarePE=2SV=1;tr|M0UJL4|M0UJL4_HORVVMalicenzymeOS=Hordeumvulgaresubsp.vulgarePE=3SV=1	7;5;3;2;2;2;2	7;5;3;2;2;2;2	6;4;2;1;1;1;1	tr|B6DEN9|B6DEN9_HORVU Malic enzyme OS=Hordeum vulgare PE=2 SV=1;tr|M0UJL4|M0UJL4_HORVV Malic enzyme OS=Hordeum vulgare subsp. vulgare PE=3 SV=1	7	7	7	6	7	7	4	7	7	4	6	6	3	20.7	20.7	18.8	63.006	570	570;496;293;367;459;593;661	0	71.817	By MS/MS	By MS/MS	By MS/MS	20.7	20.7	9.6	1630600	823180	521700	285670	21				248	962;2263;8089;12907;16541;18220;20045	True;True;True;True;True;True;True	993;2350;8348;13297;17151;18875;20779	3210;3211;3212;3213;7660;7661;26582;26583;26584;26585;26586;41691;41692;41693;41694;41695;41696;54048;54049;54050;59767;59768;59769;66178;66179;66180	2877;2878;2879;6845;6846;6847;6848;23958;23959;23960;23961;37802;37803;37804;49041;49042;49043;54360;54361;60190;60191	2877;6845;23958;37802;49041;54361;60190
tr|B6DZR9|B6DZR9_HORVURNA-dependentRNApolymerase(Fragment)OS=HordeumvulgarePE=3SV=1;tr|M0WH19|M0WH19_HORVVRNA-dependentRNApolymeraseOS=Hordeumvulgaresubsp.vulgarePE=3SV=1;tr|M0WH20|M0WH20_HORVVRNA-dependentRNApolymeraseOS=Hordeumvulgaresubsp.vulgarePE=3SV=1	tr|B6DZR9|B6DZR9_HORVURNA-dependentRNApolymerase(Fragment)OS=HordeumvulgarePE=3SV=1;tr|M0WH19|M0WH19_HORVVRNA-dependentRNApolymeraseOS=Hordeumvulgaresubsp.vulgarePE=3SV=1;tr|M0WH20|M0WH20_HORVVRNA-dependentRNApolymeraseOS=Hordeumvulgaresubsp.vulgarePE=3SV=1	9;8;6	9;8;6	9;8;6	tr|B6DZR9|B6DZR9_HORVU RNA-dependent RNA polymerase (Fragment) OS=Hordeum vulgare PE=3 SV=1;tr|M0WH19|M0WH19_HORVV RNA-dependent RNA polymerase OS=Hordeum vulgare subsp. vulgare PE=3 SV=1;tr|M0WH20|M0WH20_HORVV RNA-dependent RNA polymerase OS=Hordeum vulga	3	9	9	9	5	2	5	5	2	5	5	2	5	10.1	10.1	10.1	118.6	1047	1047;1018;731	0	59.314	By MS/MS	By MS/MS	By MS/MS	5.4	2.7	5.3	812280	307970	112180	392130	12				249	1189;2405;5934;11213;12697;12809;12858;17422;21691	True;True;True;True;True;True;True;True;True	1232;2499;6129;11557;13083;13196;13247;18056;22483	4005;4006;8166;19562;36346;36347;41053;41054;41404;41537;57044;71646	3582;3583;7285;17478;32995;32996;37244;37245;37544;37671;51772;65184	3582;7285;17478;32995;37244;37544;37671;51772;65184
tr|B6E012|B6E012_HORVUFloweringtimecontrolproteinOS=HordeumvulgareGN=FCAPE=2SV=2;tr|M0X5X4|M0X5X4_HORVVUncharacterizedproteinOS=Hordeumvulgaresubsp.vulgarePE=4SV=1;tr|Q9LLX3|Q9LLX3_HORVVABAbindingproteinOS=Hordeumvulgaresubsp.vulgareGN=ABAP1PE=2SV=1;tr|M0X5X5|M0X5X5_HORVVUncharacterizedproteinOS=Hordeumvulgaresubsp.vulgarePE=4SV=1	tr|B6E012|B6E012_HORVUFloweringtimecontrolproteinOS=HordeumvulgareGN=FCAPE=2SV=2;tr|M0X5X4|M0X5X4_HORVVUncharacterizedproteinOS=Hordeumvulgaresubsp.vulgarePE=4SV=1;tr|Q9LLX3|Q9LLX3_HORVVABAbindingproteinOS=Hordeumvulgaresubsp.vulgareGN=ABAP1PE=2SV=1	4;3;2;1	4;3;2;1	3;3;2;1	tr|B6E012|B6E012_HORVU Flowering time control protein OS=Hordeum vulgare GN=FCA PE=2 SV=2;tr|M0X5X4|M0X5X4_HORVV Uncharacterized protein OS=Hordeum vulgare subsp. vulgare PE=4 SV=1;tr|Q9LLX3|Q9LLX3_HORVV ABA binding protein OS=Hordeum vulgare subsp. vulgar	4	4	4	3	3	3	2	3	3	2	2	2	1	8.7	8.7	6.6	79.932	743	743;549;472;260	0	30.468	By MS/MS	By MS/MS	By MS/MS	6.2	6.2	3.6	675240	289310	184810	201120	8				250	1891;4836;9918;15982	True;True;True;True	1968;5003;10230;16575	6400;6401;6402;16095;32313;32314;32315;52193	5735;5736;5737;14394;29257;29258;29259;47312	5737;14394;29258;47312	291	247
tr|B6VGZ4|B6VGZ4_HORVSPutativeimportinalpha-2subunit(Fragment)OS=Hordeumvulgaresubsp.spontaneumPE=4SV=1;tr|D7F570|D7F570_HORVSPutativeimportinalpha-2subunit(Fragment)OS=Hordeumvulgaresubsp.spontaneumPE=4SV=1;tr|D7F569|D7F569_HORVSPutativeimportinalpha-2subunit(Fragment)OS=Hordeumvulgaresubsp.spontaneumPE=4SV=1;tr|F2DG23|F2DG23_HORVVPredictedproteinOS=Hordeumvulgaresubsp.vulgarePE=2SV=1	tr|B6VGZ4|B6VGZ4_HORVSPutativeimportinalpha-2subunit(Fragment)OS=Hordeumvulgaresubsp.spontaneumPE=4SV=1;tr|D7F570|D7F570_HORVSPutativeimportinalpha-2subunit(Fragment)OS=Hordeumvulgaresubsp.spontaneumPE=4SV=1;tr|D7F569|D7F569_HORVSPutativeimportinalpha-2subunit(Fragment)OS=Hordeumvulgaresubsp.spontaneumPE=4SV=1;tr|F2DG23|F2DG23_HORVVPredictedproteinOS=Hordeumvulgaresubsp.vulgarePE=2SV=1	1;1;1;1	1;1;1;1	1;1;1;1	tr|B6VGZ4|B6VGZ4_HORVS Putative importin alpha-2 subunit (Fragment) OS=Hordeum vulgare subsp. spontaneum PE=4 SV=1;tr|D7F570|D7F570_HORVS Putative importin alpha-2 subunit (Fragment) OS=Hordeum vulgare subsp. spontaneum PE=4 SV=1;tr|D7F569|D7F569_HORVS Put	4	1	1	1	0	0	1	0	0	1	0	0	1	13	13	13	11.423	108	108;122;122;430	0.0015743	6.9564			By MS/MS	0	0	13	45194	0	0	45194	1				251	17399	TRUE	18032	56940	51650	51650
tr|M0VCX1|M0VCX1_HORVVUncharacterizedproteinOS=Hordeumvulgaresubsp.vulgarePE=3SV=1;tr|D2KZ41|D2KZ41_HORVVTonoplastintrinsicproteinOS=Hordeumvulgaresubsp.vulgareGN=HvTIP2;3PE=2SV=1;tr|B8R6A6|B8R6A6_HORVUDeltatonoplastintrinsicproteinOS=HordeumvulgareGN=HvTIP2;3PE=2SV=1	tr|M0VCX1|M0VCX1_HORVVUncharacterizedproteinOS=Hordeumvulgaresubsp.vulgarePE=3SV=1;tr|D2KZ41|D2KZ41_HORVVTonoplastintrinsicproteinOS=Hordeumvulgaresubsp.vulgareGN=HvTIP2;3PE=2SV=1;tr|B8R6A6|B8R6A6_HORVUDeltatonoplastintrinsicproteinOS=HordeumvulgareGN=HvTIP2;3PE=2SV=1	1;1;1	1;1;1	1;1;1	tr|M0VCX1|M0VCX1_HORVV Uncharacterized protein OS=Hordeum vulgare subsp. vulgare PE=3 SV=1;tr|D2KZ41|D2KZ41_HORVV Tonoplast intrinsic protein OS=Hordeum vulgare subsp. vulgare GN=HvTIP2;3 PE=2 SV=1;tr|B8R6A6|B8R6A6_HORVU Delta tonoplast intrinsic protein O	3	1	1	1	1	1	1	1	1	1	1	1	1	5.5	5.5	5.5	20.396	200	200;248;248	0.001387	9.9443	By MS/MS	By MS/MS	By MS/MS	5.5	5.5	5.5	1363000	514670	601450	246880	5				252	5816	TRUE	6008	19215;19216;19217;19218;19219;19220;19221	17169;17170;17171;17172;17173	17172
tr|F2CV80|F2CV80_HORVVPredictedproteinOS=Hordeumvulgaresubsp.vulgarePE=2SV=1;tr|B8YMT6|B8YMT6_HORVUCBP20OS=HordeumvulgareGN=cbp20PE=4SV=1	tr|F2CV80|F2CV80_HORVVPredictedproteinOS=Hordeumvulgaresubsp.vulgarePE=2SV=1;tr|B8YMT6|B8YMT6_HORVUCBP20OS=HordeumvulgareGN=cbp20PE=4SV=1	2;2	2;2	2;2	tr|F2CV80|F2CV80_HORVV Predicted protein OS=Hordeum vulgare subsp. vulgare PE=2 SV=1;tr|B8YMT6|B8YMT6_HORVU CBP20 OS=Hordeum vulgare GN=cbp20 PE=4 SV=1	2	2	2	2	2	2	1	2	2	1	2	2	1	12.4	12.4	12.4	28.051	241	241;241	0	16.018	By MS/MS	By MS/MS	By MS/MS	12.4	12.4	4.6	829420	421090	329230	79088	5				253	5155;19090	True;True	5327;19798	17161;17162;62957;62958;62959	15324;15325;57272;57273;57274	15325;57274
tr|M0VT72|M0VT72_HORVVUncharacterizedproteinOS=Hordeumvulgaresubsp.vulgarePE=4SV=1;tr|F2D018|F2D018_HORVVPredictedproteinOS=Hordeumvulgaresubsp.vulgarePE=2SV=1;tr|C1IC96|C1IC96_HORVUHistonedeacetylaseRPD3/HDA1classIIOS=HordeumvulgarePE=2SV=1	tr|M0VT72|M0VT72_HORVVUncharacterizedproteinOS=Hordeumvulgaresubsp.vulgarePE=4SV=1;tr|F2D018|F2D018_HORVVPredictedproteinOS=Hordeumvulgaresubsp.vulgarePE=2SV=1;tr|C1IC96|C1IC96_HORVUHistonedeacetylaseRPD3/HDA1classIIOS=HordeumvulgarePE=2SV=1	1;1;1	1;1;1	1;1;1	tr|M0VT72|M0VT72_HORVV Uncharacterized protein OS=Hordeum vulgare subsp. vulgare PE=4 SV=1;tr|F2D018|F2D018_HORVV Predicted protein OS=Hordeum vulgare subsp. vulgare PE=2 SV=1;tr|C1IC96|C1IC96_HORVU Histone deacetylase RPD3/HDA1 class II OS=Hordeum vulgare	3	1	1	1	1	1	0	1	1	0	1	1	0	4.5	4.5	4.5	43.5	404	404;614;614	0.0016313	7.5327	By MS/MS	By MS/MS		4.5	4.5	0	158690	69343	89345	0	2				254	19889	TRUE	20620	65620;65621;65622;65623	59708;59709	59709
tr|M0YT61|M0YT61_HORVVUncharacterizedproteinOS=Hordeumvulgaresubsp.vulgarePE=4SV=1;tr|F2DXM7|F2DXM7_HORVVPredictedproteinOS=Hordeumvulgaresubsp.vulgarePE=2SV=1;tr|M0YT59|M0YT59_HORVVUncharacterizedproteinOS=Hordeumvulgaresubsp.vulgarePE=4SV=1;tr|C1IC98|C1IC98_HORVUHistonedeacetylaseHD2isoform2OS=HordeumvulgarePE=2SV=1;tr|M0YT60|M0YT60_HORVVUncharacterizedproteinOS=Hordeumvulgaresubsp.vulgarePE=4S…	tr|M0YT61|M0YT61_HORVVUncharacterizedproteinOS=Hordeumvulgaresubsp.vulgarePE=4SV=1;tr|F2DXM7|F2DXM7_HORVVPredictedproteinOS=Hordeumvulgaresubsp.vulgarePE=2SV=1;tr|M0YT59|M0YT59_HORVVUncharacterizedproteinOS=Hordeumvulgaresubsp.vulgarePE=4SV=1;tr|C1IC98|C1IC98_HORVUHistonedeacetylaseHD2isoform2OS=HordeumvulgarePE=2SV=1;tr|M0YT60|M0YT60_HORVVUncharacterizedproteinOS=Hordeumvulgaresubsp.vulgarePE=4S…	7;7;7;7;5;5	7;7;7;7;5;5	7;7;7;7;5;5	tr|M0YT61|M0YT61_HORVV Uncharacterized protein OS=Hordeum vulgare subsp. vulgare PE=4 SV=1;tr|F2DXM7|F2DXM7_HORVV Predicted protein OS=Hordeum vulgare subsp. vulgare PE=2 SV=1;tr|M0YT59|M0YT59_HORVV Uncharacterized protein OS=Hordeum vulgare subsp. vulgare	6	7	7	7	5	5	6	5	5	6	5	5	6	34.1	34.1	34.1	33.375	308	308;370;386;386;213;270	0	55.005	By MS/MS	By MS/MS	By MS/MS	23.7	25.3	29.2	2302000	611940	830600	859460	15				255	656;6671;8984;14759;16289;18062;18137	True;True;True;True;True;True;True	675;6885;9269;15321;16893;18714;18792	2224;2225;2226;21870;21871;21872;29310;29311;29312;29313;48546;48547;48548;53173;53174;59097;59486;59487	1972;1973;1974;19676;19677;26522;26523;26524;44027;44028;44029;48227;48228;53674;54087;54088	1973;19676;26522;44027;48227;53674;54088	292	179
tr|C3VX01|C3VX01_HORVUDimericalpha-amylaseinhibitorOS=HordeumvulgareGN=AAIPE=4SV=1;tr|C3VX00|C3VX00_HORVUDimericalpha-amylaseinhibitorOS=HordeumvulgareGN=AAIPE=4SV=1;tr|C3VWZ9|C3VWZ9_HORVUDimericalpha-amylaseinhibitorOS=HordeumvulgareGN=AAIPE=4SV=1;tr|C3VWZ8|C3VWZ8_HORVUDimericalpha-amylaseinhibitorOS=HordeumvulgareGN=AAIPE=4SV=1	tr|C3VX01|C3VX01_HORVUDimericalpha-amylaseinhibitorOS=HordeumvulgareGN=AAIPE=4SV=1;tr|C3VX00|C3VX00_HORVUDimericalpha-amylaseinhibitorOS=HordeumvulgareGN=AAIPE=4SV=1;tr|C3VWZ9|C3VWZ9_HORVUDimericalpha-amylaseinhibitorOS=HordeumvulgareGN=AAIPE=4SV=1;tr|C3VWZ8|C3VWZ8_HORVUDimericalpha-amylaseinhibitorOS=HordeumvulgareGN=AAIPE=4SV=1	1;1;1;1	1;1;1;1	1;1;1;1	tr|C3VX01|C3VX01_HORVU Dimeric alpha-amylase inhibitor OS=Hordeum vulgare GN=AAI PE=4 SV=1;tr|C3VX00|C3VX00_HORVU Dimeric alpha-amylase inhibitor OS=Hordeum vulgare GN=AAI PE=4 SV=1;tr|C3VWZ9|C3VWZ9_HORVU Dimeric alpha-amylase inhibitor OS=Hordeum vulgare	4	1	1	1	1	1	1	1	1	1	1	1	1	11.3	11.3	11.3	15.343	141	141;141;141;141	0.0013473	8.3217	By MS/MS	By MS/MS	By MS/MS	11.3	11.3	11.3	207930	30121	45760	132040	4				256	4788	TRUE	4954	15936;15937;15938	14262;14263;14264;14265	14265
tr|C3W8L3|C3W8L3_HORVVStarchsynthase,chloroplastic/amyloplastic(Fragment)OS=Hordeumvulgaresubsp.vulgareGN=SSIPE=2SV=1;tr|M0YLD7|M0YLD7_HORVVStarchsynthase,chloroplastic/amyloplasticOS=Hordeumvulgaresubsp.vulgarePE=3SV=1;tr|Q9M5A3|Q9M5A3_HORVUStarchsynthase,chloroplastic/amyloplasticOS=HordeumvulgareGN=SSIPE=1SV=1;tr|F2DKB2|F2DKB2_HORVVPredictedprotein(Fragment)OS=Hordeumvulgaresubsp.vulgarePE=2SV…	tr|C3W8L3|C3W8L3_HORVVStarchsynthase,chloroplastic/amyloplastic(Fragment)OS=Hordeumvulgaresubsp.vulgareGN=SSIPE=2SV=1;tr|M0YLD7|M0YLD7_HORVVStarchsynthase,chloroplastic/amyloplasticOS=Hordeumvulgaresubsp.vulgarePE=3SV=1;tr|Q9M5A3|Q9M5A3_HORVUStarchsynthase,chloroplastic/amyloplasticOS=HordeumvulgareGN=SSIPE=1SV=1;tr|F2DKB2|F2DKB2_HORVVPredictedprotein(Fragment)OS=Hordeumvulgaresubsp.vulgarePE=2SV…	3;3;3;2;1	3;3;3;2;1	3;3;3;2;1	tr|C3W8L3|C3W8L3_HORVV Starch synthase, chloroplastic/amyloplastic (Fragment) OS=Hordeum vulgare subsp. vulgare GN=SSI PE=2 SV=1;tr|M0YLD7|M0YLD7_HORVV Starch synthase, chloroplastic/amyloplastic OS=Hordeum vulgare subsp. vulgare PE=3 SV=1;tr|Q9M5A3|Q9M5A3	5	3	3	3	3	0	2	3	0	2	3	0	2	8.2	8.2	8.2	57.487	515	515;521;643;147;232	0	21.43	By MS/MS		By MS/MS	8.2	0	5.8	451990	216320	0	235670	8				257	4048;6977;16567	True;True;True	4193;7198;17177	13511;22812;22813;22814;54141;54142;54143;54144	12113;20519;20520;20521;20522;49118;49119;49120	12113;20520;49120
tr|Q9ZTB7|Q9ZTB7_HORVUStarchbranchingenzymeIIaOS=HordeumvulgareGN=sbeIIaPE=2SV=1;tr|F2EAD9|F2EAD9_HORVVPredictedproteinOS=Hordeumvulgaresubsp.vulgarePE=2SV=1;tr|C3W8M2|C3W8M2_HORVVStarchbranchingenzymeOS=Hordeumvulgaresubsp.vulgareGN=SBE2aPE=2SV=1;tr|M0XWL3|M0XWL3_HORVVUncharacterizedproteinOS=Hordeumvulgaresubsp.vulgarePE=4SV=1;tr|F2EFQ0|F2EFQ0_HORVVPredictedprotein(Fragment)OS=Hordeumvulgaresub…	tr|Q9ZTB7|Q9ZTB7_HORVUStarchbranchingenzymeIIaOS=HordeumvulgareGN=sbeIIaPE=2SV=1;tr|F2EAD9|F2EAD9_HORVVPredictedproteinOS=Hordeumvulgaresubsp.vulgarePE=2SV=1;tr|C3W8M2|C3W8M2_HORVVStarchbranchingenzymeOS=Hordeumvulgaresubsp.vulgareGN=SBE2aPE=2SV=1;tr|M0XWL3|M0XWL3_HORVVUncharacterizedproteinOS=Hordeumvulgaresubsp.vulgarePE=4SV=1	17;17;17;10;4;2;1;1;1	17;17;17;10;4;2;1;1;1	17;17;17;10;4;2;1;1;1	tr|Q9ZTB7|Q9ZTB7_HORVU Starch branching enzyme IIa OS=Hordeum vulgare GN=sbeIIa PE=2 SV=1;tr|F2EAD9|F2EAD9_HORVV Predicted protein OS=Hordeum vulgare subsp. vulgare PE=2 SV=1;tr|C3W8M2|C3W8M2_HORVV Starch branching enzyme OS=Hordeum vulgare subsp. vulgare	9	17	17	17	10	11	15	10	11	15	10	11	15	33.5	33.5	33.5	83.831	734	734;821;821;483;71;78;601;803;829	0	115.84	By MS/MS	By MS/MS	By MS/MS	15	23.2	31.2	4921400	1656400	1261600	2003400	40				258	218;2861;3130;3928;5174;6525;7812;9806;9807;10334;11255;11471;11557;15565;16252;17804;18905	True;True;True;True;True;True;True;True;True;True;True;True;True;True;True;True;True	223;2973;3249;4069;5346;6735;8066;10118;10119;10652;11599;11820;11906;16145;16856;18448;19605	696;697;698;9757;9758;10660;10661;13127;13128;13129;17233;21385;21386;25632;25633;31961;31962;31963;31964;33624;36450;37167;37168;37169;37170;37171;37411;37412;51010;51011;53064;53065;53066;58296;58297;62280;62281;62282	614;615;616;8719;8720;9538;9539;9540;11755;11756;11757;15379;19223;19224;19225;23113;23114;28954;28955;28956;28957;30482;33083;33728;33729;33730;33731;33732;33944;33945;46230;46231;48108;48109;48110;52892;52893;56645;56646;56647	614;8720;9539;11756;15379;19223;23113;28954;28957;30482;33083;33728;33944;46231;48108;52893;56646	293	231
tr|C3W8P0|C3W8P0_HORVVAlpha-1,4glucanphosphorylase(Fragment)OS=Hordeumvulgaresubsp.vulgareGN=PHO2PE=2SV=1;tr|F2CVY7|F2CVY7_HORVVAlpha-1,4glucanphosphorylase(Fragment)OS=Hordeumvulgaresubsp.vulgarePE=2SV=1;tr|M0WCK3|M0WCK3_HORVVAlpha-1,4glucanphosphorylaseOS=Hordeumvulgaresubsp.vulgarePE=3SV=1	tr|C3W8P0|C3W8P0_HORVVAlpha-1,4glucanphosphorylase(Fragment)OS=Hordeumvulgaresubsp.vulgareGN=PHO2PE=2SV=1;tr|F2CVY7|F2CVY7_HORVVAlpha-1,4glucanphosphorylase(Fragment)OS=Hordeumvulgaresubsp.vulgarePE=2SV=1;tr|M0WCK3|M0WCK3_HORVVAlpha-1,4glucanphosphorylaseOS=Hordeumvulgaresubsp.vulgarePE=3SV=1	10;9;5	3;3;0	3;3;0	tr|C3W8P0|C3W8P0_HORVV Alpha-1,4 glucan phosphorylase (Fragment) OS=Hordeum vulgare subsp. vulgare GN=PHO2 PE=2 SV=1;tr|F2CVY7|F2CVY7_HORVV Alpha-1,4 glucan phosphorylase (Fragment) OS=Hordeum vulgare subsp. vulgare PE=2 SV=1;tr|M0WCK3|M0WCK3_HORVV Alpha-1	3	10	3	3	7	7	5	1	2	1	1	2	1	33.8	11.3	11.3	43.702	388	388;399;286	0	24.987	By MS/MS	By MS/MS	By MS/MS	22.2	25	20.1	345570	183710	109730	52127	5				259	552;786;4585;4915;5705;5795;6953;13223;13782;17868	False;False;True;True;False;False;True;False;False;False	568;810;4746;5085;5896;5987;7174;13615;14271;18518	1883;1884;2631;15327;16404;18870;18871;19152;19153;19154;19155;22748;22749;42622;42623;42624;42625;42626;42627;44797;58511;58512;58513;58514	1664;1665;2330;13726;14681;16855;16856;17114;17115;17116;20454;20455;20456;38641;38642;38643;38644;38645;38646;40676;53103;53104;53105;53106	1664;2330;13726;14681;16856;17114;20455;38645;40676;53103
tr|F2E7C0|F2E7C0_HORVVPredictedproteinOS=Hordeumvulgaresubsp.vulgarePE=2SV=1;tr|C4PFJ4|C4PFJ4_HORVVPti1-likeS/TproteinkinaseOS=Hordeumvulgaresubsp.vulgareGN=Pti1PE=2SV=1;tr|M0V9K5|M0V9K5_HORVVUncharacterizedproteinOS=Hordeumvulgaresubsp.vulgarePE=4SV=1;tr|M0X4B7|M0X4B7_HORVVUncharacterizedproteinOS=Hordeumvulgaresubsp.vulgarePE=4SV=1;tr|M0X4B9|M0X4B9_HORVVUncharacterizedproteinOS=Hordeumvulgaresu…	tr|F2E7C0|F2E7C0_HORVVPredictedproteinOS=Hordeumvulgaresubsp.vulgarePE=2SV=1;tr|C4PFJ4|C4PFJ4_HORVVPti1-likeS/TproteinkinaseOS=Hordeumvulgaresubsp.vulgareGN=Pti1PE=2SV=1	3;3;1;1;1;1;1;1;1	2;2;0;1;1;0;0;0;0	2;2;0;1;1;0;0;0;0	tr|F2E7C0|F2E7C0_HORVV Predicted protein OS=Hordeum vulgare subsp. vulgare PE=2 SV=1;tr|C4PFJ4|C4PFJ4_HORVV Pti1-like S/T protein kinase OS=Hordeum vulgare subsp. vulgare GN=Pti1 PE=2 SV=1	9	3	2	2	1	3	2	0	2	1	0	2	1	13.8	10	10	34.933	320	320;362;120;123;172;335;357;364;365	0	16.73	By matching	By MS/MS	By MS/MS	3.8	13.8	7.8	300890	0	189660	111240	4				260	4402;7900;17270	True;False;True	4557;8155;17897	14765;14766;25897;25898;25899;56503;56504	13241;13242;23356;23357;23358;51265;51266	13241;23358;51266
tr|M0UW61|M0UW61_HORVVUncharacterizedproteinOS=Hordeumvulgaresubsp.vulgarePE=4SV=1;tr|F2DPR1|F2DPR1_HORVVPredictedproteinOS=Hordeumvulgaresubsp.vulgarePE=2SV=1;tr|F2DEE6|F2DEE6_HORVVPredictedproteinOS=Hordeumvulgaresubsp.vulgarePE=2SV=1;tr|C5IG70|C5IG70_HORVUXyloglucanxyloglucosyltransferaseOS=HordeumvulgareGN=XET7PE=2SV=1	tr|M0UW61|M0UW61_HORVVUncharacterizedproteinOS=Hordeumvulgaresubsp.vulgarePE=4SV=1;tr|F2DPR1|F2DPR1_HORVVPredictedproteinOS=Hordeumvulgaresubsp.vulgarePE=2SV=1;tr|F2DEE6|F2DEE6_HORVVPredictedproteinOS=Hordeumvulgaresubsp.vulgarePE=2SV=1;tr|C5IG70|C5IG70_HORVUXyloglucanxyloglucosyltransferaseOS=HordeumvulgareGN=XET7PE=2SV=1	1;1;1;1	1;1;1;1	1;1;1;1	tr|M0UW61|M0UW61_HORVV Uncharacterized protein OS=Hordeum vulgare subsp. vulgare PE=4 SV=1;tr|F2DPR1|F2DPR1_HORVV Predicted protein OS=Hordeum vulgare subsp. vulgare PE=2 SV=1;tr|F2DEE6|F2DEE6_HORVV Predicted protein OS=Hordeum vulgare subsp. vulgare PE=2	4	1	1	1	1	1	0	1	1	0	1	1	0	3.2	3.2	3.2	25.203	222	222;303;303;303	1	-2	By MS/MS	By MS/MS		3.2	3.2	0	90740	58050	32690	0	2	+			261	13452	TRUE	13853	43429;43430	39354;39355	39354	294;295	3;4
tr|C6GFB2|C6GFB2_HORVUGlucansynthase-like2(Fragment)OS=HordeumvulgareGN=GSL2PE=2SV=1;tr|M0Z273|M0Z273_HORVVUncharacterizedproteinOS=Hordeumvulgaresubsp.vulgarePE=4SV=1;tr|M0Z274|M0Z274_HORVVUncharacterizedproteinOS=Hordeumvulgaresubsp.vulgarePE=4SV=1;tr|M0Z271|M0Z271_HORVVUncharacterizedproteinOS=Hordeumvulgaresubsp.vulgarePE=4SV=1;tr|M0Z276|M0Z276_HORVVUncharacterizedproteinOS=Hordeumvulgaresubs…	tr|C6GFB2|C6GFB2_HORVUGlucansynthase-like2(Fragment)OS=HordeumvulgareGN=GSL2PE=2SV=1;tr|M0Z273|M0Z273_HORVVUncharacterizedproteinOS=Hordeumvulgaresubsp.vulgarePE=4SV=1;tr|M0Z274|M0Z274_HORVVUncharacterizedproteinOS=Hordeumvulgaresubsp.vulgarePE=4SV=1;tr|M0Z271|M0Z271_HORVVUncharacterizedproteinOS=Hordeumvulgaresubsp.vulgarePE=4SV=1;tr|M0Z276|M0Z276_HORVVUncharacterizedproteinOS=Hordeumvulgaresubs…	4;3;3;3;3;3;2;1;1;1;1	3;3;3;3;3;3;2;1;1;1;1	3;3;3;3;3;3;2;1;1;1;1	tr|C6GFB2|C6GFB2_HORVU Glucan synthase-like 2 (Fragment) OS=Hordeum vulgare GN=GSL2 PE=2 SV=1;tr|M0Z273|M0Z273_HORVV Uncharacterized protein OS=Hordeum vulgare subsp. vulgare PE=4 SV=1;tr|M0Z274|M0Z274_HORVV Uncharacterized protein OS=Hordeum vulgare subsp	11	4	3	3	3	2	2	3	2	1	3	2	1	2.8	2.3	2.3	186.98	1619	1619;840;855;1210;1274;1405;1017;511;593;613;711	0	20.959	By MS/MS	By MS/MS	By MS/MS	2.3	1.5	1.2	340320	127580	140870	71866	6				262	454;4107;9009;20697	False;True;True;True	462;4256;9294;21452	1504;13781;13782;13783;29417;29418;68429	1318;12349;12350;12351;26613;26614;62218	1318;12349;26614;62218
tr|C6GFB6|C6GFB6_HORVUGlucansynthase-like6(Fragment)OS=HordeumvulgareGN=GSL6PE=2SV=1;tr|M0Z2P0|M0Z2P0_HORVVUncharacterizedproteinOS=Hordeumvulgaresubsp.vulgarePE=4SV=1	tr|C6GFB6|C6GFB6_HORVUGlucansynthase-like6(Fragment)OS=HordeumvulgareGN=GSL6PE=2SV=1;tr|M0Z2P0|M0Z2P0_HORVVUncharacterizedproteinOS=Hordeumvulgaresubsp.vulgarePE=4SV=1	1;1	1;1	1;1	tr|C6GFB6|C6GFB6_HORVU Glucan synthase-like 6 (Fragment) OS=Hordeum vulgare GN=GSL6 PE=2 SV=1;tr|M0Z2P0|M0Z2P0_HORVV Uncharacterized protein OS=Hordeum vulgare subsp. vulgare PE=4 SV=1	2	1	1	1	1	1	1	1	1	1	1	1	1	2.4	2.4	2.4	63.16	552	552;1706	0.0015689	6.9224	By MS/MS	By matching	By matching	2.4	2.4	2.4	1556300	663030	508180	385080	1				263	4108	TRUE	4257	13784;13785;13786;13787;13788;13789;13790;13791	12352	12352	296	84
tr|F2CS06|F2CS06_HORVVPhosphomannomutaseOS=Hordeumvulgaresubsp.vulgarePE=2SV=1;tr|C8CK17|C8CK17_HORVUPhosphomannomutaseOS=HordeumvulgareGN=PMM-H1PE=3SV=1;tr|M0W7I3|M0W7I3_HORVVPhosphomannomutaseOS=Hordeumvulgaresubsp.vulgarePE=3SV=1	tr|F2CS06|F2CS06_HORVVPhosphomannomutaseOS=Hordeumvulgaresubsp.vulgarePE=2SV=1;tr|C8CK17|C8CK17_HORVUPhosphomannomutaseOS=HordeumvulgareGN=PMM-H1PE=3SV=1	3;3;1	3;3;1	3;3;1	tr|F2CS06|F2CS06_HORVV Phosphomannomutase OS=Hordeum vulgare subsp. vulgare PE=2 SV=1;tr|C8CK17|C8CK17_HORVU Phosphomannomutase OS=Hordeum vulgare GN=PMM-H1 PE=3 SV=1	3	3	3	3	2	2	1	2	2	1	2	2	1	19.3	19.3	19.3	28.141	249	249;249;101	0	18.274	By MS/MS	By MS/MS	By MS/MS	12.4	11.6	4.8	502380	229910	190830	81636	5				264	7266;17534;18678	True;True;True	7494;18173;19363	23738;23739;23740;57435;61418	21376;21377;21378;52112;55854	21376;52112;55854
tr|C9ELM8|C9ELM8_HORVVEYA1OS=Hordeumvulgaresubsp.vulgarePE=4SV=1;tr|F2DEJ4|F2DEJ4_HORVVPredictedproteinOS=Hordeumvulgaresubsp.vulgarePE=2SV=1	tr|C9ELM8|C9ELM8_HORVVEYA1OS=Hordeumvulgaresubsp.vulgarePE=4SV=1;tr|F2DEJ4|F2DEJ4_HORVVPredictedproteinOS=Hordeumvulgaresubsp.vulgarePE=2SV=1	1;1	1;1	1;1	tr|C9ELM8|C9ELM8_HORVV EYA1 OS=Hordeum vulgare subsp. vulgare PE=4 SV=1;tr|F2DEJ4|F2DEJ4_HORVV Predicted protein OS=Hordeum vulgare subsp. vulgare PE=2 SV=1	2	1	1	1	1	1	1	1	1	1	1	1	1	3.7	3.7	3.7	33.905	301	301;304	0.0055702	6.3471	By MS/MS	By MS/MS	By MS/MS	3.7	3.7	3.7	161520	76298	35874	49344	3				265	5791	TRUE	5983	19143;19144;19145	17106;17107;17108	17106
tr|D2DQI3|D2DQI3_HORVVRibosomalRNA-processingprotein46OS=Hordeumvulgaresubsp.vulgareGN=RRP46PE=4SV=1	tr|D2DQI3|D2DQI3_HORVVRibosomalRNA-processingprotein46OS=Hordeumvulgaresubsp.vulgareGN=RRP46PE=4SV=1	3	3	3	tr|D2DQI3|D2DQI3_HORVV Ribosomal RNA-processing protein 46 OS=Hordeum vulgare subsp. vulgare GN=RRP46 PE=4 SV=1	1	3	3	3	2	1	1	2	1	1	2	1	1	17.9	17.9	17.9	26.009	240	240	0	18.019	By MS/MS	By MS/MS	By MS/MS	10.8	7.1	4.2	267710	140500	38856	88356	4				266	2141;16193;20980	True;True;True	2224;16797;21744	7268;7269;52912;69313	6485;6486;47956;62996	6485;47956;62996
tr|M0Z1P5|M0Z1P5_HORVVUncharacterizedproteinOS=Hordeumvulgaresubsp.vulgarePE=4SV=1;tr|D2KTD2|D2KTD2_HORVUBasicleucinezippertranscriptionfactor(Fragment)OS=HordeumvulgareGN=HvIRO1PE=2SV=1;tr|F2EEE9|F2EEE9_HORVVPredictedproteinOS=Hordeumvulgaresubsp.vulgarePE=2SV=1;tr|D2KTD3|D2KTD3_HORVUBasicleucinezipperproeinOS=HordeumvulgareGN=HvIRO1PE=4SV=1	tr|M0Z1P5|M0Z1P5_HORVVUncharacterizedproteinOS=Hordeumvulgaresubsp.vulgarePE=4SV=1;tr|D2KTD2|D2KTD2_HORVUBasicleucinezippertranscriptionfactor(Fragment)OS=HordeumvulgareGN=HvIRO1PE=2SV=1;tr|F2EEE9|F2EEE9_HORVVPredictedproteinOS=Hordeumvulgaresubsp.vulgarePE=2SV=1;tr|D2KTD3|D2KTD3_HORVUBasicleucinezipperproeinOS=HordeumvulgareGN=HvIRO1PE=4SV=1	2;2;2;2	2;2;2;2	2;2;2;2	tr|M0Z1P5|M0Z1P5_HORVV Uncharacterized protein OS=Hordeum vulgare subsp. vulgare PE=4 SV=1;tr|D2KTD2|D2KTD2_HORVU Basic leucine zipper transcription factor (Fragment) OS=Hordeum vulgare GN=HvIRO1 PE=2 SV=1;tr|F2EEE9|F2EEE9_HORVV Predicted protein OS=Hordeu	4	2	2	2	0	2	1	0	2	1	0	2	1	9	9	9	27.887	256	256;351;471;471	0.0010604	11.203		By MS/MS	By MS/MS	0	9	5.1	165070	0	86449	78616	2				267	3917;11127	True;True	4058;11471	13094;13095;36081	11729;11730;32748	11729;32748
tr|Q43480|Q43480_HORVUGamma-TIP-likeproteinOS=HordeumvulgarePE=2SV=1;tr|D2KZ38|D2KZ38_HORVVPredictedproteinOS=Hordeumvulgaresubsp.vulgareGN=HvTIP1;1PE=2SV=1;tr|M0YV29|M0YV29_HORVVUncharacterizedproteinOS=Hordeumvulgaresubsp.vulgarePE=3SV=1;tr|M0YV28|M0YV28_HORVVUncharacterizedproteinOS=Hordeumvulgaresubsp.vulgarePE=3SV=1	tr|Q43480|Q43480_HORVUGamma-TIP-likeproteinOS=HordeumvulgarePE=2SV=1;tr|D2KZ38|D2KZ38_HORVVPredictedproteinOS=Hordeumvulgaresubsp.vulgareGN=HvTIP1;1PE=2SV=1;tr|M0YV29|M0YV29_HORVVUncharacterizedproteinOS=Hordeumvulgaresubsp.vulgarePE=3SV=1;tr|M0YV28|M0YV28_HORVVUncharacterizedproteinOS=Hordeumvulgaresubsp.vulgarePE=3SV=1	2;2;1;1	2;2;1;1	2;2;1;1	tr|Q43480|Q43480_HORVU Gamma-TIP-like protein OS=Hordeum vulgare PE=2 SV=1;tr|D2KZ38|D2KZ38_HORVV Predicted protein OS=Hordeum vulgare subsp. vulgare GN=HvTIP1;1 PE=2 SV=1;tr|M0YV29|M0YV29_HORVV Uncharacterized protein OS=Hordeum vulgare subsp. vulgare PE=	4	2	2	2	2	1	2	2	1	2	2	1	2	7.6	7.6	7.6	25.77	250	250;250;54;101	0	12.996	By MS/MS	By MS/MS	By MS/MS	7.6	4	7.6	10288000	3768300	3332600	3187000	10				268	5632;18067	True;True	5820;18719	18616;18617;18618;18619;59108;59109;59110;59111;59112;59113;59114;59115;59116	16629;16630;16631;53683;53684;53685;53686;53687;53688;53689	16629;53686
tr|D2XV68|D2XV68_HORVVPredictedproteinOS=Hordeumvulgaresubsp.vulgarePE=2SV=1;tr|D2XV67|D2XV67_HORVVUniversalstressprotein3739OS=Hordeumvulgaresubsp.vulgarePE=4SV=1;tr|M0UIC6|M0UIC6_HORVVUncharacterizedproteinOS=Hordeumvulgaresubsp.vulgarePE=4SV=1	tr|D2XV68|D2XV68_HORVVPredictedproteinOS=Hordeumvulgaresubsp.vulgarePE=2SV=1;tr|D2XV67|D2XV67_HORVVUniversalstressprotein3739OS=Hordeumvulgaresubsp.vulgarePE=4SV=1	4;3;1	4;3;1	4;3;1	tr|D2XV68|D2XV68_HORVV Predicted protein OS=Hordeum vulgare subsp. vulgare PE=2 SV=1;tr|D2XV67|D2XV67_HORVV Universal stress protein 3739 OS=Hordeum vulgare subsp. vulgare PE=4 SV=1	3	4	4	4	4	2	1	4	2	1	4	2	1	42.2	42.2	42.2	17.863	166	166;166;78	0	34.621	By MS/MS	By MS/MS	By MS/MS	42.2	14.5	7.2	878770	564160	230430	84184	7				269	251;16291;19903;21379	True;True;True;True	256;16895;20634;22156	793;794;795;796;797;53177;53178;53179;65668;65669;70661	695;696;697;698;48231;48232;59745;64262	696;48232;59745;64262
tr|F2D8C4|F2D8C4_HORVVPredictedproteinOS=Hordeumvulgaresubsp.vulgarePE=2SV=1;tr|F2CWU7|F2CWU7_HORVVPredictedproteinOS=Hordeumvulgaresubsp.vulgarePE=2SV=1;tr|D3GKE1|D3GKE1_HORVUPutativehistoneacetyltransferaseELP3OS=HordeumvulgarePE=2SV=1	tr|F2D8C4|F2D8C4_HORVVPredictedproteinOS=Hordeumvulgaresubsp.vulgarePE=2SV=1;tr|F2CWU7|F2CWU7_HORVVPredictedproteinOS=Hordeumvulgaresubsp.vulgarePE=2SV=1;tr|D3GKE1|D3GKE1_HORVUPutativehistoneacetyltransferaseELP3OS=HordeumvulgarePE=2SV=1	1;1;1	1;1;1	1;1;1	tr|F2D8C4|F2D8C4_HORVV Predicted protein OS=Hordeum vulgare subsp. vulgare PE=2 SV=1;tr|F2CWU7|F2CWU7_HORVV Predicted protein OS=Hordeum vulgare subsp. vulgare PE=2 SV=1;tr|D3GKE1|D3GKE1_HORVU Putative histone acetyltransferase ELP3 OS=Hordeum vulgare PE=2	3	1	1	1	0	1	1	0	1	1	0	1	1	2.3	2.3	2.3	63.576	569	569;569;569	0.0016239	7.4703		By MS/MS	By MS/MS	0	2.3	2.3	85853	0	40771	45081	2				270	92	TRUE	94	294;295	263;264	264
tr|M0YGY7|M0YGY7_HORVVUncharacterizedproteinOS=Hordeumvulgaresubsp.vulgarePE=4SV=1;tr|M0YGY9|M0YGY9_HORVVCysteinesynthaseOS=Hordeumvulgaresubsp.vulgarePE=3SV=1;tr|D6QX86|D6QX86_HORVUCysteinesynthaseOS=HordeumvulgarePE=2SV=1;tr|F2DSX3|F2DSX3_HORVVCysteinesynthaseOS=Hordeumvulgaresubsp.vulgarePE=2SV=1	tr|M0YGY7|M0YGY7_HORVVUncharacterizedproteinOS=Hordeumvulgaresubsp.vulgarePE=4SV=1;tr|M0YGY9|M0YGY9_HORVVCysteinesynthaseOS=Hordeumvulgaresubsp.vulgarePE=3SV=1;tr|D6QX86|D6QX86_HORVUCysteinesynthaseOS=HordeumvulgarePE=2SV=1;tr|F2DSX3|F2DSX3_HORVVCysteinesynthaseOS=Hordeumvulgaresubsp.vulgarePE=2SV=1	1;1;1;1	1;1;1;1	1;1;1;1	tr|M0YGY7|M0YGY7_HORVV Uncharacterized protein OS=Hordeum vulgare subsp. vulgare PE=4 SV=1;tr|M0YGY9|M0YGY9_HORVV Cysteine synthase OS=Hordeum vulgare subsp. vulgare PE=3 SV=1;tr|D6QX86|D6QX86_HORVU Cysteine synthase OS=Hordeum vulgare PE=2 SV=1;tr|F2DSX3|	4	1	1	1	1	1	1	1	1	1	1	1	1	4.1	4.1	4.1	28.666	268	268;372;372;373	0.0024722	6.7868	By MS/MS	By MS/MS	By MS/MS	4.1	4.1	4.1	216710	67567	65892	83247	3				271	11397	TRUE	11744	36900;36901;36902	33480;33481;33482	33480
tr|M0URS7|M0URS7_HORVVUncharacterizedproteinOS=Hordeumvulgaresubsp.vulgarePE=4SV=1;tr|E0A9F0|E0A9F0_HORVUMethionineaminopeptiaseOS=HordeumvulgarePE=2SV=1;tr|M0URS8|M0URS8_HORVVUncharacterizedproteinOS=Hordeumvulgaresubsp.vulgarePE=4SV=1	tr|M0URS7|M0URS7_HORVVUncharacterizedproteinOS=Hordeumvulgaresubsp.vulgarePE=4SV=1;tr|E0A9F0|E0A9F0_HORVUMethionineaminopeptiaseOS=HordeumvulgarePE=2SV=1;tr|M0URS8|M0URS8_HORVVUncharacterizedproteinOS=Hordeumvulgaresubsp.vulgarePE=4SV=1	30;30;16	30;30;16	30;30;16	tr|M0URS7|M0URS7_HORVV Uncharacterized protein OS=Hordeum vulgare subsp. vulgare PE=4 SV=1;tr|E0A9F0|E0A9F0_HORVU Methionine aminopeptiase OS=Hordeum vulgare PE=2 SV=1;tr|M0URS8|M0URS8_HORVV Uncharacterized protein OS=Hordeum vulgare subsp. vulgare PE=4 SV	3	30	30	30	29	24	22	29	24	22	29	24	22	78.2	78.2	78.2	43.373	394	394;394;254	0	323.01	By MS/MS	By MS/MS	By MS/MS	75.9	64.7	62.7	121070000	50354000	29537000	41183000	137				272	122;2636;4155;4999;6142;6372;6574;6575;6860;6921;7371;9089;10157;10204;10227;10494;10495;11691;13218;14218;15128;16488;16489;17174;17682;18812;19067;19068;20796;20797	True;True;True;True;True;True;True;True;True;True;True;True;True;True;True;True;True;True;True;True;True;True;True;True;True;True;True;True;True;True	125;126;2739;4305;5169;6342;6579;6786;6787;6788;7077;7078;7140;7604;7605;9377;9378;10474;10521;10544;10814;10815;10816;10817;12044;12045;13610;14754;15701;17098;17099;17798;18325;19506;19774;19775;21555;21556	401;402;403;404;405;406;407;408;409;410;411;412;413;414;415;416;417;9050;9051;9052;9053;13932;13933;13934;13935;16645;16646;16647;16648;16649;16650;16651;20102;20103;20104;20105;20106;20107;20877;20878;20879;20880;20881;21557;21558;21559;21560;21561;21562;21563;21564;22409;22410;22411;22412;22634;22635;22636;22637;22638;22639;22640;22641;22642;24145;24146;29645;29646;29647;29648;29649;29650;29651…	351;352;353;354;355;356;357;358;359;360;361;362;363;8084;8085;12475;12476;12477;14902;14903;14904;17968;17969;17970;17971;18693;18694;18695;18696;18697;18698;19391;19392;19393;19394;19395;19396;19397;20161;20162;20163;20164;20165;20356;20357;20358;20359;20360;20361;20362;21833;21834;26814;26815;26816;26817;26818;26819;26820;30001;30002;30003;30004;30005;30006;30007;30008;30009;30010;30011;30129;3…	356;8084;12476;14902;17969;18698;19394;19397;20162;20356;21833;26819;30007;30130;30181;30886;30901;34327;38627;42188;45014;48899;48900;50998;52518;56355;57197;57199;62487;62491	297;298;299;300;301;302;303	108;113;154;275;295;324;384
tr|F2DCR7|F2DCR7_HORVVPredictedproteinOS=Hordeumvulgaresubsp.vulgarePE=2SV=1;tr|E1AW57|E1AW57_HORVUArrestdefective1OS=HordeumvulgareGN=ARD1PE=2SV=1;tr|M0WAP6|M0WAP6_HORVVUncharacterizedproteinOS=Hordeumvulgaresubsp.vulgarePE=4SV=1	tr|F2DCR7|F2DCR7_HORVVPredictedproteinOS=Hordeumvulgaresubsp.vulgarePE=2SV=1;tr|E1AW57|E1AW57_HORVUArrestdefective1OS=HordeumvulgareGN=ARD1PE=2SV=1;tr|M0WAP6|M0WAP6_HORVVUncharacterizedproteinOS=Hordeumvulgaresubsp.vulgarePE=4SV=1	4;4;3	4;4;3	4;4;3	tr|F2DCR7|F2DCR7_HORVV Predicted protein OS=Hordeum vulgare subsp. vulgare PE=2 SV=1;tr|E1AW57|E1AW57_HORVU Arrest defective 1 OS=Hordeum vulgare GN=ARD1 PE=2 SV=1;tr|M0WAP6|M0WAP6_HORVV Uncharacterized protein OS=Hordeum vulgare subsp. vulgare PE=4 SV=1	3	4	4	4	3	2	2	3	2	2	3	2	2	38.5	38.5	38.5	21.846	195	195;195;195	0	28.243	By MS/MS	By MS/MS	By MS/MS	28.2	16.4	20.5	1497400	866680	283630	347130	7				273	178;12351;13533;21847	True;True;True;True	183;12730;13953;22644	578;579;580;581;39941;43716;72123;72124	510;511;512;36224;39636;65629;65630	510;36224;39636;65630	304;305;306;307	61;92;99;148
tr|E5F4N4|E5F4N4_HORVVAcyl-CoAthioesteraseproteinsplice-form1OS=Hordeumvulgaresubsp.vulgarePE=4SV=1;tr|M0UNW3|M0UNW3_HORVVUncharacterizedproteinOS=Hordeumvulgaresubsp.vulgarePE=4SV=1;tr|M0UNW2|M0UNW2_HORVVUncharacterizedproteinOS=Hordeumvulgaresubsp.vulgarePE=4SV=1	tr|E5F4N4|E5F4N4_HORVVAcyl-CoAthioesteraseproteinsplice-form1OS=Hordeumvulgaresubsp.vulgarePE=4SV=1;tr|M0UNW3|M0UNW3_HORVVUncharacterizedproteinOS=Hordeumvulgaresubsp.vulgarePE=4SV=1;tr|M0UNW2|M0UNW2_HORVVUncharacterizedproteinOS=Hordeumvulgaresubsp.vulgarePE=4SV=1	2;1;1	2;1;1	2;1;1	tr|E5F4N4|E5F4N4_HORVV Acyl-CoA thioesterase protein splice-form 1 OS=Hordeum vulgare subsp. vulgare PE=4 SV=1;tr|M0UNW3|M0UNW3_HORVV Uncharacterized protein OS=Hordeum vulgare subsp. vulgare PE=4 SV=1;tr|M0UNW2|M0UNW2_HORVV Uncharacterized protein OS=Hord	3	2	2	2	2	1	2	2	1	2	2	1	2	6.2	6.2	6.2	50.599	450	450;163;176	0	15.63	By MS/MS	By MS/MS	By MS/MS	6.2	4	6.2	323680	136430	64666	122590	5				274	481;8846	True;True	490;9129	1602;1603;1604;1605;28898;28899	1408;1409;1410;26159;26160	1409;26160
tr|F2CPK8|F2CPK8_HORVVPredictedproteinOS=Hordeumvulgaresubsp.vulgarePE=2SV=1;tr|M0X515|M0X515_HORVVUncharacterizedproteinOS=Hordeumvulgaresubsp.vulgarePE=4SV=1;tr|M0X513|M0X513_HORVVUncharacterizedproteinOS=Hordeumvulgaresubsp.vulgarePE=4SV=1;tr|M0X514|M0X514_HORVVUncharacterizedproteinOS=Hordeumvulgaresubsp.vulgarePE=4SV=1	tr|F2CPK8|F2CPK8_HORVVPredictedproteinOS=Hordeumvulgaresubsp.vulgarePE=2SV=1	3;1;1;1	3;1;1;1	3;1;1;1	tr|F2CPK8|F2CPK8_HORVV Predicted protein OS=Hordeum vulgare subsp. vulgare PE=2 SV=1	4	3	3	3	1	1	2	1	1	2	1	1	2	7.4	7.4	7.4	55.252	486	486;116;146;255	0	17.234	By MS/MS	By MS/MS	By MS/MS	2.7	2.7	4.7	148080	48125	41602	58353	4				275	5198;7131;8930	True;True;True	5374;7358;9214	17317;23311;23312;29159	15455;20961;20962;26388	15455;20961;26388
tr|F2DLB1|F2DLB1_HORVVPredictedproteinOS=Hordeumvulgaresubsp.vulgarePE=2SV=1;tr|F2CPL4|F2CPL4_HORVVPredictedproteinOS=Hordeumvulgaresubsp.vulgarePE=2SV=1	tr|F2DLB1|F2DLB1_HORVVPredictedproteinOS=Hordeumvulgaresubsp.vulgarePE=2SV=1;tr|F2CPL4|F2CPL4_HORVVPredictedproteinOS=Hordeumvulgaresubsp.vulgarePE=2SV=1	2;2	2;2	2;2	tr|F2DLB1|F2DLB1_HORVV Predicted protein OS=Hordeum vulgare subsp. vulgare PE=2 SV=1;tr|F2CPL4|F2CPL4_HORVV Predicted protein OS=Hordeum vulgare subsp. vulgare PE=2 SV=1	2	2	2	2	2	1	1	2	1	1	2	1	1	8.1	8.1	8.1	35.639	333	333;333	0	15.907	By MS/MS	By MS/MS	By MS/MS	8.1	3.3	4.8	640110	276990	268390	94733	4				276	2121;18957	True;True	2204;19659	7203;7204;62450;62451;62452;62453	6426;6427;56803;56804	6427;56803
tr|F2CPM8|F2CPM8_HORVVPredictedproteinOS=Hordeumvulgaresubsp.vulgarePE=2SV=1;tr|M0WH73|M0WH73_HORVVUncharacterizedproteinOS=Hordeumvulgaresubsp.vulgarePE=3SV=1;tr|M0WH71|M0WH71_HORVVUncharacterizedproteinOS=Hordeumvulgaresubsp.vulgarePE=3SV=1	tr|F2CPM8|F2CPM8_HORVVPredictedproteinOS=Hordeumvulgaresubsp.vulgarePE=2SV=1;tr|M0WH73|M0WH73_HORVVUncharacterizedproteinOS=Hordeumvulgaresubsp.vulgarePE=3SV=1;tr|M0WH71|M0WH71_HORVVUncharacterizedproteinOS=Hordeumvulgaresubsp.vulgarePE=3SV=1	4;3;3	4;3;3	4;3;3	tr|F2CPM8|F2CPM8_HORVV Predicted protein OS=Hordeum vulgare subsp. vulgare PE=2 SV=1;tr|M0WH73|M0WH73_HORVV Uncharacterized protein OS=Hordeum vulgare subsp. vulgare PE=3 SV=1;tr|M0WH71|M0WH71_HORVV Uncharacterized protein OS=Hordeum vulgare subsp. vulgare	3	4	4	4	3	3	1	3	3	1	3	3	1	10.7	10.7	10.7	54.509	507	507;257;293	0	26.573	By MS/MS	By MS/MS	By MS/MS	8.7	7.5	3.2	921480	503650	303430	114400	7				277	1503;11078;20302;21395	True;True;True;True	1557;11422;21044;22174	5020;35928;35929;67121;70706;70707;70708	4497;32598;32599;61029;64309;64310;64311	4497;32599;61029;64309
tr|F2DU72|F2DU72_HORVVPredictedprotein(Fragment)OS=Hordeumvulgaresubsp.vulgarePE=2SV=1;tr|F2CPN7|F2CPN7_HORVVPredictedprotein(Fragment)OS=Hordeumvulgaresubsp.vulgarePE=2SV=1	tr|F2DU72|F2DU72_HORVVPredictedprotein(Fragment)OS=Hordeumvulgaresubsp.vulgarePE=2SV=1;tr|F2CPN7|F2CPN7_HORVVPredictedprotein(Fragment)OS=Hordeumvulgaresubsp.vulgarePE=2SV=1	1;1	1;1	1;1	tr|F2DU72|F2DU72_HORVV Predicted protein (Fragment) OS=Hordeum vulgare subsp. vulgare PE=2 SV=1;tr|F2CPN7|F2CPN7_HORVV Predicted protein (Fragment) OS=Hordeum vulgare subsp. vulgare PE=2 SV=1	2	1	1	1	0	0	1	0	0	1	0	0	1	4.5	4.5	4.5	34.851	313	313;314	0.0015718	6.9362			By MS/MS	0	0	4.5	39476	0	0	39476	1				278	20964	TRUE	21728	69278	62962	62962
tr|F2CPN8|F2CPN8_HORVVPredictedproteinOS=Hordeumvulgaresubsp.vulgarePE=2SV=1;tr|F2DH81|F2DH81_HORVVPredictedproteinOS=Hordeumvulgaresubsp.vulgarePE=2SV=1	tr|F2CPN8|F2CPN8_HORVVPredictedproteinOS=Hordeumvulgaresubsp.vulgarePE=2SV=1;tr|F2DH81|F2DH81_HORVVPredictedproteinOS=Hordeumvulgaresubsp.vulgarePE=2SV=1	5;4	5;4	5;4	tr|F2CPN8|F2CPN8_HORVV Predicted protein OS=Hordeum vulgare subsp. vulgare PE=2 SV=1;tr|F2DH81|F2DH81_HORVV Predicted protein OS=Hordeum vulgare subsp. vulgare PE=2 SV=1	2	5	5	5	4	4	4	4	4	4	4	4	4	22	22	22	34.678	318	318;316	0	49.207	By MS/MS	By MS/MS	By MS/MS	19.5	14.5	14.5	2291200	714260	669330	907610	12				279	1657;7784;8253;9334;19186	True;True;True;True;True	1724;8038;8516;9628;19898	5545;25561;25562;25563;27091;27092;27093;30468;30469;63288;63289;63290	4950;23047;23048;23049;24416;24417;24418;27595;27596;57568;57569;57570	4950;23048;24417;27595;57570	308;309	3;14
tr|M0V7E0|M0V7E0_HORVVV-typeprotonATPaseproteolipidsubunitOS=Hordeumvulgaresubsp.vulgarePE=3SV=1;tr|F2D6B3|F2D6B3_HORVVV-typeprotonATPaseproteolipidsubunitOS=Hordeumvulgaresubsp.vulgarePE=2SV=1;tr|F2DAC0|F2DAC0_HORVVV-typeprotonATPaseproteolipidsubunitOS=Hordeumvulgaresubsp.vulgarePE=2SV=1;tr|F2CPP7|F2CPP7_HORVVV-typeprotonATPaseproteolipidsubunitOS=Hordeumvulgaresubsp.vulgarePE=2SV=1	tr|M0V7E0|M0V7E0_HORVVV-typeprotonATPaseproteolipidsubunitOS=Hordeumvulgaresubsp.vulgarePE=3SV=1;tr|F2D6B3|F2D6B3_HORVVV-typeprotonATPaseproteolipidsubunitOS=Hordeumvulgaresubsp.vulgarePE=2SV=1;tr|F2DAC0|F2DAC0_HORVVV-typeprotonATPaseproteolipidsubunitOS=Hordeumvulgaresubsp.vulgarePE=2SV=1;tr|F2CPP7|F2CPP7_HORVVV-typeprotonATPaseproteolipidsubunitOS=Hordeumvulgaresubsp.vulgarePE=2SV=1	1;1;1;1	1;1;1;1	1;1;1;1	tr|M0V7E0|M0V7E0_HORVV V-type proton ATPase proteolipid subunit OS=Hordeum vulgare subsp. vulgare PE=3 SV=1;tr|F2D6B3|F2D6B3_HORVV V-type proton ATPase proteolipid subunit OS=Hordeum vulgare subsp. vulgare PE=2 SV=1;tr|F2DAC0|F2DAC0_HORVV V-type proton ATP	4	1	1	1	0	1	0	0	1	0	0	1	0	17.5	17.5	17.5	10.401	103	103;145;165;165	1	-2		By MS/MS		0	17.5	0	206390	0	206390	0	2	+			280	16423	TRUE	17028;17029	53661;53662	48685;48686	48685	310;311;312	44;47;53
tr|F2CPQ0|F2CPQ0_HORVVPredictedproteinOS=Hordeumvulgaresubsp.vulgarePE=2SV=1	tr|F2CPQ0|F2CPQ0_HORVVPredictedproteinOS=Hordeumvulgaresubsp.vulgarePE=2SV=1	8	8	8	tr|F2CPQ0|F2CPQ0_HORVV Predicted protein OS=Hordeum vulgare subsp. vulgare PE=2 SV=1	1	8	8	8	6	7	8	6	7	8	6	7	8	21.9	21.9	21.9	45.501	438	438	0	68.599	By MS/MS	By MS/MS	By MS/MS	19.4	19.9	21.9	5347300	1623400	2039500	1684500	28				281	141;4501;7932;8099;9229;10446;16141;17897	True;True;True;True;True;True;True;True	145;4658;8191;8358;8359;9521;10766;16744;18547	468;469;470;15078;15079;15080;26073;26074;26615;26616;26617;26618;26619;26620;26621;26622;30095;33956;33957;33958;33959;52762;52763;52764;58606;58607;58608	413;414;415;13515;13516;13517;23479;23480;23988;23989;23990;23991;23992;23993;23994;23995;27245;30775;30776;30777;30778;30779;47825;47826;47827;53196;53197;53198	415;13515;23479;23992;27245;30777;47826;53196	313;314	17;143
tr|F2CPQ3|F2CPQ3_HORVVPredictedproteinOS=Hordeumvulgaresubsp.vulgarePE=2SV=1;tr|M0UZ81|M0UZ81_HORVVUncharacterizedproteinOS=Hordeumvulgaresubsp.vulgarePE=4SV=1	tr|F2CPQ3|F2CPQ3_HORVVPredictedproteinOS=Hordeumvulgaresubsp.vulgarePE=2SV=1	5;2	5;2	5;2	tr|F2CPQ3|F2CPQ3_HORVV Predicted protein OS=Hordeum vulgare subsp. vulgare PE=2 SV=1	2	5	5	5	4	5	3	4	5	3	4	5	3	34.1	34.1	34.1	17.5	164	164;104	0	34.759	By MS/MS	By MS/MS	By MS/MS	29.3	34.1	20.1	16089000	6680600	7519000	1889500	19				282	2752;2784;3668;12326;15156	True;True;True;True;True	2864;2896;3800;12700;15729	9455;9456;9457;9458;9459;9460;9556;9557;12260;12261;12262;12263;12264;12265;12266;12267;39862;39863;39864;39865;39866;39867;39868;39869;39870;39871;49727;49728;49729;49730	8451;8452;8453;8454;8538;8539;10966;10967;10968;10969;10970;10971;10972;36155;36156;36157;45071;45072;45073	8453;8539;10971;36156;45072
tr|F2CPQ6|F2CPQ6_HORVVPredictedproteinOS=Hordeumvulgaresubsp.vulgarePE=2SV=1;tr|M0VFN6|M0VFN6_HORVVUncharacterizedproteinOS=Hordeumvulgaresubsp.vulgarePE=4SV=1;tr|M0VFN7|M0VFN7_HORVVUncharacterizedproteinOS=Hordeumvulgaresubsp.vulgarePE=4SV=1	tr|F2CPQ6|F2CPQ6_HORVVPredictedproteinOS=Hordeumvulgaresubsp.vulgarePE=2SV=1;tr|M0VFN6|M0VFN6_HORVVUncharacterizedproteinOS=Hordeumvulgaresubsp.vulgarePE=4SV=1;tr|M0VFN7|M0VFN7_HORVVUncharacterizedproteinOS=Hordeumvulgaresubsp.vulgarePE=4SV=1	6;4;3	6;4;3	6;4;3	tr|F2CPQ6|F2CPQ6_HORVV Predicted protein OS=Hordeum vulgare subsp. vulgare PE=2 SV=1;tr|M0VFN6|M0VFN6_HORVV Uncharacterized protein OS=Hordeum vulgare subsp. vulgare PE=4 SV=1;tr|M0VFN7|M0VFN7_HORVV Uncharacterized protein OS=Hordeum vulgare subsp. vulgare	3	6	6	6	0	6	3	0	6	3	0	6	3	8.1	8.1	8.1	105.84	946	946;523;388	0	37.018		By MS/MS	By MS/MS	0	8.1	4.2	744240	0	541030	203210	8				283	8085;8498;12653;14911;15681;21683	True;True;True;True;True;True	8344;8769;13039;15478;16263;22473	26567;26568;27824;40935;48965;48966;51310;51311;71624	23943;23944;25059;37138;44412;44413;46506;46507;65161	23943;25059;37138;44412;46506;65161
tr|F2CPR3|F2CPR3_HORVVPredictedproteinOS=Hordeumvulgaresubsp.vulgarePE=2SV=1;tr|M0WKW1|M0WKW1_HORVVUncharacterizedproteinOS=Hordeumvulgaresubsp.vulgarePE=4SV=1	tr|F2CPR3|F2CPR3_HORVVPredictedproteinOS=Hordeumvulgaresubsp.vulgarePE=2SV=1;tr|M0WKW1|M0WKW1_HORVVUncharacterizedproteinOS=Hordeumvulgaresubsp.vulgarePE=4SV=1	6;4	2;2	2;2	tr|F2CPR3|F2CPR3_HORVV Predicted protein OS=Hordeum vulgare subsp. vulgare PE=2 SV=1;tr|M0WKW1|M0WKW1_HORVV Uncharacterized protein OS=Hordeum vulgare subsp. vulgare PE=4 SV=1	2	6	2	2	4	3	5	0	0	2	0	0	2	23.6	7.3	7.3	39.536	369	369;262	0	13.075	By matching	By matching	By MS/MS	16.3	13.8	17.1	281240	0	0	281240	3				284	4156;4703;8908;16946;19794;20019	False;False;False;True;False;True	4306;4867;9192;17568;20525;20753	13936;13937;15652;15653;15654;15655;29103;29104;29105;29106;29107;29108;55471;55472;65320;65321;66090	12478;12479;14012;14013;14014;26337;26338;26339;26340;26341;26342;50355;50356;59437;59438;60120	12478;14013;26340;50355;59437;60120	315;316	136;334
tr|F2CPS5|F2CPS5_HORVVNascentpolypeptide-associatedcomplexsubunitbetaOS=Hordeumvulgaresubsp.vulgarePE=2SV=1	tr|F2CPS5|F2CPS5_HORVVNascentpolypeptide-associatedcomplexsubunitbetaOS=Hordeumvulgaresubsp.vulgarePE=2SV=1	6	5	5	tr|F2CPS5|F2CPS5_HORVV Nascent polypeptide-associated complex subunit beta OS=Hordeum vulgare subsp. vulgare PE=2 SV=1	1	6	5	5	5	5	5	4	4	4	4	4	4	49	36.9	36.9	17.312	157	157	0	36.569	By MS/MS	By MS/MS	By MS/MS	48.4	49	48.4	7668200	2538800	3235500	1893900	17				285	4561;4562;10639;12631;15437;20298	True;True;True;True;True;False	4721;4722;10965;13017;16013;21040	15249;15250;15251;15252;15253;15254;15255;15256;15257;15258;15259;15260;34463;40859;40860;40861;50610;50611;50612;50613;50614;50615;67097;67098;67099;67100;67101;67102;67103;67104	13654;13655;13656;13657;13658;13659;13660;13661;13662;31269;37069;37070;45862;45863;45864;45865;45866;45867;61012;61013;61014;61015;61016	13654;13660;31269;37069;45866;61012	317	109
tr|M0W4B7|M0W4B7_HORVVUncharacterizedproteinOS=Hordeumvulgaresubsp.vulgarePE=4SV=1;tr|F2DJY0|F2DJY0_HORVVPredictedproteinOS=Hordeumvulgaresubsp.vulgarePE=2SV=1;tr|F2CWJ1|F2CWJ1_HORVVPredictedproteinOS=Hordeumvulgaresubsp.vulgarePE=2SV=1;tr|F2CPS7|F2CPS7_HORVVPredictedproteinOS=Hordeumvulgaresubsp.vulgarePE=2SV=1	tr|M0W4B7|M0W4B7_HORVVUncharacterizedproteinOS=Hordeumvulgaresubsp.vulgarePE=4SV=1;tr|F2DJY0|F2DJY0_HORVVPredictedproteinOS=Hordeumvulgaresubsp.vulgarePE=2SV=1;tr|F2CWJ1|F2CWJ1_HORVVPredictedproteinOS=Hordeumvulgaresubsp.vulgarePE=2SV=1;tr|F2CPS7|F2CPS7_HORVVPredictedproteinOS=Hordeumvulgaresubsp.vulgarePE=2SV=1	1;1;1;1	1;1;1;1	1;1;1;1	tr|M0W4B7|M0W4B7_HORVV Uncharacterized protein OS=Hordeum vulgare subsp. vulgare PE=4 SV=1;tr|F2DJY0|F2DJY0_HORVV Predicted protein OS=Hordeum vulgare subsp. vulgare PE=2 SV=1;tr|F2CWJ1|F2CWJ1_HORVV Predicted protein OS=Hordeum vulgare subsp. vulgare PE=2	4	1	1	1	1	0	0	1	0	0	1	0	0	2.7	2.7	2.7	61.627	546	546;631;631;631	0.0055637	6.3424	By MS/MS			2.7	0	0	61031	61031	0	0	1				286	21050	TRUE	21814	69506	63196	63196
tr|M0UFI6|M0UFI6_HORVVGTP-bindingnuclearproteinOS=Hordeumvulgaresubsp.vulgarePE=3SV=1;tr|M0UFI4|M0UFI4_HORVVGTP-bindingnuclearproteinOS=Hordeumvulgaresubsp.vulgarePE=3SV=1;tr|F2CPS8|F2CPS8_HORVVGTP-bindingnuclearproteinOS=Hordeumvulgaresubsp.vulgarePE=2SV=1	tr|M0UFI6|M0UFI6_HORVVGTP-bindingnuclearproteinOS=Hordeumvulgaresubsp.vulgarePE=3SV=1;tr|M0UFI4|M0UFI4_HORVVGTP-bindingnuclearproteinOS=Hordeumvulgaresubsp.vulgarePE=3SV=1;tr|F2CPS8|F2CPS8_HORVVGTP-bindingnuclearproteinOS=Hordeumvulgaresubsp.vulgarePE=2SV=1	11;11;11	3;3;3	3;3;3	tr|M0UFI6|M0UFI6_HORVV GTP-binding nuclear protein OS=Hordeum vulgare subsp. vulgare PE=3 SV=1;tr|M0UFI4|M0UFI4_HORVV GTP-binding nuclear protein OS=Hordeum vulgare subsp. vulgare PE=3 SV=1;tr|F2CPS8|F2CPS8_HORVV GTP-binding nuclear protein OS=Hordeum vulg	3	11	3	3	7	7	10	1	1	3	1	1	3	51	17.6	17.6	23.372	204	204;206;222	0	19.946	By MS/MS	By MS/MS	By MS/MS	35.3	35.3	41.7	21566000	7296900	6635500	7633400	7				287	1537;3392;6459;10669;13220;14309;14687;14809;16947;19027;19028	True;False;True;False;True;False;False;False;False;False;False	1593;3515;6669;10998;13612;14848;15247;15372;17569;19731;19732	5131;11430;11431;11432;21130;34553;34554;34555;34556;34557;42608;42609;42610;42611;42612;42613;42614;42615;42616;46818;46819;46820;46821;46822;46823;46824;46825;46826;48234;48235;48678;55473;55474;55475;55476;55477;55478;62688;62689;62690;62691;62692;62693;62694;62695;62696;62697;62698;62699	4596;10246;10247;18944;31359;31360;31361;31362;31363;38631;38632;38633;38634;38635;42486;42487;42488;42489;42490;42491;42492;42493;43753;44156;50357;50358;50359;50360;57028;57029;57030;57031;57032;57033;57034;57035;57036;57037	4596;10246;18944;31359;38631;42486;43753;44156;50360;57029;57036	318	92
tr|M0X3N7|M0X3N7_HORVVUncharacterizedproteinOS=Hordeumvulgaresubsp.vulgarePE=4SV=1;tr|F2CPS9|F2CPS9_HORVVPredictedproteinOS=Hordeumvulgaresubsp.vulgarePE=2SV=1	tr|M0X3N7|M0X3N7_HORVVUncharacterizedproteinOS=Hordeumvulgaresubsp.vulgarePE=4SV=1;tr|F2CPS9|F2CPS9_HORVVPredictedproteinOS=Hordeumvulgaresubsp.vulgarePE=2SV=1	3;3	3;3	3;3	tr|M0X3N7|M0X3N7_HORVV Uncharacterized protein OS=Hordeum vulgare subsp. vulgare PE=4 SV=1;tr|F2CPS9|F2CPS9_HORVV Predicted protein OS=Hordeum vulgare subsp. vulgare PE=2 SV=1	2	3	3	3	3	1	1	3	1	1	3	1	1	19.8	19.8	19.8	28.656	293	293;299	0	32.478	By MS/MS	By MS/MS	By MS/MS	19.8	6.1	6.1	607250	349950	131960	125340	7				288	4459;4460;19375	True;True;True	4615;4616;20094	14945;14946;14947;14948;63990	13401;13402;13403;13404;13405;58229;58230	13404;13405;58230
tr|F2CPT7|F2CPT7_HORVVPredictedproteinOS=Hordeumvulgaresubsp.vulgarePE=2SV=1	tr|F2CPT7|F2CPT7_HORVVPredictedproteinOS=Hordeumvulgaresubsp.vulgarePE=2SV=1	6	6	6	tr|F2CPT7|F2CPT7_HORVV Predicted protein OS=Hordeum vulgare subsp. vulgare PE=2 SV=1	1	6	6	6	4	3	5	4	3	5	4	3	5	20.2	20.2	20.2	47.172	440	440	0	47.411	By MS/MS	By MS/MS	By MS/MS	15	10.2	15.5	1557100	604730	305940	646410	13				289	4979;7725;10663;15831;17058;19220	True;True;True;True;True;True	5149;7978;10991;16421;17681;19934	16582;25376;25377;25378;34532;51764;51765;51766;51767;55805;55806;55807;63411	14846;22895;22896;22897;31339;46931;46932;46933;50654;50655;50656;50657;57679	14846;22895;31339;46932;50657;57679
tr|M0XZG2|M0XZG2_HORVVUncharacterizedproteinOS=Hordeumvulgaresubsp.vulgarePE=4SV=1;tr|F2CPV3|F2CPV3_HORVVPredictedproteinOS=Hordeumvulgaresubsp.vulgarePE=2SV=1;tr|Q4VSM3|Q4VSM3_HORVVSplicingfactorSF2-likeproteinOS=Hordeumvulgaresubsp.vulgareGN=SF2PE=4SV=1;tr|M0XZG3|M0XZG3_HORVVUncharacterizedproteinOS=Hordeumvulgaresubsp.vulgarePE=4SV=1;tr|M0VQD4|M0VQD4_HORVVUncharacterizedproteinOS=Hordeumvulgar…	tr|M0XZG2|M0XZG2_HORVVUncharacterizedproteinOS=Hordeumvulgaresubsp.vulgarePE=4SV=1;tr|F2CPV3|F2CPV3_HORVVPredictedproteinOS=Hordeumvulgaresubsp.vulgarePE=2SV=1;tr|Q4VSM3|Q4VSM3_HORVVSplicingfactorSF2-likeproteinOS=Hordeumvulgaresubsp.vulgareGN=SF2PE=4SV=1;tr|M0XZG3|M0XZG3_HORVVUncharacterizedproteinOS=Hordeumvulgaresubsp.vulgarePE=4SV=1	11;11;10;6;5;5;4;3	11;11;10;6;5;5;4;3	11;11;10;6;5;5;4;3	tr|M0XZG2|M0XZG2_HORVV Uncharacterized protein OS=Hordeum vulgare subsp. vulgare PE=4 SV=1;tr|F2CPV3|F2CPV3_HORVV Predicted protein OS=Hordeum vulgare subsp. vulgare PE=2 SV=1;tr|Q4VSM3|Q4VSM3_HORVV Splicing factor SF2-like protein OS=Hordeum vulgare subsp	8	11	11	11	8	8	5	8	8	5	8	8	5	44.1	44.1	44.1	27.583	245	245;286;245;128;250;294;86;139	0	74.07	By MS/MS	By MS/MS	By MS/MS	40.8	33.1	26.9	4689000	1896100	1446000	1346900	23				290	926;2908;3389;4694;10228;10385;10601;18134;20048;20236;20237	True;True;True;True;True;True;True;True;True;True;True	954;3023;3512;4858;10545;10703;10927;18789;20782;20976;20977	3059;9915;9916;11421;11422;11423;15629;33286;33287;33749;33750;33751;34366;59476;59477;59478;59479;59480;59481;66199;66200;66201;66202;66856;66857;66858;66859	2735;8867;8868;10238;10239;13991;30186;30187;30599;30600;30601;31174;54077;54078;54079;54080;54081;54082;60206;60207;60208;60775;60776;60777	2735;8868;10238;13991;30187;30599;31174;54078;60207;60775;60776
tr|M0VTZ1|M0VTZ1_HORVVUncharacterizedproteinOS=Hordeumvulgaresubsp.vulgarePE=3SV=1;tr|F2CPV5|F2CPV5_HORVVPredictedproteinOS=Hordeumvulgaresubsp.vulgarePE=2SV=1;tr|M0VWX8|M0VWX8_HORVVUncharacterizedproteinOS=Hordeumvulgaresubsp.vulgarePE=3SV=1;tr|F2DMG9|F2DMG9_HORVVPredictedproteinOS=Hordeumvulgaresubsp.vulgarePE=2SV=1;tr|M0Z2A9|M0Z2A9_HORVVUncharacterizedproteinOS=Hordeumvulgaresubsp.vulgarePE=3S…	tr|M0VTZ1|M0VTZ1_HORVVUncharacterizedproteinOS=Hordeumvulgaresubsp.vulgarePE=3SV=1;tr|F2CPV5|F2CPV5_HORVVPredictedproteinOS=Hordeumvulgaresubsp.vulgarePE=2SV=1	6;6;2;2;2;2	6;6;2;2;2;2	5;5;1;1;1;1	tr|M0VTZ1|M0VTZ1_HORVV Uncharacterized protein OS=Hordeum vulgare subsp. vulgare PE=3 SV=1;tr|F2CPV5|F2CPV5_HORVV Predicted protein OS=Hordeum vulgare subsp. vulgare PE=2 SV=1	6	6	6	5	4	4	4	4	4	4	3	3	3	24	24	20.7	40.841	367	367;367;362;364;369;386	0	49.415	By MS/MS	By MS/MS	By MS/MS	19.9	17.7	16.1	1242300	480110	298810	463390	12				291	79;7900;17229;17230;17271;19858	True;True;True;True;True;True	80;8155;17855;17856;17898;20589	251;252;25897;25898;25899;56384;56385;56505;56506;56507;65519;65520	224;225;23356;23357;23358;51158;51159;51267;51268;51269;59621;59622	225;23358;51158;51159;51268;59621	319	249
tr|M0V5Y3|M0V5Y3_HORVVUncharacterizedproteinOS=Hordeumvulgaresubsp.vulgarePE=4SV=1;tr|F2CVA5|F2CVA5_HORVVPredictedprotein(Fragment)OS=Hordeumvulgaresubsp.vulgarePE=2SV=1;tr|F2CPV6|F2CPV6_HORVVPredictedprotein(Fragment)OS=Hordeumvulgaresubsp.vulgarePE=2SV=1;tr|M0V5Y4|M0V5Y4_HORVVUncharacterizedproteinOS=Hordeumvulgaresubsp.vulgarePE=4SV=1;tr|M0V5Y5|M0V5Y5_HORVVUncharacterizedproteinOS=Hordeumvulga…	tr|M0V5Y3|M0V5Y3_HORVVUncharacterizedproteinOS=Hordeumvulgaresubsp.vulgarePE=4SV=1;tr|F2CVA5|F2CVA5_HORVVPredictedprotein(Fragment)OS=Hordeumvulgaresubsp.vulgarePE=2SV=1;tr|F2CPV6|F2CPV6_HORVVPredictedprotein(Fragment)OS=Hordeumvulgaresubsp.vulgarePE=2SV=1;tr|M0V5Y4|M0V5Y4_HORVVUncharacterizedproteinOS=Hordeumvulgaresubsp.vulgarePE=4SV=1	3;3;3;2;1;1	3;3;3;2;1;1	3;3;3;2;1;1	tr|M0V5Y3|M0V5Y3_HORVV Uncharacterized protein OS=Hordeum vulgare subsp. vulgare PE=4 SV=1;tr|F2CVA5|F2CVA5_HORVV Predicted protein (Fragment) OS=Hordeum vulgare subsp. vulgare PE=2 SV=1;tr|F2CPV6|F2CPV6_HORVV Predicted protein (Fragment) OS=Hordeum vulgar	6	3	3	3	1	1	2	1	1	2	1	1	2	8.8	8.8	8.8	58.809	559	559;565;586;248;153;379	0	20.588	By MS/MS	By MS/MS	By MS/MS	4.5	1.6	4.3	268130	42305	36168	189660	4				292	10211;16642;18875	True;True;True	10528;17253;19570	33244;33245;54447;62152;62153;62154	30147;49412;49413;56535;56536	30147;49413;56536
tr|F2CPV8|F2CPV8_HORVVPredictedprotein(Fragment)OS=Hordeumvulgaresubsp.vulgarePE=2SV=1;tr|F2D5C8|F2D5C8_HORVVPredictedproteinOS=Hordeumvulgaresubsp.vulgarePE=2SV=1;tr|F2DKZ1|F2DKZ1_HORVVPredictedproteinOS=Hordeumvulgaresubsp.vulgarePE=2SV=1	tr|F2CPV8|F2CPV8_HORVVPredictedprotein(Fragment)OS=Hordeumvulgaresubsp.vulgarePE=2SV=1;tr|F2D5C8|F2D5C8_HORVVPredictedproteinOS=Hordeumvulgaresubsp.vulgarePE=2SV=1;tr|F2DKZ1|F2DKZ1_HORVVPredictedproteinOS=Hordeumvulgaresubsp.vulgarePE=2SV=1	2;2;1	2;2;1	2;2;1	tr|F2CPV8|F2CPV8_HORVV Predicted protein (Fragment) OS=Hordeum vulgare subsp. vulgare PE=2 SV=1;tr|F2D5C8|F2D5C8_HORVV Predicted protein OS=Hordeum vulgare subsp. vulgare PE=2 SV=1;tr|F2DKZ1|F2DKZ1_HORVV Predicted protein OS=Hordeum vulgare subsp. vulgare	3	2	2	2	0	2	0	0	2	0	0	2	0	33.1	33.1	33.1	13.219	124	124;125;84	0	12.321		By MS/MS		0	33.1	0	54642	0	54642	0	2				293	6722;20346	True;True	6936;21088	22027;67283	19815;61180	19815;61180
tr|F2CPW1|F2CPW1_HORVVPredictedproteinOS=Hordeumvulgaresubsp.vulgarePE=2SV=1	tr|F2CPW1|F2CPW1_HORVVPredictedproteinOS=Hordeumvulgaresubsp.vulgarePE=2SV=1	2	2	2	tr|F2CPW1|F2CPW1_HORVV Predicted protein OS=Hordeum vulgare subsp. vulgare PE=2 SV=1	1	2	2	2	0	2	0	0	2	0	0	2	0	13.8	13.8	13.8	20.774	188	188	0.0003663	12.035		By MS/MS		0	13.8	0	92770	0	92770	0	2				294	460;8355	True;True	468;8623	1524;27403	1336;24686	1336;24686
tr|F2CPW5|F2CPW5_HORVVPredictedproteinOS=Hordeumvulgaresubsp.vulgarePE=2SV=1;tr|M0W9E8|M0W9E8_HORVVUncharacterizedproteinOS=Hordeumvulgaresubsp.vulgarePE=4SV=1	tr|F2CPW5|F2CPW5_HORVVPredictedproteinOS=Hordeumvulgaresubsp.vulgarePE=2SV=1;tr|M0W9E8|M0W9E8_HORVVUncharacterizedproteinOS=Hordeumvulgaresubsp.vulgarePE=4SV=1	6;3	2;2	2;2	tr|F2CPW5|F2CPW5_HORVV Predicted protein OS=Hordeum vulgare subsp. vulgare PE=2 SV=1;tr|M0W9E8|M0W9E8_HORVV Uncharacterized protein OS=Hordeum vulgare subsp. vulgare PE=4 SV=1	2	6	2	2	4	4	4	0	1	1	0	1	1	34.1	13.1	13.1	23.484	214	214;126	0	13.704	By matching	By MS/MS	By MS/MS	21	23.8	23.8	324430	0	172070	152360	2				295	586;7846;9808;12199;12836;18129	False;False;True;False;True;False	603;8100;10120;12566;13224;18784	1994;1995;1996;1997;1998;1999;25742;25743;25744;25745;25746;31965;31966;39474;39475;39476;39477;39478;39479;39480;39481;41467;41468;59459;59460	1765;1766;1767;1768;1769;23213;23214;23215;28958;35820;35821;35822;35823;35824;37608;54064	1765;23214;28958;35820;37608;54064
tr|M0Z748|M0Z748_HORVVUncharacterizedproteinOS=Hordeumvulgaresubsp.vulgarePE=4SV=1;tr|F2CPX0|F2CPX0_HORVVPredictedproteinOS=Hordeumvulgaresubsp.vulgarePE=2SV=1	tr|M0Z748|M0Z748_HORVVUncharacterizedproteinOS=Hordeumvulgaresubsp.vulgarePE=4SV=1;tr|F2CPX0|F2CPX0_HORVVPredictedproteinOS=Hordeumvulgaresubsp.vulgarePE=2SV=1	1;1	1;1	1;1	tr|M0Z748|M0Z748_HORVV Uncharacterized protein OS=Hordeum vulgare subsp. vulgare PE=4 SV=1;tr|F2CPX0|F2CPX0_HORVV Predicted protein OS=Hordeum vulgare subsp. vulgare PE=2 SV=1	2	1	1	1	1	1	1	1	1	1	1	1	1	7.8	7.8	7.8	20.081	180	180;196	0.0016139	7.3596	By MS/MS	By MS/MS	By MS/MS	7.8	7.8	7.8	255220	94257	83578	77385	3				296	12695	TRUE	13081	41049;41050;41051	37240;37241;37242	37241
tr|F2CPX3|F2CPX3_HORVVPredictedproteinOS=Hordeumvulgaresubsp.vulgarePE=2SV=1;tr|M0VK60|M0VK60_HORVVUncharacterizedproteinOS=Hordeumvulgaresubsp.vulgarePE=4SV=1;tr|M0VK58|M0VK58_HORVVUncharacterizedproteinOS=Hordeumvulgaresubsp.vulgarePE=4SV=1	tr|F2CPX3|F2CPX3_HORVVPredictedproteinOS=Hordeumvulgaresubsp.vulgarePE=2SV=1;tr|M0VK60|M0VK60_HORVVUncharacterizedproteinOS=Hordeumvulgaresubsp.vulgarePE=4SV=1;tr|M0VK58|M0VK58_HORVVUncharacterizedproteinOS=Hordeumvulgaresubsp.vulgarePE=4SV=1	2;1;1	2;1;1	2;1;1	tr|F2CPX3|F2CPX3_HORVV Predicted protein OS=Hordeum vulgare subsp. vulgare PE=2 SV=1;tr|M0VK60|M0VK60_HORVV Uncharacterized protein OS=Hordeum vulgare subsp. vulgare PE=4 SV=1;tr|M0VK58|M0VK58_HORVV Uncharacterized protein OS=Hordeum vulgare subsp. vulgare	3	2	2	2	1	1	2	1	1	2	1	1	2	7.8	7.8	7.8	42.491	374	374;161;324	0	17.62	By MS/MS	By MS/MS	By MS/MS	4.5	4.5	7.8	357770	95088	78563	184120	4				297	9660;12014	True;True	9967;12376	31553;38874;38875;38876	28601;35252;35253;35254	28601;35254
tr|M0YBM5|M0YBM5_HORVVUncharacterizedproteinOS=Hordeumvulgaresubsp.vulgarePE=4SV=1;tr|M0YBM4|M0YBM4_HORVVUncharacterizedproteinOS=Hordeumvulgaresubsp.vulgarePE=4SV=1;tr|F2CQM3|F2CQM3_HORVVPredictedproteinOS=Hordeumvulgaresubsp.vulgarePE=2SV=1;tr|F2CPZ2|F2CPZ2_HORVVPredictedproteinOS=Hordeumvulgaresubsp.vulgarePE=2SV=1	tr|M0YBM5|M0YBM5_HORVVUncharacterizedproteinOS=Hordeumvulgaresubsp.vulgarePE=4SV=1;tr|M0YBM4|M0YBM4_HORVVUncharacterizedproteinOS=Hordeumvulgaresubsp.vulgarePE=4SV=1;tr|F2CQM3|F2CQM3_HORVVPredictedproteinOS=Hordeumvulgaresubsp.vulgarePE=2SV=1;tr|F2CPZ2|F2CPZ2_HORVVPredictedproteinOS=Hordeumvulgaresubsp.vulgarePE=2SV=1	1;1;1;1	1;1;1;1	1;1;1;1	tr|M0YBM5|M0YBM5_HORVV Uncharacterized protein OS=Hordeum vulgare subsp. vulgare PE=4 SV=1;tr|M0YBM4|M0YBM4_HORVV Uncharacterized protein OS=Hordeum vulgare subsp. vulgare PE=4 SV=1;tr|F2CQM3|F2CQM3_HORVV Predicted protein OS=Hordeum vulgare subsp. vulgare	4	1	1	1	1	0	0	1	0	0	1	0	0	17	17	17	14.17	135	135;191;499;499	0.0016026	7.2411	By MS/MS			17	0	0	50415	50415	0	0	1				298	17297	TRUE	17924	56576	51330	51330
tr|F2CPZ4|F2CPZ4_HORVVAcyl-coenzymeAoxidaseOS=Hordeumvulgaresubsp.vulgarePE=2SV=1;tr|F2D322|F2D322_HORVVPredictedprotein(Fragment)OS=Hordeumvulgaresubsp.vulgarePE=2SV=1;tr|M0VNQ0|M0VNQ0_HORVVUncharacterizedproteinOS=Hordeumvulgaresubsp.vulgarePE=4SV=1;tr|O23977|O23977_HORVUAcyl-coenzymeAoxidaseOS=HordeumvulgarePE=2SV=1;tr|M0VNQ1|M0VNQ1_HORVVUncharacterizedproteinOS=Hordeumvulgaresubsp.vulgarePE=4…	tr|F2CPZ4|F2CPZ4_HORVVAcyl-coenzymeAoxidaseOS=Hordeumvulgaresubsp.vulgarePE=2SV=1;tr|F2D322|F2D322_HORVVPredictedprotein(Fragment)OS=Hordeumvulgaresubsp.vulgarePE=2SV=1;tr|M0VNQ0|M0VNQ0_HORVVUncharacterizedproteinOS=Hordeumvulgaresubsp.vulgarePE=4SV=1;tr|O23977|O23977_HORVUAcyl-coenzymeAoxidaseOS=HordeumvulgarePE=2SV=1	19;16;11;10;8	19;16;11;10;8	19;16;11;10;8	tr|F2CPZ4|F2CPZ4_HORVV Acyl-coenzyme A oxidase OS=Hordeum vulgare subsp. vulgare PE=2 SV=1;tr|F2D322|F2D322_HORVV Predicted protein (Fragment) OS=Hordeum vulgare subsp. vulgare PE=2 SV=1;tr|M0VNQ0|M0VNQ0_HORVV Uncharacterized protein OS=Hordeum vulgare sub	5	19	19	19	12	14	17	12	14	17	12	14	17	39.1	39.1	39.1	73.934	668	668;792;373;643;295	0	145.01	By MS/MS	By MS/MS	By MS/MS	23.1	32.6	35.9	10569000	2754500	3013300	4800700	69				299	2202;4196;4224;6070;8641;10741;13111;13424;13465;13742;15110;15134;15265;15945;16655;17578;17579;19008;21199	True;True;True;True;True;True;True;True;True;True;True;True;True;True;True;True;True;True;True	2287;4346;4377;6268;8915;11071;13502;13824;13869;13870;14218;15681;15707;15839;16537;17266;18219;18220;19711;21967	7467;7468;14058;14059;14060;14061;14062;14063;14214;14215;14216;14217;14218;14219;19912;19913;19914;19915;19916;19917;28244;28245;28246;28247;28248;28249;34801;34802;34803;42281;42282;42283;42284;43359;43360;43472;43473;43474;43475;43476;44617;44618;44619;49599;49600;49673;49674;49675;49676;49677;49678;50082;52090;52091;52092;52093;52094;52095;52096;52097;52098;52099;52100;52101;54473;54474;54475…	6667;12586;12587;12588;12589;12590;12591;12751;12752;12753;12754;12755;12756;17790;17791;17792;17793;25516;25517;25518;25519;25520;31597;31598;31599;38339;38340;38341;39297;39398;39399;39400;39401;39402;40495;40496;44967;45025;45026;45027;45394;47219;47220;47221;47222;47223;47224;47225;47226;47227;47228;47229;49434;49435;52220;52221;52222;52223;52224;52225;52226;56974;56975;56976;56977;56978;6361…	6667;12588;12756;17790;25516;31599;38339;39297;39401;40495;44967;45027;45394;47227;49434;52223;52226;56976;63621	320;321;322	109;241;498
tr|F2CQ03|F2CQ03_HORVVPredictedproteinOS=Hordeumvulgaresubsp.vulgarePE=2SV=1;tr|M0YXV4|M0YXV4_HORVVUncharacterizedproteinOS=Hordeumvulgaresubsp.vulgarePE=4SV=1;tr|M0YXV3|M0YXV3_HORVVUncharacterizedproteinOS=Hordeumvulgaresubsp.vulgarePE=4SV=1	tr|F2CQ03|F2CQ03_HORVVPredictedproteinOS=Hordeumvulgaresubsp.vulgarePE=2SV=1;tr|M0YXV4|M0YXV4_HORVVUncharacterizedproteinOS=Hordeumvulgaresubsp.vulgarePE=4SV=1;tr|M0YXV3|M0YXV3_HORVVUncharacterizedproteinOS=Hordeumvulgaresubsp.vulgarePE=4SV=1	15;12;12	15;12;12	13;10;10	tr|F2CQ03|F2CQ03_HORVV Predicted protein OS=Hordeum vulgare subsp. vulgare PE=2 SV=1;tr|M0YXV4|M0YXV4_HORVV Uncharacterized protein OS=Hordeum vulgare subsp. vulgare PE=4 SV=1;tr|M0YXV3|M0YXV3_HORVV Uncharacterized protein OS=Hordeum vulgare subsp. vulgare	3	15	15	13	12	12	10	12	12	10	11	10	9	33.9	33.9	30.8	71.838	663	663;544;545	0	118.45	By MS/MS	By MS/MS	By MS/MS	28.5	27	22.2	3715500	1435500	1133900	1146100	37				300	1003;2370;5420;7819;8613;13378;14366;14474;15083;16480;16961;17657;17728;18528;21599	True;True;True;True;True;True;True;True;True;True;True;True;True;True;True	1035;2464;5599;8073;8885;13775;14916;15026;15653;17090;17584;18299;18371;19201;22386	3361;3362;3363;8063;8064;8065;17930;25653;28176;28177;43201;43202;43203;47142;47143;47144;47145;47506;49494;53849;53850;53851;53852;55518;55519;55520;57812;57813;58060;58061;58062;60873;60874;60875;60876;71358;71359;71360	3006;3007;3008;7191;7192;7193;16013;23133;25443;25444;25445;39140;39141;39142;39143;42791;42792;42793;43104;44884;48866;48867;48868;50392;50393;50394;50395;52443;52444;52676;52677;52678;55374;55375;55376;64922;64923	3007;7193;16013;23133;25443;39140;42793;43104;44884;48866;50393;52444;52677;55374;64923
tr|M0V579|M0V579_HORVVUncharacterizedproteinOS=Hordeumvulgaresubsp.vulgarePE=4SV=1;tr|F2CQ05|F2CQ05_HORVVPredictedproteinOS=Hordeumvulgaresubsp.vulgarePE=2SV=1	tr|M0V579|M0V579_HORVVUncharacterizedproteinOS=Hordeumvulgaresubsp.vulgarePE=4SV=1;tr|F2CQ05|F2CQ05_HORVVPredictedproteinOS=Hordeumvulgaresubsp.vulgarePE=2SV=1	2;2	2;2	2;2	tr|M0V579|M0V579_HORVV Uncharacterized protein OS=Hordeum vulgare subsp. vulgare PE=4 SV=1;tr|F2CQ05|F2CQ05_HORVV Predicted protein OS=Hordeum vulgare subsp. vulgare PE=2 SV=1	2	2	2	2	2	1	1	2	1	1	2	1	1	4.7	4.7	4.7	57.176	511	511;586	0	16.881	By MS/MS	By MS/MS	By MS/MS	4.7	2.7	2.7	267290	120970	65971	80350	5				301	5117;6873	True;True	5287;7092	17013;22474;22475;22476	15203;20213;20214;20215;20216	15203;20216
tr|M0UI10|M0UI10_HORVVUncharacterizedproteinOS=Hordeumvulgaresubsp.vulgarePE=4SV=1;tr|F2CQ06|F2CQ06_HORVVPredictedprotein(Fragment)OS=Hordeumvulgaresubsp.vulgarePE=2SV=1;tr|M0UI06|M0UI06_HORVVUncharacterizedproteinOS=Hordeumvulgaresubsp.vulgarePE=4SV=1;tr|F2CSG5|F2CSG5_HORVVPredictedproteinOS=Hordeumvulgaresubsp.vulgarePE=2SV=1	tr|M0UI10|M0UI10_HORVVUncharacterizedproteinOS=Hordeumvulgaresubsp.vulgarePE=4SV=1;tr|F2CQ06|F2CQ06_HORVVPredictedprotein(Fragment)OS=Hordeumvulgaresubsp.vulgarePE=2SV=1;tr|M0UI06|M0UI06_HORVVUncharacterizedproteinOS=Hordeumvulgaresubsp.vulgarePE=4SV=1;tr|F2CSG5|F2CSG5_HORVVPredictedproteinOS=Hordeumvulgaresubsp.vulgarePE=2SV=1	1;1;1;1	1;1;1;1	1;1;1;1	tr|M0UI10|M0UI10_HORVV Uncharacterized protein OS=Hordeum vulgare subsp. vulgare PE=4 SV=1;tr|F2CQ06|F2CQ06_HORVV Predicted protein (Fragment) OS=Hordeum vulgare subsp. vulgare PE=2 SV=1;tr|M0UI06|M0UI06_HORVV Uncharacterized protein OS=Hordeum vulgare sub	4	1	1	1	0	1	0	0	1	0	0	1	0	7.1	7.1	7.1	38.297	339	339;477;586;616	0.0016197	7.4227		By MS/MS		0	7.1	0	71651	0	71651	0	2				302	12256	TRUE	12626	39657	35966;35967	35967
tr|F2CQ08|F2CQ08_HORVVPredictedproteinOS=Hordeumvulgaresubsp.vulgarePE=2SV=1;tr|M0UM48|M0UM48_HORVVUncharacterizedproteinOS=Hordeumvulgaresubsp.vulgarePE=4SV=1	tr|F2CQ08|F2CQ08_HORVVPredictedproteinOS=Hordeumvulgaresubsp.vulgarePE=2SV=1;tr|M0UM48|M0UM48_HORVVUncharacterizedproteinOS=Hordeumvulgaresubsp.vulgarePE=4SV=1	2;1	2;1	2;1	tr|F2CQ08|F2CQ08_HORVV Predicted protein OS=Hordeum vulgare subsp. vulgare PE=2 SV=1;tr|M0UM48|M0UM48_HORVV Uncharacterized protein OS=Hordeum vulgare subsp. vulgare PE=4 SV=1	2	2	2	2	0	1	1	0	1	1	0	1	1	6.9	6.9	6.9	37.55	346	346;128	0.00072072	11.721		By MS/MS	By MS/MS	0	3.2	3.8	211900	0	50074	161830	2				303	10081;14834	True;True	10398;15398	32847;48752	29768;44224	29768;44224
tr|F2CQ10|F2CQ10_HORVVPredictedproteinOS=Hordeumvulgaresubsp.vulgarePE=2SV=1	tr|F2CQ10|F2CQ10_HORVVPredictedproteinOS=Hordeumvulgaresubsp.vulgarePE=2SV=1	1	1	1	tr|F2CQ10|F2CQ10_HORVV Predicted protein OS=Hordeum vulgare subsp. vulgare PE=2 SV=1	1	1	1	1	1	1	1	1	1	1	1	1	1	7.7	7.7	7.7	18.888	169	169	0.0016345	7.5884	By MS/MS	By MS/MS	By MS/MS	7.7	7.7	7.7	161910	43518	55578	62816	2				304	1046	TRUE	1081	3520;3521;3522;3523	3153;3154;3155	3155
tr|F2CQ15|F2CQ15_HORVVPredictedproteinOS=Hordeumvulgaresubsp.vulgarePE=2SV=1	tr|F2CQ15|F2CQ15_HORVVPredictedproteinOS=Hordeumvulgaresubsp.vulgarePE=2SV=1	1	1	1	tr|F2CQ15|F2CQ15_HORVV Predicted protein OS=Hordeum vulgare subsp. vulgare PE=2 SV=1	1	1	1	1	1	1	0	1	1	0	1	1	0	9	9	9	27.489	255	255	0.0013798	9.4373	By MS/MS	By MS/MS		9	9	0	255200	142520	112680	0	3				305	19238	TRUE	19952	63476;63477	57738;57739;57740	57740	323	237
tr|F2CQ17|F2CQ17_HORVVPredictedprotein(Fragment)OS=Hordeumvulgaresubsp.vulgarePE=2SV=1;tr|M0YXP9|M0YXP9_HORVVUncharacterizedproteinOS=Hordeumvulgaresubsp.vulgarePE=4SV=1;tr|M0YXQ1|M0YXQ1_HORVVUncharacterizedproteinOS=Hordeumvulgaresubsp.vulgarePE=4SV=1;tr|M0YXQ2|M0YXQ2_HORVVUncharacterizedproteinOS=Hordeumvulgaresubsp.vulgarePE=4SV=1;tr|M0YXQ3|M0YXQ3_HORVVUncharacterizedproteinOS=Hordeumvulgaresu…	tr|F2CQ17|F2CQ17_HORVVPredictedprotein(Fragment)OS=Hordeumvulgaresubsp.vulgarePE=2SV=1;tr|M0YXP9|M0YXP9_HORVVUncharacterizedproteinOS=Hordeumvulgaresubsp.vulgarePE=4SV=1;tr|M0YXQ1|M0YXQ1_HORVVUncharacterizedproteinOS=Hordeumvulgaresubsp.vulgarePE=4SV=1;tr|M0YXQ2|M0YXQ2_HORVVUncharacterizedproteinOS=Hordeumvulgaresubsp.vulgarePE=4SV=1;tr|M0YXQ3|M0YXQ3_HORVVUncharacterizedproteinOS=Hordeumvulgaresu…	2;2;2;1;1;1	2;2;2;1;1;1	1;1;1;1;0;0	tr|F2CQ17|F2CQ17_HORVV Predicted protein (Fragment) OS=Hordeum vulgare subsp. vulgare PE=2 SV=1;tr|M0YXP9|M0YXP9_HORVV Uncharacterized protein OS=Hordeum vulgare subsp. vulgare PE=4 SV=1;tr|M0YXQ1|M0YXQ1_HORVV Uncharacterized protein OS=Hordeum vulgare sub	6	2	2	1	2	1	0	2	1	0	1	1	0	8.4	8.4	3.4	28.312	262	262;295;296;209;241;293	0.0010638	11.272	By MS/MS	By MS/MS		8.4	3.4	0	553020	334840	218190	0	3				306	1848;18940	True;True	1924;19642	6255;6256;6257;62402	5617;5618;56764	5618;56764
tr|F2E9U5|F2E9U5_HORVVPredictedprotein(Fragment)OS=Hordeumvulgaresubsp.vulgarePE=2SV=1;tr|M0VAZ3|M0VAZ3_HORVVUncharacterizedproteinOS=Hordeumvulgaresubsp.vulgarePE=4SV=1;tr|F2CQ21|F2CQ21_HORVVPredictedproteinOS=Hordeumvulgaresubsp.vulgarePE=2SV=1	tr|F2E9U5|F2E9U5_HORVVPredictedprotein(Fragment)OS=Hordeumvulgaresubsp.vulgarePE=2SV=1;tr|M0VAZ3|M0VAZ3_HORVVUncharacterizedproteinOS=Hordeumvulgaresubsp.vulgarePE=4SV=1;tr|F2CQ21|F2CQ21_HORVVPredictedproteinOS=Hordeumvulgaresubsp.vulgarePE=2SV=1	2;2;2	2;2;2	2;2;2	tr|F2E9U5|F2E9U5_HORVV Predicted protein (Fragment) OS=Hordeum vulgare subsp. vulgare PE=2 SV=1;tr|M0VAZ3|M0VAZ3_HORVV Uncharacterized protein OS=Hordeum vulgare subsp. vulgare PE=4 SV=1;tr|F2CQ21|F2CQ21_HORVV Predicted protein OS=Hordeum vulgare subsp. vu	3	2	2	2	1	1	1	1	1	1	1	1	1	6.8	6.8	6.8	64.733	585	585;635;769	0	13.067	By MS/MS	By MS/MS	By MS/MS	2.1	4.8	4.8	249300	39228	151370	58704	3				307	7241;16129	True;True	7468;16731	23676;52715;52716	21317;47796;47797	21317;47796
tr|F2CQ23|F2CQ23_HORVVPredictedproteinOS=Hordeumvulgaresubsp.vulgarePE=2SV=1	tr|F2CQ23|F2CQ23_HORVVPredictedproteinOS=Hordeumvulgaresubsp.vulgarePE=2SV=1	1	1	1	tr|F2CQ23|F2CQ23_HORVV Predicted protein OS=Hordeum vulgare subsp. vulgare PE=2 SV=1	1	1	1	1	0	1	0	0	1	0	0	1	0	10.7	10.7	10.7	15.494	149	149	0.0016474	7.7415		By MS/MS		0	10.7	0	44150	0	44150	0	1				308	21355	TRUE	22132	70579	64180	64180
tr|F2CQ25|F2CQ25_HORVVPredictedproteinOS=Hordeumvulgaresubsp.vulgarePE=2SV=1;tr|M0X775|M0X775_HORVVUncharacterizedproteinOS=Hordeumvulgaresubsp.vulgarePE=4SV=1	tr|F2CQ25|F2CQ25_HORVVPredictedproteinOS=Hordeumvulgaresubsp.vulgarePE=2SV=1;tr|M0X775|M0X775_HORVVUncharacterizedproteinOS=Hordeumvulgaresubsp.vulgarePE=4SV=1	6;5	1;1	1;1	tr|F2CQ25|F2CQ25_HORVV Predicted protein OS=Hordeum vulgare subsp. vulgare PE=2 SV=1;tr|M0X775|M0X775_HORVV Uncharacterized protein OS=Hordeum vulgare subsp. vulgare PE=4 SV=1	2	6	1	1	5	5	3	1	1	1	1	1	1	29.9	5.1	5.1	23.673	214	214;202	0.0038702	6.4602	By MS/MS	By MS/MS	By MS/MS	24.3	26.2	14	300750	233940	0	66819	5				309	586;7845;12199;14168;18129;18328	False;True;False;False;False;False	603;8099;12566;14703;18784;18994	1994;1995;1996;1997;1998;1999;25737;25738;25739;25740;25741;39474;39475;39476;39477;39478;39479;39480;39481;46290;59459;59460;60257;60258;60259;60260;60261;60262	1765;1766;1767;1768;1769;23208;23209;23210;23211;23212;35820;35821;35822;35823;35824;42039;54064;54826;54827;54828;54829;54830	1765;23208;35820;42039;54064;54826
tr|F2CQ26|F2CQ26_HORVVPredictedproteinOS=Hordeumvulgaresubsp.vulgarePE=2SV=1;tr|M0VJW1|M0VJW1_HORVVUncharacterizedproteinOS=Hordeumvulgaresubsp.vulgarePE=4SV=1;tr|M0VJW0|M0VJW0_HORVVUncharacterizedproteinOS=Hordeumvulgaresubsp.vulgarePE=4SV=1	tr|F2CQ26|F2CQ26_HORVVPredictedproteinOS=Hordeumvulgaresubsp.vulgarePE=2SV=1;tr|M0VJW1|M0VJW1_HORVVUncharacterizedproteinOS=Hordeumvulgaresubsp.vulgarePE=4SV=1;tr|M0VJW0|M0VJW0_HORVVUncharacterizedproteinOS=Hordeumvulgaresubsp.vulgarePE=4SV=1	4;2;2	4;2;2	4;2;2	tr|F2CQ26|F2CQ26_HORVV Predicted protein OS=Hordeum vulgare subsp. vulgare PE=2 SV=1;tr|M0VJW1|M0VJW1_HORVV Uncharacterized protein OS=Hordeum vulgare subsp. vulgare PE=4 SV=1;tr|M0VJW0|M0VJW0_HORVV Uncharacterized protein OS=Hordeum vulgare subsp. vulgare	3	4	4	4	4	3	2	4	3	2	4	3	2	19.6	19.6	19.6	53.137	489	489;233;266	0	34.608	By MS/MS	By MS/MS	By MS/MS	19.6	12.9	9.2	997650	519530	254300	223820	11				310	1282;16057;16341;17080	True;True;True;True	1329;16658;16945;17703	4313;4314;52524;52525;52526;53394;55890;55891;55892;55893;55894	3845;3846;47615;47616;47617;47618;48434;50723;50724;50725;50726	3845;47617;48434;50725
tr|F2CQ27|F2CQ27_HORVVGTP-bindingnuclearproteinOS=Hordeumvulgaresubsp.vulgarePE=2SV=1;tr|M0UFI5|M0UFI5_HORVVGTP-bindingnuclearproteinOS=Hordeumvulgaresubsp.vulgarePE=3SV=1	tr|F2CQ27|F2CQ27_HORVVGTP-bindingnuclearproteinOS=Hordeumvulgaresubsp.vulgarePE=2SV=1;tr|M0UFI5|M0UFI5_HORVVGTP-bindingnuclearproteinOS=Hordeumvulgaresubsp.vulgarePE=3SV=1	14;7	14;7	6;0	tr|F2CQ27|F2CQ27_HORVV GTP-binding nuclear protein OS=Hordeum vulgare subsp. vulgare PE=2 SV=1;tr|M0UFI5|M0UFI5_HORVV GTP-binding nuclear protein OS=Hordeum vulgare subsp. vulgare PE=3 SV=1	2	14	14	6	11	12	12	11	12	12	5	6	5	55.2	55.2	24.4	25.133	221	221;131	0	128.73	By MS/MS	By MS/MS	By MS/MS	52	52	46.6	87992000	35031000	19769000	33192000	57				311	1536;3392;6679;8671;8672;10669;10842;14309;14687;14809;16947;19027;19028;21265	True;True;True;True;True;True;True;True;True;True;True;True;True;True	1592;3515;6893;8946;8947;10998;11179;14848;15247;15372;17569;19731;19732;22038	5123;5124;5125;5126;5127;5128;5129;5130;11430;11431;11432;21887;21888;21889;21890;21891;21892;21893;21894;21895;28346;28347;28348;28349;28350;28351;34553;34554;34555;34556;34557;35135;35136;35137;35138;35139;35140;35141;35142;35143;46818;46819;46820;46821;46822;46823;46824;46825;46826;48234;48235;48678;55473;55474;55475;55476;55477;55478;62688;62689;62690;62691;62692;62693;62694;62695;62696;62697…	4592;4593;4594;4595;10246;10247;19690;19691;19692;19693;19694;19695;19696;25621;25622;25623;25624;25625;25626;31359;31360;31361;31362;31363;31891;31892;31893;31894;31895;31896;42486;42487;42488;42489;42490;42491;42492;42493;43753;44156;50357;50358;50359;50360;57028;57029;57030;57031;57032;57033;57034;57035;57036;57037;63882;63883;63884	4593;10246;19690;25624;25626;31359;31894;42486;43753;44156;50360;57029;57036;63883	318	92
tr|F2CQ37|F2CQ37_HORVVPredictedproteinOS=Hordeumvulgaresubsp.vulgarePE=2SV=1;tr|M0WC05|M0WC05_HORVVUncharacterizedproteinOS=Hordeumvulgaresubsp.vulgarePE=4SV=1;tr|M0WC07|M0WC07_HORVVUncharacterizedproteinOS=Hordeumvulgaresubsp.vulgarePE=4SV=1;tr|M0WC04|M0WC04_HORVVUncharacterizedproteinOS=Hordeumvulgaresubsp.vulgarePE=4SV=1;tr|M0WC08|M0WC08_HORVVUncharacterizedproteinOS=Hordeumvulgaresubsp.vulgar…	tr|F2CQ37|F2CQ37_HORVVPredictedproteinOS=Hordeumvulgaresubsp.vulgarePE=2SV=1;tr|M0WC05|M0WC05_HORVVUncharacterizedproteinOS=Hordeumvulgaresubsp.vulgarePE=4SV=1;tr|M0WC07|M0WC07_HORVVUncharacterizedproteinOS=Hordeumvulgaresubsp.vulgarePE=4SV=1;tr|M0WC04|M0WC04_HORVVUncharacterizedproteinOS=Hordeumvulgaresubsp.vulgarePE=4SV=1	9;8;8;6;4	9;8;8;6;4	9;8;8;6;4	tr|F2CQ37|F2CQ37_HORVV Predicted protein OS=Hordeum vulgare subsp. vulgare PE=2 SV=1;tr|M0WC05|M0WC05_HORVV Uncharacterized protein OS=Hordeum vulgare subsp. vulgare PE=4 SV=1;tr|M0WC07|M0WC07_HORVV Uncharacterized protein OS=Hordeum vulgare subsp. vulgare	5	9	9	9	8	5	5	8	5	5	8	5	5	20.1	20.1	20.1	51.42	452	452;455;495;323;239	0	54.871	By MS/MS	By MS/MS	By MS/MS	16.8	12.4	11.9	1318700	578750	340740	399220	19				312	708;5226;7647;7751;9694;11941;13060;14544;18196	True;True;True;True;True;True;True;True;True	727;5403;7891;8005;10001;12301;13451;15101;18851	2378;2379;17379;17380;25095;25096;25466;31668;31669;38656;38657;38658;42136;42137;42138;47770;59695;59696	2106;2107;15518;15519;22654;22655;22656;22962;28694;28695;35059;35060;35061;38206;38207;38208;43338;54285;54286	2107;15519;22654;22962;28694;35059;38206;43338;54286
tr|M0YC51|M0YC51_HORVVUncharacterizedproteinOS=Hordeumvulgaresubsp.vulgarePE=4SV=1;tr|F2CQ44|F2CQ44_HORVVPredictedproteinOS=Hordeumvulgaresubsp.vulgarePE=2SV=1;tr|M0YC52|M0YC52_HORVVUncharacterizedproteinOS=Hordeumvulgaresubsp.vulgarePE=4SV=1	tr|M0YC51|M0YC51_HORVVUncharacterizedproteinOS=Hordeumvulgaresubsp.vulgarePE=4SV=1;tr|F2CQ44|F2CQ44_HORVVPredictedproteinOS=Hordeumvulgaresubsp.vulgarePE=2SV=1;tr|M0YC52|M0YC52_HORVVUncharacterizedproteinOS=Hordeumvulgaresubsp.vulgarePE=4SV=1	2;2;1	2;2;1	2;2;1	tr|M0YC51|M0YC51_HORVV Uncharacterized protein OS=Hordeum vulgare subsp. vulgare PE=4 SV=1;tr|F2CQ44|F2CQ44_HORVV Predicted protein OS=Hordeum vulgare subsp. vulgare PE=2 SV=1;tr|M0YC52|M0YC52_HORVV Uncharacterized protein OS=Hordeum vulgare subsp. vulgare	3	2	2	2	0	2	0	0	2	0	0	2	0	14.5	14.5	14.5	21.327	193	193;248;98	0	16.697		By MS/MS		0	14.5	0	109610	0	109610	0	2				313	5348;6966	True;True	5525;7187	17735;22785	15838;20490	15838;20490
tr|F2CQ46|F2CQ46_HORVVPredictedproteinOS=Hordeumvulgaresubsp.vulgarePE=2SV=1	tr|F2CQ46|F2CQ46_HORVVPredictedproteinOS=Hordeumvulgaresubsp.vulgarePE=2SV=1	1	1	1	tr|F2CQ46|F2CQ46_HORVV Predicted protein OS=Hordeum vulgare subsp. vulgare PE=2 SV=1	1	1	1	1	1	0	0	1	0	0	1	0	0	2.9	2.9	2.9	55.613	512	512	0.0033003	6.5347	By MS/MS			2.9	0	0	39240	39240	0	0	1				314	18524	TRUE	19197	60866	55368	55368
tr|F2CQ53|F2CQ53_HORVVPredictedproteinOS=Hordeumvulgaresubsp.vulgarePE=2SV=1	tr|F2CQ53|F2CQ53_HORVVPredictedproteinOS=Hordeumvulgaresubsp.vulgarePE=2SV=1	1	1	1	tr|F2CQ53|F2CQ53_HORVV Predicted protein OS=Hordeum vulgare subsp. vulgare PE=2 SV=1	1	1	1	1	1	0	0	1	0	0	1	0	0	5.5	5.5	5.5	33.866	310	310	0.0030202	6.5921	By MS/MS			5.5	0	0	48309	48309	0	0	1				315	20898	TRUE	21661	69091	62797	62797
tr|F2CQ57|F2CQ57_HORVVPredictedproteinOS=Hordeumvulgaresubsp.vulgarePE=2SV=1	tr|F2CQ57|F2CQ57_HORVVPredictedproteinOS=Hordeumvulgaresubsp.vulgarePE=2SV=1	5	5	5	tr|F2CQ57|F2CQ57_HORVV Predicted protein OS=Hordeum vulgare subsp. vulgare PE=2 SV=1	1	5	5	5	4	5	5	4	5	5	4	5	5	33.3	33.3	33.3	20.505	189	189	0	37.795	By MS/MS	By MS/MS	By MS/MS	27	33.3	33.3	35657000	13094000	12011000	10551000	28				316	7175;8720;14073;14864;21492	True;True;True;True;True	7402;8998;14601;15430;22272	23446;23447;23448;23449;23450;23451;23452;23453;23454;23455;23456;23457;23458;23459;28492;28493;28494;28495;28496;28497;28498;45876;45877;45878;45879;45880;45881;45882;45883;45884;45885;45886;48820;48821;48822;48823;48824;71011;71012;71013;71014;71015;71016;71017;71018;71019	21089;21090;21091;21092;21093;21094;21095;21096;25760;25761;25762;25763;25764;41646;41647;41648;41649;41650;41651;41652;44293;44294;64593;64594;64595;64596;64597;64598	21095;25763;41646;44293;64594
tr|M0VTY0|M0VTY0_HORVVUncharacterizedproteinOS=Hordeumvulgaresubsp.vulgarePE=4SV=1;tr|F2DJ31|F2DJ31_HORVVPredictedproteinOS=Hordeumvulgaresubsp.vulgarePE=2SV=1;tr|F2CQ60|F2CQ60_HORVVPredictedproteinOS=Hordeumvulgaresubsp.vulgarePE=2SV=1;tr|M0VTX7|M0VTX7_HORVVUncharacterizedproteinOS=Hordeumvulgaresubsp.vulgarePE=4SV=1;tr|M0YTL4|M0YTL4_HORVVUncharacterizedproteinOS=Hordeumvulgaresubsp.vulgarePE=4S…	tr|M0VTY0|M0VTY0_HORVVUncharacterizedproteinOS=Hordeumvulgaresubsp.vulgarePE=4SV=1;tr|F2DJ31|F2DJ31_HORVVPredictedproteinOS=Hordeumvulgaresubsp.vulgarePE=2SV=1;tr|F2CQ60|F2CQ60_HORVVPredictedproteinOS=Hordeumvulgaresubsp.vulgarePE=2SV=1;tr|M0VTX7|M0VTX7_HORVVUncharacterizedproteinOS=Hordeumvulgaresubsp.vulgarePE=4SV=1;tr|M0YTL4|M0YTL4_HORVVUncharacterizedproteinOS=Hordeumvulgaresubsp.vulgarePE=4S…	7;7;7;5;5;5;5;2	4;4;4;2;2;2;2;1	4;4;4;2;2;2;2;1	tr|M0VTY0|M0VTY0_HORVV Uncharacterized protein OS=Hordeum vulgare subsp. vulgare PE=4 SV=1;tr|F2DJ31|F2DJ31_HORVV Predicted protein OS=Hordeum vulgare subsp. vulgare PE=2 SV=1;tr|F2CQ60|F2CQ60_HORVV Predicted protein OS=Hordeum vulgare subsp. vulgare PE=2	8	7	4	4	6	7	5	3	4	3	3	4	3	14.6	9.8	9.8	64.577	574	574;589;591;268;429;467;476;333	0	38.652	By MS/MS	By MS/MS	By MS/MS	12.9	14.6	9.6	1376000	487810	377830	510400	14				317	1474;2356;2474;5294;7767;11014;15209	True;False;True;False;True;True;False	1525;2449;2571;5471;8021;11356;15783	4899;4900;4901;4902;4903;4904;7989;7990;7991;7992;8421;8422;8423;17581;17582;17583;25510;25511;25512;25513;35689;35690;35691;35692;35693;35694;49937;49938;49939;49940	4384;4385;4386;4387;4388;7134;7135;7515;7516;15699;15700;15701;15702;23000;23001;23002;32371;32372;32373;32374;45256;45257;45258	4388;7135;7515;15700;23002;32374;45257
tr|M0WM06|M0WM06_HORVVH/ACAribonucleoproteincomplexsubunitOS=Hordeumvulgaresubsp.vulgarePE=3SV=1;tr|F2CQ61|F2CQ61_HORVVH/ACAribonucleoproteincomplexsubunitOS=Hordeumvulgaresubsp.vulgarePE=2SV=1	tr|M0WM06|M0WM06_HORVVH/ACAribonucleoproteincomplexsubunitOS=Hordeumvulgaresubsp.vulgarePE=3SV=1;tr|F2CQ61|F2CQ61_HORVVH/ACAribonucleoproteincomplexsubunitOS=Hordeumvulgaresubsp.vulgarePE=2SV=1	3;3	3;3	3;3	tr|M0WM06|M0WM06_HORVV H/ACA ribonucleoprotein complex subunit OS=Hordeum vulgare subsp. vulgare PE=3 SV=1;tr|F2CQ61|F2CQ61_HORVV H/ACA ribonucleoprotein complex subunit OS=Hordeum vulgare subsp. vulgare PE=2 SV=1	2	3	3	3	3	3	2	3	3	2	3	3	2	38.6	38.6	38.6	14.962	140	140;187	0	25.556	By MS/MS	By MS/MS	By MS/MS	38.6	38.6	20.7	3317800	1295700	1500500	521630	18				318	3151;19080;20283	True;True;True	3270;19787;21025	10730;10731;10732;10733;62918;62919;62920;62921;62922;62923;62924;62925;62926;67004;67005;67006;67007;67008;67009;67010;67011;67012;67013;67014;67015	9605;9606;57231;57232;57233;57234;57235;57236;57237;57238;60910;60911;60912;60913;60914;60915;60916;60917	9606;57233;60913
tr|F2CQ68|F2CQ68_HORVVSerine/threonine-proteinphosphataseOS=Hordeumvulgaresubsp.vulgarePE=2SV=1;tr|F2CQI3|F2CQI3_HORVVSerine/threonine-proteinphosphataseOS=Hordeumvulgaresubsp.vulgarePE=2SV=1;tr|F2DVI2|F2DVI2_HORVVSerine/threonine-proteinphosphataseOS=Hordeumvulgaresubsp.vulgarePE=2SV=1	tr|F2CQ68|F2CQ68_HORVVSerine/threonine-proteinphosphataseOS=Hordeumvulgaresubsp.vulgarePE=2SV=1	9;3;2	9;3;2	6;1;1	tr|F2CQ68|F2CQ68_HORVV Serine/threonine-protein phosphatase OS=Hordeum vulgare subsp. vulgare PE=2 SV=1	3	9	9	6	7	9	4	7	9	4	4	6	2	35.5	35.5	26.5	36.185	321	321;329;298	0	68.433	By MS/MS	By MS/MS	By MS/MS	32.1	35.5	11.8	2471200	1054400	844620	572090	26				319	1126;4098;9558;13469;14957;14958;18715;19367;21608	True;True;True;True;True;True;True;True;True	1165;4247;9859;13876;15524;15525;19402;20086;22395	3800;3801;3802;13752;13753;31247;31248;31249;43490;49093;49094;49095;61564;61565;61566;63963;63964;63965;63966;71379;71380;71381	3403;3404;3405;12322;12323;12324;12325;28304;28305;28306;39421;44524;44525;44526;44527;55970;55971;55972;58206;58207;58208;58209;58210;64937;64938;64939	3403;12323;28306;39421;44524;44526;55971;58209;64937	324	1
[truncated: 3,304 more rows]

## Sheet: proteinGroups_2anthers
Protein IDs	Majority protein IDs	Peptide counts (all)	Peptide counts (razor+unique)	Peptide counts (unique)	Fasta headers	Number of proteins	Peptides	Razor + unique peptides	Unique peptides	Peptides 2AR1	Peptides 2AR2	Peptides 2AR3	Razor + unique peptides 2AR1	Razor + unique peptides 2AR2	Razor + unique peptides 2AR3	Unique peptides 2AR1	Unique peptides 2AR2	Unique peptides 2AR3	Sequence coverage [%]	Unique + razor sequence coverage [%]	Unique sequence coverage [%]	Mol. weight [kDa]	Sequence length	Sequence lengths	Q-value	Score	Identification type 2AR1	Identification type 2AR2	Identification type 2AR3	Sequence coverage 2AR1 [%]	Sequence coverage 2AR2 [%]	Sequence coverage 2AR3 [%]	Intensity	Intensity 2AR1	Intensity 2AR2	Intensity 2AR3	MS/MS count	Only identified by site	Reverse	Potential contaminant	id	Peptide IDs	Peptide is razor	Mod. peptide IDs	Evidence IDs	MS/MS IDs	Best MS/MS	Oxidation (M) site IDs	Oxidation (M) site positions
[truncated: 4,897 more rows]

[truncated: 2 more sheets: proteinGroups_5anthers, Key]
