# Supplementary material for: Application of a Sensitive and Reproducible Label-Free Proteomic Approach to Explore the Proteome of Individual Meiotic-Phase Barley Anthers
Source: Front Plant Sci. 2019 Apr 2;10:393. doi: 10.3389/fpls.2019.00393 (PMC6454111; doi:10.3389/fpls.2019.00393)
Supplement: Table S2 — Protein Groups output table from MaxQuant software containing all proteins identified in the macro-proteomics approach. [file Table_2.XLSX]

## Sheet: proteinGroups
Protein IDs	Majority protein IDs	Peptide counts (all)	Peptide counts (razor+unique)	Peptide counts (unique)	Fasta headers	Number of proteins	Peptides	Razor + unique peptides	Unique peptides	Peptides B1	Peptides B2	Peptides B3	Peptides B4	Peptides B5	Peptides B6	Peptides B7	Razor + unique peptides B1	Razor + unique peptides B2	Razor + unique peptides B3	Razor + unique peptides B4	Razor + unique peptides B5	Razor + unique peptides B6	Razor + unique peptides B7	Unique peptides B1	Unique peptides B2	Unique peptides B3	Unique peptides B4	Unique peptides B5	Unique peptides B6	Unique peptides B7	Sequence coverage [%]	Unique + razor sequence coverage [%]	Unique sequence coverage [%]	Mol. weight [kDa]	Sequence length	Sequence lengths	Q-value	Score	Identification type B1	Identification type B2	Identification type B3	Identification type B4	Identification type B5	Identification type B6	Identification type B7	Sequence coverage B1 [%]	Sequence coverage B2 [%]	Sequence coverage B3 [%]	Sequence coverage B4 [%]
CON__A2A5Y0	CON__A2A5Y0	15	5	2		1	15	5	2	1	15	1	1	3	1	1	0	5	0	0	1	0	0	0	2	0	0	0	0	0	30.3	9.9	2.4	47.117	416	416	0	17.617	By matching	By MS/MS	By matching	By matching	By MS/MS	By matching	By matching	1.7	30.3	1.7	1.7
CON__A2AB72	CON__A2AB72	4	2	2		1	4	2	2	1	4	1	1	1	1	1	0	2	0	0	0	0	0	0	2	0	0	0	0	0	7.5	4.4	4.4	51.152	453	453	0	4.925	By matching	By MS/MS	By matching	By matching	By matching	By matching	By matching	1.5	7.5	1.5	1.5
CON__A2VCT4;CON__Q6IFU6	CON__A2VCT4;CON__Q6IFU6	2;1	1;1	1;1	;	2	2	1	1	0	2	0	0	0	0	0	0	1	0	0	0	0	0	0	1	0	0	0	0	0	3.3	1.9	1.9	54.287	482	482;491	0.009205	1.3196		By MS/MS						0	3.3	0	0
CON__A3EZ82;CON__A3EZ79	CON__A3EZ82;CON__A3EZ79	2;1	2;1	2;1	;	2	2	2	2	1	0	0	0	1	1	1	1	0	0	0	1	1	1	1	0	0	0	1	1	1	5.7	5.7	5.7	47.082	476	476;449	0.0027045	1.9348	By MS/MS				By MS/MS	By MS/MS	By MS/MS	3.6	0	0	0
CON__ENSEMBL:ENSBTAP00000014147	CON__ENSEMBL:ENSBTAP00000014147	1	1	1		1	1	1	1	1	0	0	0	0	0	0	1	0	0	0	0	0	0	1	0	0	0	0	0	0	13.3	13.3	13.3	11.756	113	113	0.0013957	2.2435	By MS/MS							13.3	0	0	0
CON__ENSEMBL:ENSBTAP00000024466;CON__ENSEMBL:ENSBTAP00000024462	CON__ENSEMBL:ENSBTAP00000024466;CON__ENSEMBL:ENSBTAP00000024462	1;1	1;1	1;1	;	2	1	1	1	1	0	0	0	0	0	0	1	0	0	0	0	0	0	1	0	0	0	0	0	0	7	7	7	43.9	401	401;419	0	4.416	By MS/MS							7	0	0	0
CON__ENSEMBL:ENSBTAP00000038253	CON__ENSEMBL:ENSBTAP00000038253	22	2	2		1	22	2	2	11	15	14	11	21	20	20	1	1	1	1	1	1	2	1	1	1	1	1	1	2	21.1	5.3	5.3	63.165	606	606	0	3.978	By MS/MS	By MS/MS	By MS/MS	By MS/MS	By MS/MS	By MS/MS	By MS/MS	16	18.2	17.8	16
CON__O43790	CON__O43790	29	1	0		1	29	1	0	1	27	1	1	5	2	1	0	1	0	0	0	0	0	0	0	0	0	0	0	0	50.6	3.3	0	53.5	486	486	0	41.435	By matching	By MS/MS	By matching	By matching	By matching	By matching	By matching	1.4	44.4	1.4	1.4
CON__O76009;CON__Q6NTB9	CON__O76009;CON__Q6NTB9	16;15	2;2	0;0	;	2	16	2	0	0	14	0	0	3	1	1	0	2	0	0	0	0	0	0	0	0	0	0	0	0	38.6	4.5	0	45.935	404	404;404	0.00024331	2.6861		By MS/MS			By matching	By matching	By matching	0	32.9	0	0
CON__O76013	CON__O76013	6	1	1		1	6	1	1	1	6	1	1	1	1	1	0	1	0	0	0	0	0	0	1	0	0	0	0	0	11.3	1.9	1.9	52.247	467	467	0.00047927	2.5309	By matching	By MS/MS	By matching	By matching	By matching	By matching	By matching	1.5	11.3	1.5	1.5
CON__O76015	CON__O76015	7	4	1		1	7	4	1	1	7	1	1	1	1	1	0	4	0	0	0	0	0	0	1	0	0	0	0	0	14	7.9	2	50.49	456	456	0	5.2195	By matching	By MS/MS	By matching	By matching	By matching	By matching	By matching	1.5	14	1.5	1.5
CON__O95678	CON__O95678	24	2	2		1	24	2	2	15	19	14	13	20	22	22	0	2	0	0	0	0	0	0	2	0	0	0	0	0	21.6	2.2	2.2	59.504	551	551	0	15.321	By matching	By MS/MS	By matching	By matching	By matching	By matching	By matching	16.3	20.9	16.2	14.5
CON__P00711	CON__P00711	3	3	3		1	3	3	3	2	0	0	0	0	2	1	2	0	0	0	0	2	1	2	0	0	0	0	2	1	25.2	25.2	25.2	14.186	123	123	0	5.0346	By MS/MS					By MS/MS	By MS/MS	11.4	0	0	0
CON__P00761	CON__P00761	5	5	5		1	5	5	5	4	4	3	4	5	5	5	4	4	3	4	5	5	5	4	4	3	4	5	5	5	31.6	31.6	31.6	24.409	231	231	0	55.173	By MS/MS	By MS/MS	By MS/MS	By MS/MS	By MS/MS	By MS/MS	By MS/MS	22.9	22.9	14.3	22.9
CON__P01966	CON__P01966	1	1	1		1	1	1	1	0	0	0	0	1	1	0	0	0	0	0	1	1	0	0	0	0	0	1	1	0	10.6	10.6	10.6	15.184	142	142	0.0026578	1.7881					By MS/MS	By MS/MS		0	0	0	0
CON__P02533;tr|F2E3G6|F2E3G6_HORVVPredictedproteinOS=Hordeumvulgaresubsp.vulgarePE=2SV=1	CON__P02533	62;1	56;1	16;0		2	62	56	16	41	45	41	38	53	52	55	37	40	36	32	47	47	49	9	10	8	8	13	13	15	82.2	80.3	42.4	51.621	472	472;380	0	323.31	By MS/MS	By MS/MS	By MS/MS	By MS/MS	By MS/MS	By MS/MS	By MS/MS	72.7	71.4	69.1	69.3
CON__P02535-1	CON__P02535-1	17	2	2		1	17	2	2	9	12	9	10	13	14	13	0	0	0	0	2	1	0	0	0	0	0	2	1	0	18.8	3.3	3.3	57.769	570	570	0	3.9116	By matching	By matching	By matching	By matching	By MS/MS	By MS/MS	By matching	12.3	15.4	12.3	13.5
CON__P02538;CON__H-INV:HIT000292931	CON__P02538	70;5	7;0	4;0		2	70	7	4	44	47	43	34	64	66	62	4	5	3	3	5	6	7	2	2	2	1	3	3	4	69.1	10.3	7.4	60.044	564	564;443	0	55.547	By MS/MS	By MS/MS	By MS/MS	By MS/MS	By MS/MS	By MS/MS	By MS/MS	64.4	65.6	60.6	54.4
CON__P02662	CON__P02662	10	10	10		1	10	10	10	9	7	6	6	6	8	7	9	7	6	6	6	8	7	9	7	6	6	6	8	7	48.7	48.7	48.7	22.975	199	199	0	73.376	By MS/MS	By MS/MS	By MS/MS	By MS/MS	By MS/MS	By MS/MS	By MS/MS	48.7	39.7	38.7	33.2
CON__P02663	CON__P02663	10	10	10		1	10	10	10	9	3	2	2	6	5	3	9	3	2	2	6	5	3	9	3	2	2	6	5	3	42	42	42	24.348	207	207	0	123.1	By MS/MS	By MS/MS	By MS/MS	By MS/MS	By MS/MS	By MS/MS	By MS/MS	42	20.3	9.2	16.4
CON__P02666	CON__P02666	6	6	6		1	6	6	6	3	3	2	1	2	3	2	3	3	2	1	2	3	2	3	3	2	1	2	3	2	30.6	30.6	30.6	23.583	209	209	0	119.83	By MS/MS	By MS/MS	By MS/MS	By MS/MS	By MS/MS	By MS/MS	By MS/MS	16.3	16.3	12.9	9.1
CON__P02668	CON__P02668	6	6	6		1	6	6	6	5	4	4	3	4	6	6	5	4	4	3	4	6	6	5	4	4	3	4	6	6	43.2	43.2	43.2	18.974	169	169	0	93.749	By MS/MS	By MS/MS	By MS/MS	By MS/MS	By MS/MS	By MS/MS	By MS/MS	43.2	36.7	36.7	30.8
CON__P02754	CON__P02754	13	13	13		1	13	13	13	12	6	4	4	8	8	8	12	6	4	4	8	8	8	12	6	4	4	8	8	8	66.7	66.7	66.7	18.281	162	162	0	234.65	By MS/MS	By MS/MS	By MS/MS	By MS/MS	By MS/MS	By MS/MS	By MS/MS	66.7	51.9	32.1	30.2
CON__P02768-1	CON__P02768-1	44	44	39		1	44	44	39	11	11	7	3	40	42	38	11	11	7	3	40	42	38	10	9	6	2	35	37	33	70.1	70.1	65	69.366	609	609	0	204.55	By MS/MS	By MS/MS	By MS/MS	By MS/MS	By MS/MS	By MS/MS	By MS/MS	23.2	21.2	13.6	5.4
CON__P02769	CON__P02769	13	8	8		1	13	8	8	8	3	4	2	5	5	5	7	1	3	1	0	0	0	7	1	3	1	0	0	0	20.6	14.3	14.3	69.293	607	607	0	15.217	By MS/MS	By MS/MS	By MS/MS	By MS/MS	By matching	By matching	By matching	15.2	6.1	7.7	4.1
CON__P04259	CON__P04259	69	2	2		1	69	2	2	42	46	43	36	64	65	61	1	1	1	1	2	2	2	1	1	1	1	2	2	2	67.6	4.6	4.6	59.998	564	564	0	7.1547	By MS/MS	By MS/MS	By MS/MS	By MS/MS	By MS/MS	By MS/MS	By MS/MS	61.2	62.4	61.5	56.2
CON__P04264;CON__H-INV:HIT000016045	CON__P04264	88;4	83;2	66;0		2	88	83	66	51	59	55	47	84	79	76	49	55	51	45	79	75	72	40	45	40	36	62	58	56	80.6	80.6	74.2	66.017	644	644;99	0	323.31	By MS/MS	By MS/MS	By MS/MS	By MS/MS	By MS/MS	By MS/MS	By MS/MS	68	74.1	65.4	63.2
CON__P05787;CON__Q9DCV7	CON__P05787;CON__Q9DCV7	12;7	1;1	0;0	;	2	12	1	0	5	7	8	6	11	12	12	0	0	0	0	1	1	1	0	0	0	0	0	0	0	10.8	1.7	0	53.704	483	483;457	1	-2	By matching	By matching	By matching	By matching	By MS/MS	By MS/MS	By MS/MS	7.2	8.3	8.3	8.3
CON__P08727;CON__P05784	CON__P08727	15;3	2;1	1;0		2	15	2	1	8	9	9	7	14	15	13	0	0	0	0	2	2	2	0	0	0	0	1	1	1	27.2	4.5	2.2	44.091	400	400;423	0.00071446	2.4706	By matching	By matching	By matching	By matching	By MS/MS	By MS/MS	By MS/MS	14	18	16.8	13.8
CON__Q3KNV1;CON__P08729	CON__Q3KNV1;CON__P08729	9;9	2;2	1;1	;	2	9	2	1	3	5	5	4	6	8	7	0	0	1	0	1	2	1	0	0	0	0	1	1	1	15.4	6.8	4.9	51.385	469	469;469	0.0026966	1.9093	By matching	By matching	By MS/MS	By matching	By MS/MS	By MS/MS	By MS/MS	3.4	6.8	6.4	4.5
CON__P08779	CON__P08779	55	33	26		1	55	33	26	42	42	42	39	46	48	53	24	26	24	22	27	30	32	19	20	17	18	21	24	25	78.4	60.9	51.2	51.267	473	473	0	323.31	By MS/MS	By MS/MS	By MS/MS	By MS/MS	By MS/MS	By MS/MS	By MS/MS	71.9	74	74	71.5
CON__P09870	CON__P09870	1	1	1		1	1	1	1	0	0	0	0	0	0	1	0	0	0	0	0	0	1	0	0	0	0	0	0	1	3	3	3	59.733	526	526	0.0043403	1.6112							By MS/MS	0	0	0	0
CON__P12035	CON__P12035	25	4	3		1	25	4	3	15	19	13	14	19	21	22	2	3	1	2	1	1	1	1	2	1	1	1	1	1	25.6	11.1	9.5	64.503	629	629	0	7.7897	By MS/MS	By MS/MS	By MS/MS	By MS/MS	By MS/MS	By MS/MS	By MS/MS	19.1	22.3	16.2	18.6
CON__P13645;CON__Q7Z3Y7;CON__Q148H6;CON__Q7Z3Z0	CON__P13645	67;6;4;2	66;6;4;2	47;1;0;0		4	67	66	47	44	46	41	40	58	56	58	43	45	40	39	57	55	57	32	31	28	25	43	40	40	69.8	69.8	63.6	59.51	593	593;486;464;450	0	323.31	By MS/MS	By MS/MS	By MS/MS	By MS/MS	By MS/MS	By MS/MS	By MS/MS	62.2	63.4	58.9	57.8
CON__P13646-1	CON__P13646-1	26	19	2		1	26	19	2	13	18	9	5	14	17	17	8	13	4	0	9	12	10	1	2	1	0	1	1	1	54.6	46.5	6.6	49.586	458	458	0	65.864	By MS/MS	By MS/MS	By MS/MS	By matching	By MS/MS	By MS/MS	By MS/MS	28.6	42.6	15.9	7.6
CON__P13647	CON__P13647	72	58	15		1	72	58	15	47	51	46	39	63	62	64	40	42	38	33	50	48	50	9	9	9	7	12	11	13	68.5	60.3	16.9	62.378	590	590	0	323.31	By MS/MS	By MS/MS	By MS/MS	By MS/MS	By MS/MS	By MS/MS	By MS/MS	60.5	60.7	58.6	56.3
CON__P15497	CON__P15497	1	1	1		1	1	1	1	0	0	0	0	1	0	0	0	0	0	0	1	0	0	0	0	0	0	1	0	0	6	6	6	30.276	265	265	0.0024909	1.9774					By MS/MS			0	0	0	0
CON__P19001	CON__P19001	11	1	1		1	11	1	1	6	6	6	5	9	11	9	0	0	0	0	0	1	0	0	0	0	0	0	1	0	21.6	2	2	44.541	403	403	1	-2	By matching	By matching	By matching	By matching	By matching	By MS/MS	By matching	8.7	12.4	8.7	8.4
CON__P19012	CON__P19012	17	2	2		1	17	2	2	11	9	8	7	12	14	15	0	0	0	0	0	1	1	0	0	0	0	0	1	1	25.7	7.2	7.2	49.167	456	456	0	3.7578	By matching	By matching	By matching	By matching	By matching	By MS/MS	By MS/MS	16.9	14.7	10.7	10.5
CON__P19013	CON__P19013	27	25	19		1	27	25	19	8	16	11	5	18	22	18	6	14	9	3	16	20	16	4	11	7	2	11	15	12	51.3	49.8	40.7	63.91	594	594	0	227.49	By MS/MS	By MS/MS	By MS/MS	By MS/MS	By MS/MS	By MS/MS	By MS/MS	12.3	31.5	21.7	5.9
CON__P20930	CON__P20930	34	34	34		1	34	34	34	6	4	8	1	23	29	21	6	4	8	1	23	29	21	6	4	8	1	23	29	21	20.5	20.5	20.5	435.16	4061	4061	0	148.22	By MS/MS	By MS/MS	By MS/MS	By MS/MS	By MS/MS	By MS/MS	By MS/MS	5	4	3	0.2
CON__P35527	CON__P35527	68	68	67		1	68	68	67	52	52	49	51	65	63	66	52	52	49	51	65	63	66	51	51	48	50	64	62	65	76.4	76.4	76.4	62.129	623	623	0	323.31	By MS/MS	By MS/MS	By MS/MS	By MS/MS	By MS/MS	By MS/MS	By MS/MS	72.2	72.2	67.6	71.3
CON__P35908;CON__REFSEQ:XP_932229	CON__P35908	89;1	89;1	63;0		2	89	89	63	63	64	55	54	84	82	83	63	64	55	54	84	82	83	46	44	39	40	60	58	58	96.3	96.3	82.3	65.865	645	645;345	0	323.31	By MS/MS	By MS/MS	By MS/MS	By MS/MS	By MS/MS	By MS/MS	By MS/MS	93.5	92.2	88.4	89.6
CON__P48668	CON__P48668	71	40	2		1	71	40	2	44	47	44	35	66	67	61	27	26	27	20	38	39	33	1	1	1	0	2	2	1	69.1	47	2.8	60.024	564	564	0	323.31	By MS/MS	By MS/MS	By MS/MS	By MS/MS	By MS/MS	By MS/MS	By MS/MS	64.4	65.4	61.5	53.5
CON__P78386	CON__P78386	29	9	5		1	29	9	5	1	27	1	1	4	3	1	0	8	0	0	0	1	0	0	4	0	0	0	1	0	50.5	16.6	9.7	55.802	507	507	0	73.136	By matching	By MS/MS	By matching	By matching	By matching	By MS/MS	By matching	1.4	46.4	1.4	1.4
CON__Q01546	CON__Q01546	23	3	2		1	23	3	2	12	14	9	12	16	18	19	0	0	0	2	0	0	0	0	0	0	2	0	0	0	22.1	8.8	6.4	65.87	638	638	1	-2	By matching	By matching	By matching	By MS/MS	By matching	By matching	By matching	13.3	13.3	8.3	17.1
CON__Q04695	CON__Q04695	48	29	9		1	48	29	9	33	31	28	23	42	39	35	18	16	13	9	24	22	20	6	4	4	3	8	7	6	73.6	56.5	22.7	48.105	432	432	0	323.31	By MS/MS	By MS/MS	By MS/MS	By MS/MS	By MS/MS	By MS/MS	By MS/MS	62.5	60.4	56.2	46.8
CON__Q14532	CON__Q14532	6	1	1		1	6	1	1	1	5	1	1	3	1	1	0	1	0	0	0	0	0	0	1	0	0	0	0	0	13.2	2	2	50.319	448	448	0.0020652	2.1091	By matching	By MS/MS	By matching	By matching	By matching	By matching	By matching	1.6	10.3	1.6	1.6
CON__Q14533	CON__Q14533	30	29	1		1	30	29	1	1	28	1	1	5	2	1	0	27	0	0	4	1	0	0	1	0	0	0	0	0	51.5	50.1	3.2	54.971	505	505	0	101.37	By matching	By MS/MS	By matching	By matching	By MS/MS	By matching	By matching	1.4	45.5	1.4	1.4
CON__Q14CN4-1;CON__Q6IME9	CON__Q14CN4-1;CON__Q6IME9	10;8	3;1	1;0	;	2	10	3	1	5	6	5	5	8	9	6	0	1	0	0	2	2	0	0	0	0	0	1	1	0	12.9	5.7	1.8	55.877	511	511;520	0	3.6185	By matching	By MS/MS	By matching	By matching	By matching	By MS/MS	By matching	7	9.2	7	7
CON__Q9UE12;CON__Q15323	CON__Q9UE12;CON__Q15323	18;18	16;16	0;0	;	2	18	16	0	1	16	1	1	5	2	2	0	14	0	0	4	1	1	0	0	0	0	0	0	0	42.1	38.7	0	47.237	416	416;416	0	215.62	By matching	By MS/MS	By matching	By matching	By MS/MS	By MS/MS	By MS/MS	1.7	36.5	1.7	1.7
CON__Q1RMN8	CON__Q1RMN8	2	2	2		1	2	2	2	2	0	0	0	0	0	0	2	0	0	0	0	0	0	2	0	0	0	0	0	0	14.5	14.5	14.5	24.536	234	234	0	4.5864	By MS/MS							14.5	0	0	0
CON__Q2M2I5	CON__Q2M2I5	5	1	1		1	5	1	1	3	3	2	2	3	3	4	1	1	0	0	0	0	0	1	1	0	0	0	0	0	6.9	1.7	1.7	55.087	525	525	0.0037077	1.673	By MS/MS	By MS/MS	By matching	By matching	By matching	By matching	By matching	5.1	5.1	3.4	3.4
CON__Q32MB2;CON__Q7RTS7	CON__Q32MB2;CON__Q7RTS7	11;8	4;2	2;0	;	2	11	4	2	7	9	5	5	8	9	9	2	3	1	2	2	2	2	1	1	0	1	1	1	1	18.7	10.9	6.7	58.923	540	540;529	0	88.258	By MS/MS	By MS/MS	By MS/MS	By MS/MS	By MS/MS	By MS/MS	By MS/MS	14.6	17	8	7.4
CON__Q3MHH8	CON__Q3MHH8	1	1	1		1	1	1	1	0	0	0	0	1	0	0	0	0	0	0	1	0	0	0	0	0	0	1	0	0	2.3	2.3	2.3	57.407	511	511	0	2.754					By MS/MS			0	0	0	0
CON__Q3SX14	CON__Q3SX14	3	3	3		1	3	3	3	0	0	0	0	2	3	1	0	0	0	0	2	3	1	0	0	0	0	2	3	1	5.2	5.2	5.2	85.686	781	781	0	4.532					By matching	By MS/MS	By matching	0	0	0	0
CON__Q3SX28	CON__Q3SX28	18	18	18		1	18	18	18	0	0	0	0	15	16	17	0	0	0	0	15	16	17	0	0	0	0	15	16	17	41.9	41.9	41.9	33.012	284	284	0	126.33					By MS/MS	By MS/MS	By MS/MS	0	0	0	0
CON__Q3TTY5	CON__Q3TTY5	18	1	1		1	18	1	1	10	11	11	9	17	18	16	0	0	0	0	1	1	0	0	0	0	0	1	1	0	14.3	1.4	1.4	70.922	707	707	0	2.7548	By matching	By matching	By matching	By matching	By MS/MS	By MS/MS	By matching	11.6	10.7	11	9.5
CON__Q9Z2K1;CON__Q3ZAW8	CON__Q9Z2K1;CON__Q3ZAW8	17;17	1;1	1;1	;	2	17	1	1	15	15	16	13	15	15	15	0	0	0	0	0	1	0	0	0	0	0	0	1	0	27.1	3.4	3.4	51.606	469	469;474	1	-2	By matching	By matching	By matching	By matching	By matching	By MS/MS	By matching	23.7	22.2	23.7	23.2
CON__Q3ZBD7	CON__Q3ZBD7	3	3	3		1	3	3	3	0	0	0	0	1	2	0	0	0	0	0	1	2	0	0	0	0	0	1	2	0	7.9	7.9	7.9	62.87	557	557	0.00024085	2.5849					By MS/MS	By MS/MS		0	0	0	0
CON__Q5D862	CON__Q5D862	36	36	36		1	36	36	36	11	7	6	4	26	28	24	11	7	6	4	26	28	24	11	7	6	4	26	28	24	29.6	29.6	29.6	248.07	2391	2391	0	323.31	By MS/MS	By MS/MS	By MS/MS	By MS/MS	By MS/MS	By MS/MS	By MS/MS	12.8	7.6	5.8	4
CON__Q5XKE5	CON__Q5XKE5	18	2	0		1	18	2	0	9	10	9	9	15	15	15	0	0	0	0	2	0	0	0	0	0	0	0	0	0	19.1	3.6	0	57.809	535	535	0	2.8957	By matching	By matching	By matching	By matching	By MS/MS	By matching	By matching	10.7	11.6	12.1	11.4
CON__Q61726	CON__Q61726	22	4	3		1	22	4	3	1	21	1	1	2	1	1	0	4	0	0	0	0	0	0	3	0	0	0	0	0	36.5	9.2	7.3	52.809	479	479	0	74.856	By matching	By MS/MS	By matching	By matching	By matching	By matching	By matching	1.5	34.4	1.5	1.5
CON__Q61782	CON__Q61782	7	1	1		1	7	1	1	5	7	6	7	6	7	7	0	1	0	1	0	1	1	0	1	0	1	0	1	1	59.1	10.8	10.8	10.662	93	93	0.0016159	2.164	By matching	By MS/MS	By matching	By MS/MS	By matching	By MS/MS	By MS/MS	36.6	59.1	48.4	59.1
CON__Q6IFU5	CON__Q6IFU5	5	2	2		1	5	2	2	0	5	0	0	0	0	0	0	2	0	0	0	0	0	0	2	0	0	0	0	0	10.9	4.4	4.4	48.139	431	431	0.0011704	2.311		By MS/MS						0	10.9	0	0
CON__Q6IFX2	CON__Q6IFX2	27	2	2		1	27	2	2	17	19	19	15	22	21	22	0	0	1	1	0	0	0	0	0	1	1	0	0	0	38.3	6.9	6.9	50.133	452	452	0.0059701	1.4752	By matching	By matching	By MS/MS	By MS/MS	By matching	By matching	By matching	28.1	28.8	32.7	30.5
CON__Q9NSB2;CON__Q6ISB0	CON__Q9NSB2;CON__Q6ISB0	11;11	3;3	3;3	;	2	11	3	3	3	6	4	4	9	8	7	0	1	0	0	2	0	0	0	1	0	0	2	0	0	13.8	6.5	6.5	64.895	600	600;600	0.00271	1.9635	By matching	By MS/MS	By matching	By matching	By MS/MS	By matching	By matching	2.7	7.3	3.5	3.5
CON__Q6KB66-1;CON__Q0VBK2	CON__Q6KB66-1	15;3	15;3	15;3		2	15	15	15	5	6	2	3	12	11	10	5	6	2	3	12	11	10	5	6	2	3	12	11	10	41.8	41.8	41.8	50.525	452	452;452	0	169.89	By MS/MS	By MS/MS	By MS/MS	By MS/MS	By MS/MS	By MS/MS	By MS/MS	14.8	18.4	5.1	7.7
CON__Q6NT21;CON__P78385	CON__Q6NT21;CON__P78385	29;28	2;1	1;0	;	2	29	2	1	1	27	1	1	5	2	1	0	2	0	0	0	0	0	0	1	0	0	0	0	0	51.9	4.3	2.4	54.195	493	493;493	0	16.449	By matching	By MS/MS	By matching	By matching	By matching	By matching	By matching	1.4	45.8	1.4	1.4
CON__Q8N1N4-2;CON__Q7RTT2	CON__Q8N1N4-2;CON__Q7RTT2	27;27	23;23	22;22	;	2	27	23	22	16	14	16	11	21	22	24	13	11	14	8	18	18	20	12	11	13	8	17	17	20	46.3	42.4	40.3	56.964	521	521;521	0	90.058	By MS/MS	By MS/MS	By MS/MS	By MS/MS	By MS/MS	By MS/MS	By MS/MS	31.3	28.2	32.1	23
CON__Q7Z3Y8	CON__Q7Z3Y8	4	1	1		1	4	1	1	2	2	2	2	3	3	4	0	0	0	0	1	1	1	0	0	0	0	1	1	1	8.1	2.6	2.6	49.823	459	459	0	5.9549	By matching	By matching	By matching	By matching	By MS/MS	By MS/MS	By MS/MS	3.9	3.9	3.9	3.9
CON__Q7Z794	CON__Q7Z794	24	17	14		1	24	17	14	6	7	7	5	23	19	11	2	2	1	2	17	13	6	1	1	0	1	14	10	4	41.7	34.8	29.1	61.802	578	578	0	66.545	By MS/MS	By MS/MS	By MS/MS	By MS/MS	By MS/MS	By MS/MS	By MS/MS	9.2	8.7	9	7.3
CON__Q86YZ3	CON__Q86YZ3	50	50	50		1	50	50	50	25	21	21	21	43	43	40	25	21	21	21	43	43	40	25	21	21	21	43	43	40	39	39	39	282.39	2850	2850	0	323.31	By MS/MS	By MS/MS	By MS/MS	By MS/MS	By MS/MS	By MS/MS	By MS/MS	26.1	19.1	23.8	23.8
CON__Q8BGZ7	CON__Q8BGZ7	22	2	2		1	22	2	2	15	17	13	13	19	21	20	1	1	0	0	1	1	0	1	1	0	0	1	1	0	20.7	4	4	59.74	551	551	1	-2	By MS/MS	By MS/MS	By matching	By matching	By MS/MS	By matching	By matching	17.1	19.4	15.1	14.5
CON__Q8IUT8;CON__O76011	CON__Q8IUT8;CON__O76011	14;12	2;2	1;1	;	2	14	2	1	0	13	0	0	3	0	0	0	1	0	0	1	0	0	0	0	0	0	1	0	0	25.9	5	2.5	49.411	436	436;394	0	4.8685		By MS/MS			By MS/MS			0	23.4	0	0
CON__Q92764	CON__Q92764	8	3	1		1	8	3	1	1	8	1	1	2	1	1	0	3	0	0	0	0	0	0	1	0	0	0	0	0	17.4	7.8	3.1	47.596	425	425	0	21.44	By matching	By MS/MS	By matching	By matching	By matching	By matching	By matching	1.6	17.4	1.6	1.6
CON__Q9BYQ5	CON__Q9BYQ5	3	3	2		1	3	3	2	0	3	0	0	0	0	0	0	3	0	0	0	0	0	0	2	0	0	0	0	0	14.1	14.1	9.3	21.825	205	205	0	5.6294		By MS/MS						0	14.1	0	0
CON__Q9BYR4	CON__Q9BYR4	2	1	1		1	2	1	1	0	2	0	0	0	0	0	0	1	0	0	0	0	0	0	1	0	0	0	0	0	23.1	23.1	23.1	20.504	195	195	0.0026619	1.8056		By MS/MS						0	23.1	0	0
CON__Q9BYR9	CON__Q9BYR9	4	4	4		1	4	4	4	0	4	0	0	0	0	0	0	4	0	0	0	0	0	0	4	0	0	0	0	0	32	32	32	13.48	128	128	0	23.606		By MS/MS						0	32	0	0
CON__Q9C075;CON__Q99PS0	CON__Q9C075	12;2	10;1	10;1		2	12	10	10	4	2	1	1	10	8	3	3	0	0	0	9	7	2	3	0	0	0	9	7	2	34.1	30.3	30.3	48.131	422	422;422	0	19.78	By MS/MS	By matching	By matching	By matching	By MS/MS	By MS/MS	By MS/MS	14.2	3.8	2.1	2.1
CON__Q9D646	CON__Q9D646	14	1	1		1	14	1	1	0	14	0	0	3	0	0	0	1	0	0	0	0	0	0	1	0	0	0	0	0	31.4	3.8	3.8	44.56	392	392	0.0030912	1.7591		By MS/MS			By matching			0	31.4	0	0
CON__Q9H552	CON__Q9H552	7	1	1		1	7	1	1	1	1	2	1	7	6	6	0	0	0	0	1	0	0	0	0	0	0	1	0	0	8.6	2	2	55.151	499	499	0	2.8481	By matching	By matching	By matching	By matching	By MS/MS	By matching	By matching	1.4	1.4	3.2	1.4
CON__Q9NSB4	CON__Q9NSB4	9	4	4		1	9	4	4	0	9	0	0	1	1	0	0	4	0	0	0	0	0	0	4	0	0	0	0	0	17.3	8.4	8.4	56.682	513	513	0	3.2594		By MS/MS			By matching	By matching		0	17.3	0	0
CON__Q9R0H5	CON__Q9R0H5	8	1	0		1	8	1	0	4	6	5	4	6	7	5	0	0	0	0	0	1	0	0	0	0	0	0	0	0	10.3	2.3	0	57.382	524	524	0	3.691	By matching	By matching	By matching	By matching	By matching	By MS/MS	By matching	5.9	6.3	5.9	5.9
CON__REFSEQ:XP_001474382	CON__REFSEQ:XP_001474382	1	1	1		1	1	1	1	0	1	0	0	0	0	0	0	1	0	0	0	0	0	0	1	0	0	0	0	0	13.2	13.2	13.2	11.964	114	114	0.0032909	1.7184		By MS/MS						0	13.2	0	0
CON__REFSEQ:XP_986630	CON__REFSEQ:XP_986630	15	4	3		1	15	4	3	1	15	1	1	2	1	1	0	4	0	0	0	0	0	0	3	0	0	0	0	0	27.7	7.8	5.5	53.728	476	476	0	8.3956	By matching	By MS/MS	By matching	By matching	By matching	By matching	By matching	1.5	27.7	1.5	1.5
REV__CON__P08727	REV__CON__P08727	1	1	1		1	1	1	1	0	0	0	0	0	1	0	0	0	0	0	0	1	0	0	0	0	0	0	1	0	0	0	0	44.091	400	400	0.00024438	2.7267						By MS/MS		0	0	0	0
REV__CON__P35527	REV__CON__P35527	1	1	1		1	1	1	1	0	1	1	0	0	0	0	0	1	1	0	0	0	0	0	1	1	0	0	0	0	0	0	0	62.129	623	623	0.00048135	2.5737		By MS/MS	By MS/MS					0	0	0	0
REV__tr|B5AAU1|B5AAU1_HORVVChorismatemutase1OS=Hordeumvulgaresubsp.vulgarePE=2SV=1;REV__tr|M0WRB5|M0WRB5_HORVVUncharacterizedproteinOS=Hordeumvulgaresubsp.vulgarePE=4SV=1	REV__tr|B5AAU1|B5AAU1_HORVVChorismatemutase1OS=Hordeumvulgaresubsp.vulgarePE=2SV=1;REV__tr|M0WRB5|M0WRB5_HORVVUncharacterizedproteinOS=Hordeumvulgaresubsp.vulgarePE=4SV=1	1;1	1;1	1;1	tr|B5AAU1|B5AAU1_HORVV Chorismate mutase 1 OS=Hordeum vulgare subsp. vulgare PE=2 SV=1;tr|M0WRB5|M0WRB5_HORVV Uncharacterized protein OS=Hordeum vulgare subsp. vulgare PE=4 SV=1	2	1	1	1	0	0	0	0	0	1	1	0	0	0	0	0	1	1	0	0	0	0	0	1	1	0	0	0	34.885	314	314;318	0.0063871	1.4555						By MS/MS	By MS/MS	0	0	0	0
REV__tr|M0X4F5|M0X4F5_HORVVUncharacterizedproteinOS=Hordeumvulgaresubsp.vulgarePE=4SV=1;REV__tr|F2CPU8|F2CPU8_HORVVPredictedproteinOS=Hordeumvulgaresubsp.vulgarePE=2SV=1	REV__tr|M0X4F5|M0X4F5_HORVVUncharacterizedproteinOS=Hordeumvulgaresubsp.vulgarePE=4SV=1;REV__tr|F2CPU8|F2CPU8_HORVVPredictedproteinOS=Hordeumvulgaresubsp.vulgarePE=2SV=1	2;2	2;2	2;2	tr|M0X4F5|M0X4F5_HORVV Uncharacterized protein OS=Hordeum vulgare subsp. vulgare PE=4 SV=1;tr|F2CPU8|F2CPU8_HORVV Predicted protein OS=Hordeum vulgare subsp. vulgare PE=2 SV=1	2	2	2	2	0	0	0	1	1	1	1	0	0	0	1	1	1	1	0	0	0	1	1	1	1	0	0	0	94.776	866	866;866	0.0039241	1.6664				By MS/MS	By MS/MS	By MS/MS	By matching	0	0	0	0
REV__tr|M0Y3U0|M0Y3U0_HORVVUncharacterizedproteinOS=Hordeumvulgaresubsp.vulgarePE=3SV=1;REV__tr|F2CTK8|F2CTK8_HORVVPredictedproteinOS=Hordeumvulgaresubsp.vulgarePE=2SV=1	REV__tr|M0Y3U0|M0Y3U0_HORVVUncharacterizedproteinOS=Hordeumvulgaresubsp.vulgarePE=3SV=1;REV__tr|F2CTK8|F2CTK8_HORVVPredictedproteinOS=Hordeumvulgaresubsp.vulgarePE=2SV=1	1;1	1;1	1;1	tr|M0Y3U0|M0Y3U0_HORVV Uncharacterized protein OS=Hordeum vulgare subsp. vulgare PE=3 SV=1;tr|F2CTK8|F2CTK8_HORVV Predicted protein OS=Hordeum vulgare subsp. vulgare PE=2 SV=1	2	1	1	1	0	0	1	0	0	0	1	0	0	1	0	0	0	1	0	0	1	0	0	0	1	0	0	0	63.994	601	601;707	0.0035057	1.7084			By MS/MS				By MS/MS	0	0	0	0
REV__tr|M0XRE7|M0XRE7_HORVVUncharacterizedproteinOS=Hordeumvulgaresubsp.vulgarePE=4SV=1;REV__tr|M0XRE4|M0XRE4_HORVVUncharacterizedproteinOS=Hordeumvulgaresubsp.vulgarePE=4SV=1;REV__tr|M0XRE6|M0XRE6_HORVVUncharacterizedproteinOS=Hordeumvulgaresubsp.vulgarePE=4SV=1;REV__tr|M0XRE5|M0XRE5_HORVVUncharacterizedproteinOS=Hordeumvulgaresubsp.vulgarePE=4SV=1;REV__tr|F2CU54|F2CU54_HORVVPredictedproteinOS=H…	REV__tr|M0XRE7|M0XRE7_HORVVUncharacterizedproteinOS=Hordeumvulgaresubsp.vulgarePE=4SV=1;REV__tr|M0XRE4|M0XRE4_HORVVUncharacterizedproteinOS=Hordeumvulgaresubsp.vulgarePE=4SV=1;REV__tr|M0XRE6|M0XRE6_HORVVUncharacterizedproteinOS=Hordeumvulgaresubsp.vulgarePE=4SV=1;REV__tr|M0XRE5|M0XRE5_HORVVUncharacterizedproteinOS=Hordeumvulgaresubsp.vulgarePE=4SV=1;REV__tr|F2CU54|F2CU54_HORVVPredictedproteinOS=H…	1;1;1;1;1	1;1;1;1;1	1;1;1;1;1	tr|M0XRE7|M0XRE7_HORVV Uncharacterized protein OS=Hordeum vulgare subsp. vulgare PE=4 SV=1;tr|M0XRE4|M0XRE4_HORVV Uncharacterized protein OS=Hordeum vulgare subsp. vulgare PE=4 SV=1;tr|M0XRE6|M0XRE6_HORVV Uncharacterized protein OS=Hordeum vulgare subsp. v	5	1	1	1	1	1	1	0	0	1	1	1	1	1	0	0	1	1	1	1	1	0	0	1	1	0	0	0	45.109	417	417;421;532;534;589	0.0013986	2.2608	By MS/MS	By MS/MS	By MS/MS			By MS/MS	By MS/MS	0	0	0	0
REV__tr|F2CUT1|F2CUT1_HORVVPredictedprotein(Fragment)OS=Hordeumvulgaresubsp.vulgarePE=2SV=1	REV__tr|F2CUT1|F2CUT1_HORVVPredictedprotein(Fragment)OS=Hordeumvulgaresubsp.vulgarePE=2SV=1	1	1	1	tr|F2CUT1|F2CUT1_HORVV Predicted protein (Fragment) OS=Hordeum vulgare subsp. vulgare PE=2 SV=1	1	1	1	1	1	1	1	1	1	0	0	1	1	1	1	1	0	0	1	1	1	1	1	0	0	0	0	0	40.092	367	367	0.0024989	1.9989	By MS/MS	By MS/MS	By MS/MS	By MS/MS	By MS/MS			0	0	0	0
REV__tr|F2CVA3|F2CVA3_HORVVPredictedprotein(Fragment)OS=Hordeumvulgaresubsp.vulgarePE=2SV=1	REV__tr|F2CVA3|F2CVA3_HORVVPredictedprotein(Fragment)OS=Hordeumvulgaresubsp.vulgarePE=2SV=1	1	1	1	tr|F2CVA3|F2CVA3_HORVV Predicted protein (Fragment) OS=Hordeum vulgare subsp. vulgare PE=2 SV=1	1	1	1	1	0	0	0	0	0	0	1	0	0	0	0	0	0	1	0	0	0	0	0	0	1	0	0	0	97.537	939	939	1	-2							By MS/MS	0	0	0	0
REV__tr|F2CW53|F2CW53_HORVVArgininebiosynthesisbifunctionalproteinArgJ,chloroplasticOS=Hordeumvulgaresubsp.vulgarePE=2SV=1;REV__tr|M0Z367|M0Z367_HORVVArgininebiosynthesisbifunctionalproteinArgJ,chloroplasticOS=Hordeumvulgaresubsp.vulgarePE=3SV=1	REV__tr|F2CW53|F2CW53_HORVVArgininebiosynthesisbifunctionalproteinArgJ,chloroplasticOS=Hordeumvulgaresubsp.vulgarePE=2SV=1;REV__tr|M0Z367|M0Z367_HORVVArgininebiosynthesisbifunctionalproteinArgJ,chloroplasticOS=Hordeumvulgaresubsp.vulgarePE=3SV=1	2;1	2;1	2;1	tr|F2CW53|F2CW53_HORVV Arginine biosynthesis bifunctional protein ArgJ, chloroplastic OS=Hordeum vulgare subsp. vulgare PE=2 SV=1;tr|M0Z367|M0Z367_HORVV Arginine biosynthesis bifunctional protein ArgJ, chloroplastic OS=Hordeum vulgare subsp. vulgare PE=3 S	2	2	2	2	1	0	0	0	0	0	1	1	0	0	0	0	0	1	1	0	0	0	0	0	1	0	0	0	47.828	463	463;420	0.0065971	1.4495	By MS/MS						By MS/MS	0	0	0	0
REV__tr|M0UHT7|M0UHT7_HORVVUncharacterizedproteinOS=Hordeumvulgaresubsp.vulgarePE=4SV=1;REV__tr|F2CZ87|F2CZ87_HORVVPredictedproteinOS=Hordeumvulgaresubsp.vulgarePE=2SV=1	REV__tr|M0UHT7|M0UHT7_HORVVUncharacterizedproteinOS=Hordeumvulgaresubsp.vulgarePE=4SV=1;REV__tr|F2CZ87|F2CZ87_HORVVPredictedproteinOS=Hordeumvulgaresubsp.vulgarePE=2SV=1	1;1	1;1	1;1	tr|M0UHT7|M0UHT7_HORVV Uncharacterized protein OS=Hordeum vulgare subsp. vulgare PE=4 SV=1;tr|F2CZ87|F2CZ87_HORVV Predicted protein OS=Hordeum vulgare subsp. vulgare PE=2 SV=1	2	1	1	1	0	0	0	0	1	1	0	0	0	0	0	1	1	0	0	0	0	0	1	1	0	0	0	0	24.039	212	212;275	0.004766	1.5942					By MS/MS	By MS/MS		0	0	0	0
REV__tr|F2D7L9|F2D7L9_HORVVPredictedproteinOS=Hordeumvulgaresubsp.vulgarePE=2SV=1	REV__tr|F2D7L9|F2D7L9_HORVVPredictedproteinOS=Hordeumvulgaresubsp.vulgarePE=2SV=1	1	1	1	tr|F2D7L9|F2D7L9_HORVV Predicted protein OS=Hordeum vulgare subsp. vulgare PE=2 SV=1	1	1	1	1	0	1	0	0	0	0	0	0	1	0	0	0	0	0	0	1	0	0	0	0	0	0	0	0	47.298	441	441	0.0076014	1.389		By MS/MS						0	0	0	0
REV__tr|F2D816|F2D816_HORVVPredictedproteinOS=Hordeumvulgaresubsp.vulgarePE=2SV=1	REV__tr|F2D816|F2D816_HORVVPredictedproteinOS=Hordeumvulgaresubsp.vulgarePE=2SV=1	1	1	1	tr|F2D816|F2D816_HORVV Predicted protein OS=Hordeum vulgare subsp. vulgare PE=2 SV=1	1	1	1	1	0	0	0	0	0	1	0	0	0	0	0	0	1	0	0	0	0	0	0	1	0	0	0	0	32.521	298	298	1	-2						By MS/MS		0	0	0	0
REV__tr|M0VT67|M0VT67_HORVVUncharacterizedproteinOS=Hordeumvulgaresubsp.vulgarePE=4SV=1;REV__tr|M0VT65|M0VT65_HORVVUncharacterizedproteinOS=Hordeumvulgaresubsp.vulgarePE=4SV=1;REV__tr|M0VT66|M0VT66_HORVVUncharacterizedproteinOS=Hordeumvulgaresubsp.vulgarePE=4SV=1;REV__tr|F2D919|F2D919_HORVVPredictedproteinOS=Hordeumvulgaresubsp.vulgarePE=2SV=1	REV__tr|M0VT67|M0VT67_HORVVUncharacterizedproteinOS=Hordeumvulgaresubsp.vulgarePE=4SV=1;REV__tr|M0VT65|M0VT65_HORVVUncharacterizedproteinOS=Hordeumvulgaresubsp.vulgarePE=4SV=1;REV__tr|M0VT66|M0VT66_HORVVUncharacterizedproteinOS=Hordeumvulgaresubsp.vulgarePE=4SV=1;REV__tr|F2D919|F2D919_HORVVPredictedproteinOS=Hordeumvulgaresubsp.vulgarePE=2SV=1	1;1;1;1	1;1;1;1	1;1;1;1	tr|M0VT67|M0VT67_HORVV Uncharacterized protein OS=Hordeum vulgare subsp. vulgare PE=4 SV=1;tr|M0VT65|M0VT65_HORVV Uncharacterized protein OS=Hordeum vulgare subsp. vulgare PE=4 SV=1;tr|M0VT66|M0VT66_HORVV Uncharacterized protein OS=Hordeum vulgare subsp. v	4	1	1	1	0	0	0	0	1	1	1	0	0	0	0	1	1	1	0	0	0	0	1	1	1	0	0	0	30.536	285	285;301;313;445	0.0095933	1.2963					By MS/MS	By MS/MS	By MS/MS	0	0	0	0
REV__tr|F2D9E8|F2D9E8_HORVVPredictedproteinOS=Hordeumvulgaresubsp.vulgarePE=2SV=1	REV__tr|F2D9E8|F2D9E8_HORVVPredictedproteinOS=Hordeumvulgaresubsp.vulgarePE=2SV=1	1	1	1	tr|F2D9E8|F2D9E8_HORVV Predicted protein OS=Hordeum vulgare subsp. vulgare PE=2 SV=1	1	1	1	1	0	0	0	0	1	1	0	0	0	0	0	1	1	0	0	0	0	0	1	1	0	0	0	0	83.673	741	741	0.0011734	2.3403					By MS/MS	By matching		0	0	0	0
REV__tr|M0ULU0|M0ULU0_HORVVUncharacterizedproteinOS=Hordeumvulgaresubsp.vulgarePE=4SV=1;REV__tr|F2DC26|F2DC26_HORVVPredictedprotein(Fragment)OS=Hordeumvulgaresubsp.vulgarePE=2SV=1;REV__tr|F2DVK5|F2DVK5_HORVVPredictedprotein(Fragment)OS=Hordeumvulgaresubsp.vulgarePE=2SV=1;REV__tr|M0ULT7|M0ULT7_HORVVUncharacterizedproteinOS=Hordeumvulgaresubsp.vulgarePE=4SV=1	REV__tr|M0ULU0|M0ULU0_HORVVUncharacterizedproteinOS=Hordeumvulgaresubsp.vulgarePE=4SV=1;REV__tr|F2DC26|F2DC26_HORVVPredictedprotein(Fragment)OS=Hordeumvulgaresubsp.vulgarePE=2SV=1;REV__tr|F2DVK5|F2DVK5_HORVVPredictedprotein(Fragment)OS=Hordeumvulgaresubsp.vulgarePE=2SV=1;REV__tr|M0ULT7|M0ULT7_HORVVUncharacterizedproteinOS=Hordeumvulgaresubsp.vulgarePE=4SV=1	1;1;1;1	1;1;1;1	1;1;1;1	tr|M0ULU0|M0ULU0_HORVV Uncharacterized protein OS=Hordeum vulgare subsp. vulgare PE=4 SV=1;tr|F2DC26|F2DC26_HORVV Predicted protein (Fragment) OS=Hordeum vulgare subsp. vulgare PE=2 SV=1;tr|F2DVK5|F2DVK5_HORVV Predicted protein (Fragment) OS=Hordeum vulgar	4	1	1	1	1	1	1	1	1	1	1	1	1	1	1	1	1	1	1	1	1	1	1	1	1	0	0	0	23.282	214	214;274;298;307	0.0051657	1.5334	By MS/MS	By MS/MS	By MS/MS	By MS/MS	By MS/MS	By MS/MS	By MS/MS	0	0	0	0
REV__tr|F2DMN4|F2DMN4_HORVVPredictedproteinOS=Hordeumvulgaresubsp.vulgarePE=2SV=1	REV__tr|F2DMN4|F2DMN4_HORVVPredictedproteinOS=Hordeumvulgaresubsp.vulgarePE=2SV=1	1	1	1	tr|F2DMN4|F2DMN4_HORVV Predicted protein OS=Hordeum vulgare subsp. vulgare PE=2 SV=1	1	1	1	1	1	0	0	0	0	0	1	1	0	0	0	0	0	1	1	0	0	0	0	0	1	0	0	0	32.442	297	297	0.0099896	1.2808	By MS/MS						By MS/MS	0	0	0	0
REV__tr|M0XJR9|M0XJR9_HORVVUncharacterizedproteinOS=Hordeumvulgaresubsp.vulgarePE=3SV=1;REV__tr|M0XJS0|M0XJS0_HORVVUncharacterizedproteinOS=Hordeumvulgaresubsp.vulgarePE=3SV=1;REV__tr|F2DP50|F2DP50_HORVVPredictedproteinOS=Hordeumvulgaresubsp.vulgarePE=2SV=1;REV__tr|M0XJS1|M0XJS1_HORVVKinesin-likeproteinOS=Hordeumvulgaresubsp.vulgarePE=3SV=1;REV__tr|F2DZE5|F2DZE5_HORVVKinesin-likeproteinOS=Hordeum…	REV__tr|M0XJR9|M0XJR9_HORVVUncharacterizedproteinOS=Hordeumvulgaresubsp.vulgarePE=3SV=1;REV__tr|M0XJS0|M0XJS0_HORVVUncharacterizedproteinOS=Hordeumvulgaresubsp.vulgarePE=3SV=1;REV__tr|F2DP50|F2DP50_HORVVPredictedproteinOS=Hordeumvulgaresubsp.vulgarePE=2SV=1;REV__tr|M0XJS1|M0XJS1_HORVVKinesin-likeproteinOS=Hordeumvulgaresubsp.vulgarePE=3SV=1;REV__tr|F2DZE5|F2DZE5_HORVVKinesin-likeproteinOS=Hordeum…	2;2;2;1;1	2;2;2;1;1	2;2;2;1;1	tr|M0XJR9|M0XJR9_HORVV Uncharacterized protein OS=Hordeum vulgare subsp. vulgare PE=3 SV=1;tr|M0XJS0|M0XJS0_HORVV Uncharacterized protein OS=Hordeum vulgare subsp. vulgare PE=3 SV=1;tr|F2DP50|F2DP50_HORVV Predicted protein OS=Hordeum vulgare subsp. vulgare	5	2	2	2	1	0	0	0	1	1	0	1	0	0	0	1	1	0	1	0	0	0	1	1	0	0	0	0	118	1065	1065;1093;1134;784;903	0.0022763	2.0318	By MS/MS				By MS/MS	By MS/MS		0	0	0	0
REV__tr|M0VYS1|M0VYS1_HORVVUncharacterizedproteinOS=Hordeumvulgaresubsp.vulgarePE=4SV=1;REV__tr|M0VYR6|M0VYR6_HORVVUncharacterizedproteinOS=Hordeumvulgaresubsp.vulgarePE=4SV=1;REV__tr|M0VYR8|M0VYR8_HORVVUncharacterizedproteinOS=Hordeumvulgaresubsp.vulgarePE=4SV=1;REV__tr|M0VYR4|M0VYR4_HORVVUncharacterizedproteinOS=Hordeumvulgaresubsp.vulgarePE=4SV=1;REV__tr|M0VYR5|M0VYR5_HORVVUncharacterizedprote…	REV__tr|M0VYS1|M0VYS1_HORVVUncharacterizedproteinOS=Hordeumvulgaresubsp.vulgarePE=4SV=1;REV__tr|M0VYR6|M0VYR6_HORVVUncharacterizedproteinOS=Hordeumvulgaresubsp.vulgarePE=4SV=1;REV__tr|M0VYR8|M0VYR8_HORVVUncharacterizedproteinOS=Hordeumvulgaresubsp.vulgarePE=4SV=1;REV__tr|M0VYR4|M0VYR4_HORVVUncharacterizedproteinOS=Hordeumvulgaresubsp.vulgarePE=4SV=1;REV__tr|M0VYR5|M0VYR5_HORVVUncharacterizedprote…	1;1;1;1;1;1;1	1;1;1;1;1;1;1	1;1;1;1;1;1;1	tr|M0VYS1|M0VYS1_HORVV Uncharacterized protein OS=Hordeum vulgare subsp. vulgare PE=4 SV=1;tr|M0VYR6|M0VYR6_HORVV Uncharacterized protein OS=Hordeum vulgare subsp. vulgare PE=4 SV=1;tr|M0VYR8|M0VYR8_HORVV Uncharacterized protein OS=Hordeum vulgare subsp. v	7	1	1	1	0	1	0	0	0	0	0	0	1	0	0	0	0	0	0	1	0	0	0	0	0	0	0	0	18.879	170	170;188;200;297;299;465;483	1	-2		By MS/MS						0	0	0	0
REV__tr|F2DT64|F2DT64_HORVVPredictedproteinOS=Hordeumvulgaresubsp.vulgarePE=2SV=1;REV__tr|M0XA15|M0XA15_HORVVUncharacterizedproteinOS=Hordeumvulgaresubsp.vulgarePE=4SV=1	REV__tr|F2DT64|F2DT64_HORVVPredictedproteinOS=Hordeumvulgaresubsp.vulgarePE=2SV=1;REV__tr|M0XA15|M0XA15_HORVVUncharacterizedproteinOS=Hordeumvulgaresubsp.vulgarePE=4SV=1	1;1	1;1	1;1	tr|F2DT64|F2DT64_HORVV Predicted protein OS=Hordeum vulgare subsp. vulgare PE=2 SV=1;tr|M0XA15|M0XA15_HORVV Uncharacterized protein OS=Hordeum vulgare subsp. vulgare PE=4 SV=1	2	1	1	1	0	0	0	0	1	1	1	0	0	0	0	1	1	1	0	0	0	0	1	1	1	0	0	0	69.7	621	621;891	0.0059752	1.4781					By MS/MS	By MS/MS	By MS/MS	0	0	0	0
REV__tr|F2DTP4|F2DTP4_HORVVPredictedprotein(Fragment)OS=Hordeumvulgaresubsp.vulgarePE=2SV=1	REV__tr|F2DTP4|F2DTP4_HORVVPredictedprotein(Fragment)OS=Hordeumvulgaresubsp.vulgarePE=2SV=1	1	1	1	tr|F2DTP4|F2DTP4_HORVV Predicted protein (Fragment) OS=Hordeum vulgare subsp. vulgare PE=2 SV=1	1	1	1	1	0	0	1	0	0	1	0	0	0	1	0	0	1	0	0	0	1	0	0	1	0	0	0	0	19.93	192	192	0.0068056	1.4421			By MS/MS			By MS/MS		0	0	0	0
REV__tr|F2DZC9|F2DZC9_HORVVPredictedproteinOS=Hordeumvulgaresubsp.vulgarePE=2SV=1;REV__tr|M0Z727|M0Z727_HORVVUncharacterizedproteinOS=Hordeumvulgaresubsp.vulgarePE=4SV=1;REV__tr|F2DUL1|F2DUL1_HORVVPredictedproteinOS=Hordeumvulgaresubsp.vulgarePE=2SV=1	REV__tr|F2DZC9|F2DZC9_HORVVPredictedproteinOS=Hordeumvulgaresubsp.vulgarePE=2SV=1;REV__tr|M0Z727|M0Z727_HORVVUncharacterizedproteinOS=Hordeumvulgaresubsp.vulgarePE=4SV=1;REV__tr|F2DUL1|F2DUL1_HORVVPredictedproteinOS=Hordeumvulgaresubsp.vulgarePE=2SV=1	1;1;1	1;1;1	1;1;1	tr|F2DZC9|F2DZC9_HORVV Predicted protein OS=Hordeum vulgare subsp. vulgare PE=2 SV=1;tr|M0Z727|M0Z727_HORVV Uncharacterized protein OS=Hordeum vulgare subsp. vulgare PE=4 SV=1;tr|F2DUL1|F2DUL1_HORVV Predicted protein OS=Hordeum vulgare subsp. vulgare PE=2	3	1	1	1	0	0	0	0	1	0	0	0	0	0	0	1	0	0	0	0	0	0	1	0	0	0	0	0	38.968	364	364;546;589	1	-2					By MS/MS			0	0	0	0
REV__tr|F2DUW7|F2DUW7_HORVVPredictedproteinOS=Hordeumvulgaresubsp.vulgarePE=2SV=1	REV__tr|F2DUW7|F2DUW7_HORVVPredictedproteinOS=Hordeumvulgaresubsp.vulgarePE=2SV=1	1	1	1	tr|F2DUW7|F2DUW7_HORVV Predicted protein OS=Hordeum vulgare subsp. vulgare PE=2 SV=1	1	1	1	1	0	0	0	0	1	0	0	0	0	0	0	1	0	0	0	0	0	0	1	0	0	0	0	0	76.447	714	714	1	-2					By MS/MS			0	0	0	0
REV__tr|M0XX67|M0XX67_HORVVUncharacterizedproteinOS=Hordeumvulgaresubsp.vulgarePE=4SV=1;REV__tr|M0W0I9|M0W0I9_HORVVUncharacterizedproteinOS=Hordeumvulgaresubsp.vulgarePE=4SV=1;REV__tr|M0W0I8|M0W0I8_HORVVUncharacterizedproteinOS=Hordeumvulgaresubsp.vulgarePE=4SV=1;REV__tr|M0XX66|M0XX66_HORVVUncharacterizedproteinOS=Hordeumvulgaresubsp.vulgarePE=4SV=1;REV__tr|M0W0J0|M0W0J0_HORVVUncharacterizedprote…	REV__tr|M0XX67|M0XX67_HORVVUncharacterizedproteinOS=Hordeumvulgaresubsp.vulgarePE=4SV=1;REV__tr|M0W0I9|M0W0I9_HORVVUncharacterizedproteinOS=Hordeumvulgaresubsp.vulgarePE=4SV=1;REV__tr|M0W0I8|M0W0I8_HORVVUncharacterizedproteinOS=Hordeumvulgaresubsp.vulgarePE=4SV=1;REV__tr|M0XX66|M0XX66_HORVVUncharacterizedproteinOS=Hordeumvulgaresubsp.vulgarePE=4SV=1;REV__tr|M0W0J0|M0W0J0_HORVVUncharacterizedprote…	1;1;1;1;1;1;1	1;1;1;1;1;1;1	1;1;1;1;1;1;1	tr|M0XX67|M0XX67_HORVV Uncharacterized protein OS=Hordeum vulgare subsp. vulgare PE=4 SV=1;tr|M0W0I9|M0W0I9_HORVV Uncharacterized protein OS=Hordeum vulgare subsp. vulgare PE=4 SV=1;tr|M0W0I8|M0W0I8_HORVV Uncharacterized protein OS=Hordeum vulgare subsp. v	7	1	1	1	0	1	1	0	0	1	0	0	1	1	0	0	1	0	0	1	1	0	0	1	0	0	0	0	39.907	352	352;558;559;560;567;640;709	0.0090128	1.3341		By MS/MS	By MS/MS			By MS/MS		0	0	0	0
REV__tr|F2DWS5|F2DWS5_HORVVPredictedproteinOS=Hordeumvulgaresubsp.vulgarePE=2SV=1	REV__tr|F2DWS5|F2DWS5_HORVVPredictedproteinOS=Hordeumvulgaresubsp.vulgarePE=2SV=1	1	1	1	tr|F2DWS5|F2DWS5_HORVV Predicted protein OS=Hordeum vulgare subsp. vulgare PE=2 SV=1	1	1	1	1	0	1	0	0	0	0	0	0	1	0	0	0	0	0	0	1	0	0	0	0	0	0	0	0	45.178	420	420	0.0072095	1.4211		By MS/MS						0	0	0	0
REV__tr|M0ZFN0|M0ZFN0_HORVVUncharacterizedproteinOS=Hordeumvulgaresubsp.vulgarePE=4SV=1;REV__tr|M0ZFM9|M0ZFM9_HORVVUncharacterizedproteinOS=Hordeumvulgaresubsp.vulgarePE=4SV=1;REV__tr|F2DZI9|F2DZI9_HORVVPredictedproteinOS=Hordeumvulgaresubsp.vulgarePE=2SV=1	REV__tr|M0ZFN0|M0ZFN0_HORVVUncharacterizedproteinOS=Hordeumvulgaresubsp.vulgarePE=4SV=1;REV__tr|M0ZFM9|M0ZFM9_HORVVUncharacterizedproteinOS=Hordeumvulgaresubsp.vulgarePE=4SV=1;REV__tr|F2DZI9|F2DZI9_HORVVPredictedproteinOS=Hordeumvulgaresubsp.vulgarePE=2SV=1	1;1;1	1;1;1	1;1;1	tr|M0ZFN0|M0ZFN0_HORVV Uncharacterized protein OS=Hordeum vulgare subsp. vulgare PE=4 SV=1;tr|M0ZFM9|M0ZFM9_HORVV Uncharacterized protein OS=Hordeum vulgare subsp. vulgare PE=4 SV=1;tr|F2DZI9|F2DZI9_HORVV Predicted protein OS=Hordeum vulgare subsp. vulgare	3	1	1	1	1	1	1	1	0	0	0	1	1	1	1	0	0	0	1	1	1	1	0	0	0	0	0	0	173.04	1607	1607;1756;1855	1	-2	By MS/MS	By MS/MS	By MS/MS	By MS/MS				0	0	0	0
REV__tr|M0WW16|M0WW16_HORVVUncharacterizedproteinOS=Hordeumvulgaresubsp.vulgarePE=4SV=1;REV__tr|M0WW13|M0WW13_HORVVUncharacterizedproteinOS=Hordeumvulgaresubsp.vulgarePE=4SV=1;REV__tr|M0WW04|M0WW04_HORVVUncharacterizedproteinOS=Hordeumvulgaresubsp.vulgarePE=4SV=1;REV__tr|M0WW06|M0WW06_HORVVDNApolymeraseOS=Hordeumvulgaresubsp.vulgarePE=3SV=1;REV__tr|M0WW08|M0WW08_HORVVDNApolymeraseOS=Hordeumvulgar…	REV__tr|M0WW16|M0WW16_HORVVUncharacterizedproteinOS=Hordeumvulgaresubsp.vulgarePE=4SV=1;REV__tr|M0WW13|M0WW13_HORVVUncharacterizedproteinOS=Hordeumvulgaresubsp.vulgarePE=4SV=1;REV__tr|M0WW04|M0WW04_HORVVUncharacterizedproteinOS=Hordeumvulgaresubsp.vulgarePE=4SV=1;REV__tr|M0WW06|M0WW06_HORVVDNApolymeraseOS=Hordeumvulgaresubsp.vulgarePE=3SV=1;REV__tr|M0WW08|M0WW08_HORVVDNApolymeraseOS=Hordeumvulgar…	1;1;1;1;1;1;1;1;1;1	1;1;1;1;1;1;1;1;1;1	1;1;1;1;1;1;1;1;1;1	tr|M0WW16|M0WW16_HORVV Uncharacterized protein OS=Hordeum vulgare subsp. vulgare PE=4 SV=1;tr|M0WW13|M0WW13_HORVV Uncharacterized protein OS=Hordeum vulgare subsp. vulgare PE=4 SV=1;tr|M0WW04|M0WW04_HORVV Uncharacterized protein OS=Hordeum vulgare subsp. v	10	1	1	1	0	1	0	0	1	1	1	0	1	0	0	1	1	1	0	1	0	0	1	1	1	0	0	0	69.632	635	635;914;1415;1469;1525;1539;1715;1727;1754;1783	0.0061742	1.4576		By MS/MS			By MS/MS	By MS/MS	By MS/MS	0	0	0	0
REV__tr|F2E2T1|F2E2T1_HORVVPredictedproteinOS=Hordeumvulgaresubsp.vulgarePE=2SV=1	REV__tr|F2E2T1|F2E2T1_HORVVPredictedproteinOS=Hordeumvulgaresubsp.vulgarePE=2SV=1	1	1	1	tr|F2E2T1|F2E2T1_HORVV Predicted protein OS=Hordeum vulgare subsp. vulgare PE=2 SV=1	1	1	1	1	0	1	0	1	0	0	0	0	1	0	1	0	0	0	0	1	0	1	0	0	0	0	0	0	38.397	352	352	1	-2		By MS/MS		By MS/MS				0	0	0	0
REV__tr|F2E5J1|F2E5J1_HORVVPredictedproteinOS=Hordeumvulgaresubsp.vulgarePE=2SV=1;REV__tr|M0UPU7|M0UPU7_HORVVUncharacterizedproteinOS=Hordeumvulgaresubsp.vulgarePE=4SV=1	REV__tr|F2E5J1|F2E5J1_HORVVPredictedproteinOS=Hordeumvulgaresubsp.vulgarePE=2SV=1;REV__tr|M0UPU7|M0UPU7_HORVVUncharacterizedproteinOS=Hordeumvulgaresubsp.vulgarePE=4SV=1	1;1	1;1	1;1	tr|F2E5J1|F2E5J1_HORVV Predicted protein OS=Hordeum vulgare subsp. vulgare PE=2 SV=1;tr|M0UPU7|M0UPU7_HORVV Uncharacterized protein OS=Hordeum vulgare subsp. vulgare PE=4 SV=1	2	1	1	1	0	0	0	0	1	1	1	0	0	0	0	1	1	1	0	0	0	0	1	1	1	0	0	0	17.323	162	162;216	0.00094496	2.3949					By MS/MS	By MS/MS	By MS/MS	0	0	0	0
REV__tr|F2E6Z2|F2E6Z2_HORVVPredictedproteinOS=Hordeumvulgaresubsp.vulgarePE=2SV=1	REV__tr|F2E6Z2|F2E6Z2_HORVVPredictedproteinOS=Hordeumvulgaresubsp.vulgarePE=2SV=1	2	2	2	tr|F2E6Z2|F2E6Z2_HORVV Predicted protein OS=Hordeum vulgare subsp. vulgare PE=2 SV=1	1	2	2	2	1	0	0	0	1	1	0	1	0	0	0	1	1	0	1	0	0	0	1	1	0	0	0	0	61.903	560	560	0.0080034	1.3707	By MS/MS				By MS/MS	By matching		0	0	0	0
REV__tr|M0UW68|M0UW68_HORVVUncharacterizedproteinOS=Hordeumvulgaresubsp.vulgarePE=4SV=1;REV__tr|F2E752|F2E752_HORVVPredictedproteinOS=Hordeumvulgaresubsp.vulgarePE=2SV=1	REV__tr|M0UW68|M0UW68_HORVVUncharacterizedproteinOS=Hordeumvulgaresubsp.vulgarePE=4SV=1;REV__tr|F2E752|F2E752_HORVVPredictedproteinOS=Hordeumvulgaresubsp.vulgarePE=2SV=1	1;1	1;1	1;1	tr|M0UW68|M0UW68_HORVV Uncharacterized protein OS=Hordeum vulgare subsp. vulgare PE=4 SV=1;tr|F2E752|F2E752_HORVV Predicted protein OS=Hordeum vulgare subsp. vulgare PE=2 SV=1	2	1	1	1	1	1	1	1	1	1	1	1	1	1	1	1	1	1	1	1	1	1	1	1	1	0	0	0	64.275	598	598;598	0.0020704	2.1231	By MS/MS	By MS/MS	By MS/MS	By MS/MS	By MS/MS	By MS/MS	By MS/MS	0	0	0	0
REV__tr|F2E894|F2E894_HORVVPredictedproteinOS=Hordeumvulgaresubsp.vulgarePE=2SV=1	REV__tr|F2E894|F2E894_HORVVPredictedproteinOS=Hordeumvulgaresubsp.vulgarePE=2SV=1	1	1	1	tr|F2E894|F2E894_HORVV Predicted protein OS=Hordeum vulgare subsp. vulgare PE=2 SV=1	1	1	1	1	0	1	0	1	0	0	0	0	1	0	1	0	0	0	0	1	0	1	0	0	0	0	0	0	47.726	436	436	1	-2		By MS/MS		By MS/MS				0	0	0	0
REV__tr|F2E9V8|F2E9V8_HORVVPredictedproteinOS=Hordeumvulgaresubsp.vulgarePE=2SV=1	REV__tr|F2E9V8|F2E9V8_HORVVPredictedproteinOS=Hordeumvulgaresubsp.vulgarePE=2SV=1	1	1	1	tr|F2E9V8|F2E9V8_HORVV Predicted protein OS=Hordeum vulgare subsp. vulgare PE=2 SV=1	1	1	1	1	0	0	0	0	0	0	1	0	0	0	0	0	0	1	0	0	0	0	0	0	1	0	0	0	22.584	206	206	1	-2							By MS/MS	0	0	0	0
REV__tr|F2ECA9|F2ECA9_HORVVPredictedproteinOS=Hordeumvulgaresubsp.vulgarePE=2SV=1	REV__tr|F2ECA9|F2ECA9_HORVVPredictedproteinOS=Hordeumvulgaresubsp.vulgarePE=2SV=1	1	1	1	tr|F2ECA9|F2ECA9_HORVV Predicted protein OS=Hordeum vulgare subsp. vulgare PE=2 SV=1	1	1	1	1	0	0	0	0	0	0	1	0	0	0	0	0	0	1	0	0	0	0	0	0	1	0	0	0	36.355	326	326	0.0030953	1.7663							By MS/MS	0	0	0	0
REV__tr|M0VXE1|M0VXE1_HORVVUncharacterizedproteinOS=Hordeumvulgaresubsp.vulgarePE=4SV=1;REV__tr|F2EFK9|F2EFK9_HORVVPredictedproteinOS=Hordeumvulgaresubsp.vulgarePE=2SV=1	REV__tr|M0VXE1|M0VXE1_HORVVUncharacterizedproteinOS=Hordeumvulgaresubsp.vulgarePE=4SV=1;REV__tr|F2EFK9|F2EFK9_HORVVPredictedproteinOS=Hordeumvulgaresubsp.vulgarePE=2SV=1	1;1	1;1	1;1	tr|M0VXE1|M0VXE1_HORVV Uncharacterized protein OS=Hordeum vulgare subsp. vulgare PE=4 SV=1;tr|F2EFK9|F2EFK9_HORVV Predicted protein OS=Hordeum vulgare subsp. vulgare PE=2 SV=1	2	1	1	1	1	1	1	1	0	1	1	1	1	1	1	0	1	1	1	1	1	1	0	1	1	0	0	0	6.7273	61	61;79	0.0033076	1.743	By MS/MS	By MS/MS	By MS/MS	By MS/MS		By MS/MS	By MS/MS	0	0	0	0
REV__tr|M0WN34|M0WN34_HORVVUncharacterizedproteinOS=Hordeumvulgaresubsp.vulgarePE=4SV=1;REV__tr|F2EH44|F2EH44_HORVVPredictedproteinOS=Hordeumvulgaresubsp.vulgarePE=2SV=1	REV__tr|M0WN34|M0WN34_HORVVUncharacterizedproteinOS=Hordeumvulgaresubsp.vulgarePE=4SV=1;REV__tr|F2EH44|F2EH44_HORVVPredictedproteinOS=Hordeumvulgaresubsp.vulgarePE=2SV=1	1;1	1;1	1;1	tr|M0WN34|M0WN34_HORVV Uncharacterized protein OS=Hordeum vulgare subsp. vulgare PE=4 SV=1;tr|F2EH44|F2EH44_HORVV Predicted protein OS=Hordeum vulgare subsp. vulgare PE=2 SV=1	2	1	1	1	0	1	0	0	0	0	0	0	1	0	0	0	0	0	0	1	0	0	0	0	0	0	0	0	33.455	302	302;302	0.0041322	1.6344		By MS/MS						0	0	0	0
REV__tr|M0UFF5|M0UFF5_HORVVUncharacterizedproteinOS=Hordeumvulgaresubsp.vulgarePE=4SV=1	REV__tr|M0UFF5|M0UFF5_HORVVUncharacterizedproteinOS=Hordeumvulgaresubsp.vulgarePE=4SV=1	1	1	1	tr|M0UFF5|M0UFF5_HORVV Uncharacterized protein OS=Hordeum vulgare subsp. vulgare PE=4 SV=1	1	1	1	1	0	0	0	0	0	1	0	0	0	0	0	0	1	0	0	0	0	0	0	1	0	0	0	0	63.102	570	570	0.0088124	1.3455						By MS/MS		0	0	0	0
REV__tr|M0UFR8|M0UFR8_HORVVUncharacterizedproteinOS=Hordeumvulgaresubsp.vulgarePE=4SV=1	REV__tr|M0UFR8|M0UFR8_HORVVUncharacterizedproteinOS=Hordeumvulgaresubsp.vulgarePE=4SV=1	1	1	1	tr|M0UFR8|M0UFR8_HORVV Uncharacterized protein OS=Hordeum vulgare subsp. vulgare PE=4 SV=1	1	1	1	1	0	0	0	0	0	1	0	0	0	0	0	0	1	0	0	0	0	0	0	1	0	0	0	0	32.053	283	283	0.0027168	1.9756						By MS/MS		0	0	0	0
REV__tr|M0UMA1|M0UMA1_HORVVUncharacterizedproteinOS=Hordeumvulgaresubsp.vulgarePE=4SV=1;REV__tr|M0UM98|M0UM98_HORVVUncharacterizedproteinOS=Hordeumvulgaresubsp.vulgarePE=3SV=1	REV__tr|M0UMA1|M0UMA1_HORVVUncharacterizedproteinOS=Hordeumvulgaresubsp.vulgarePE=4SV=1;REV__tr|M0UM98|M0UM98_HORVVUncharacterizedproteinOS=Hordeumvulgaresubsp.vulgarePE=3SV=1	1;1	1;1	1;1	tr|M0UMA1|M0UMA1_HORVV Uncharacterized protein OS=Hordeum vulgare subsp. vulgare PE=4 SV=1;tr|M0UM98|M0UM98_HORVV Uncharacterized protein OS=Hordeum vulgare subsp. vulgare PE=3 SV=1	2	1	1	1	1	0	0	0	0	0	0	1	0	0	0	0	0	0	1	0	0	0	0	0	0	0	0	0	28.612	264	264;351	1	-2	By MS/MS							0	0	0	0
REV__tr|M0UR19|M0UR19_HORVVUncharacterizedproteinOS=Hordeumvulgaresubsp.vulgarePE=4SV=1;REV__tr|M0UR20|M0UR20_HORVVUncharacterizedproteinOS=Hordeumvulgaresubsp.vulgarePE=4SV=1	REV__tr|M0UR19|M0UR19_HORVVUncharacterizedproteinOS=Hordeumvulgaresubsp.vulgarePE=4SV=1;REV__tr|M0UR20|M0UR20_HORVVUncharacterizedproteinOS=Hordeumvulgaresubsp.vulgarePE=4SV=1	2;2	2;2	2;2	tr|M0UR19|M0UR19_HORVV Uncharacterized protein OS=Hordeum vulgare subsp. vulgare PE=4 SV=1;tr|M0UR20|M0UR20_HORVV Uncharacterized protein OS=Hordeum vulgare subsp. vulgare PE=4 SV=1	2	2	2	2	0	0	0	0	1	1	2	0	0	0	0	1	1	2	0	0	0	0	1	1	2	0	0	0	46.221	418	418;444	0.0007177	2.5152					By MS/MS	By MS/MS	By MS/MS	0	0	0	0
REV__tr|M0V517|M0V517_HORVVUncharacterizedproteinOS=Hordeumvulgaresubsp.vulgarePE=4SV=1;REV__tr|M0V514|M0V514_HORVVUncharacterizedproteinOS=Hordeumvulgaresubsp.vulgarePE=4SV=1;REV__tr|M0V513|M0V513_HORVVUncharacterizedproteinOS=Hordeumvulgaresubsp.vulgarePE=4SV=1;REV__tr|M0V516|M0V516_HORVVUncharacterizedproteinOS=Hordeumvulgaresubsp.vulgarePE=4SV=1;REV__tr|M0V515|M0V515_HORVVUncharacterizedprote…	REV__tr|M0V517|M0V517_HORVVUncharacterizedproteinOS=Hordeumvulgaresubsp.vulgarePE=4SV=1;REV__tr|M0V514|M0V514_HORVVUncharacterizedproteinOS=Hordeumvulgaresubsp.vulgarePE=4SV=1;REV__tr|M0V513|M0V513_HORVVUncharacterizedproteinOS=Hordeumvulgaresubsp.vulgarePE=4SV=1;REV__tr|M0V516|M0V516_HORVVUncharacterizedproteinOS=Hordeumvulgaresubsp.vulgarePE=4SV=1;REV__tr|M0V515|M0V515_HORVVUncharacterizedprote…	2;2;2;1;1	2;2;2;1;1	2;2;2;1;1	tr|M0V517|M0V517_HORVV Uncharacterized protein OS=Hordeum vulgare subsp. vulgare PE=4 SV=1;tr|M0V514|M0V514_HORVV Uncharacterized protein OS=Hordeum vulgare subsp. vulgare PE=4 SV=1;tr|M0V513|M0V513_HORVV Uncharacterized protein OS=Hordeum vulgare subsp. v	5	2	2	2	1	1	1	1	1	0	1	1	1	1	1	1	0	1	1	1	1	1	1	0	1	0	0	0	94.206	840	840;890;954;521;557	0.007796	1.3718	By MS/MS	By MS/MS	By MS/MS	By MS/MS	By MS/MS		By MS/MS	0	0	0	0
REV__tr|M0VBC5|M0VBC5_HORVVUncharacterizedproteinOS=Hordeumvulgaresubsp.vulgarePE=4SV=1;REV__tr|M0VBC4|M0VBC4_HORVVUncharacterizedproteinOS=Hordeumvulgaresubsp.vulgarePE=4SV=1	REV__tr|M0VBC5|M0VBC5_HORVVUncharacterizedproteinOS=Hordeumvulgaresubsp.vulgarePE=4SV=1;REV__tr|M0VBC4|M0VBC4_HORVVUncharacterizedproteinOS=Hordeumvulgaresubsp.vulgarePE=4SV=1	1;1	1;1	1;1	tr|M0VBC5|M0VBC5_HORVV Uncharacterized protein OS=Hordeum vulgare subsp. vulgare PE=4 SV=1;tr|M0VBC4|M0VBC4_HORVV Uncharacterized protein OS=Hordeum vulgare subsp. vulgare PE=4 SV=1	2	1	1	1	0	0	1	0	1	0	1	0	0	1	0	1	0	1	0	0	1	0	1	0	1	0	0	0	98.663	874	874;1009	1	-2			By MS/MS		By MS/MS		By MS/MS	0	0	0	0
REV__tr|M0VME2|M0VME2_HORVVUncharacterizedproteinOS=Hordeumvulgaresubsp.vulgarePE=4SV=1;REV__tr|M0VME6|M0VME6_HORVVUncharacterizedproteinOS=Hordeumvulgaresubsp.vulgarePE=4SV=1;REV__tr|M0VME3|M0VME3_HORVVUncharacterizedproteinOS=Hordeumvulgaresubsp.vulgarePE=4SV=1	REV__tr|M0VME2|M0VME2_HORVVUncharacterizedproteinOS=Hordeumvulgaresubsp.vulgarePE=4SV=1;REV__tr|M0VME6|M0VME6_HORVVUncharacterizedproteinOS=Hordeumvulgaresubsp.vulgarePE=4SV=1;REV__tr|M0VME3|M0VME3_HORVVUncharacterizedproteinOS=Hordeumvulgaresubsp.vulgarePE=4SV=1	1;1;1	1;1;1	1;1;1	tr|M0VME2|M0VME2_HORVV Uncharacterized protein OS=Hordeum vulgare subsp. vulgare PE=4 SV=1;tr|M0VME6|M0VME6_HORVV Uncharacterized protein OS=Hordeum vulgare subsp. vulgare PE=4 SV=1;tr|M0VME3|M0VME3_HORVV Uncharacterized protein OS=Hordeum vulgare subsp. v	3	1	1	1	0	0	0	0	0	1	0	0	0	0	0	0	1	0	0	0	0	0	0	1	0	0	0	0	75.545	669	669;1081;1082	1	-2						By MS/MS		0	0	0	0
REV__tr|M0VZC9|M0VZC9_HORVVUncharacterizedproteinOS=Hordeumvulgaresubsp.vulgarePE=4SV=1;REV__tr|M0VZC8|M0VZC8_HORVVUncharacterizedproteinOS=Hordeumvulgaresubsp.vulgarePE=4SV=1	REV__tr|M0VZC9|M0VZC9_HORVVUncharacterizedproteinOS=Hordeumvulgaresubsp.vulgarePE=4SV=1;REV__tr|M0VZC8|M0VZC8_HORVVUncharacterizedproteinOS=Hordeumvulgaresubsp.vulgarePE=4SV=1	1;1	1;1	1;1	tr|M0VZC9|M0VZC9_HORVV Uncharacterized protein OS=Hordeum vulgare subsp. vulgare PE=4 SV=1;tr|M0VZC8|M0VZC8_HORVV Uncharacterized protein OS=Hordeum vulgare subsp. vulgare PE=4 SV=1	2	1	1	1	0	1	0	1	0	1	0	0	1	0	1	0	1	0	0	1	0	1	0	1	0	0	0	0	16.921	149	149;180	0.005768	1.4822		By MS/MS		By MS/MS		By MS/MS		0	0	0	0
REV__tr|M0W023|M0W023_HORVVUncharacterizedproteinOS=Hordeumvulgaresubsp.vulgarePE=4SV=1;REV__tr|M0W022|M0W022_HORVVUncharacterizedproteinOS=Hordeumvulgaresubsp.vulgarePE=4SV=1	REV__tr|M0W023|M0W023_HORVVUncharacterizedproteinOS=Hordeumvulgaresubsp.vulgarePE=4SV=1;REV__tr|M0W022|M0W022_HORVVUncharacterizedproteinOS=Hordeumvulgaresubsp.vulgarePE=4SV=1	1;1	1;1	1;1	tr|M0W023|M0W023_HORVV Uncharacterized protein OS=Hordeum vulgare subsp. vulgare PE=4 SV=1;tr|M0W022|M0W022_HORVV Uncharacterized protein OS=Hordeum vulgare subsp. vulgare PE=4 SV=1	2	1	1	1	0	0	0	0	1	0	0	0	0	0	0	1	0	0	0	0	0	0	1	0	0	0	0	0	36.31	322	322;521	0.005374	1.523					By MS/MS			0	0	0	0
REV__tr|M0W191|M0W191_HORVVUncharacterizedproteinOS=Hordeumvulgaresubsp.vulgarePE=4SV=1	REV__tr|M0W191|M0W191_HORVVUncharacterizedproteinOS=Hordeumvulgaresubsp.vulgarePE=4SV=1	1	1	1	tr|M0W191|M0W191_HORVV Uncharacterized protein OS=Hordeum vulgare subsp. vulgare PE=4 SV=1	1	1	1	1	0	0	0	0	0	1	1	0	0	0	0	0	1	1	0	0	0	0	0	1	1	0	0	0	36.458	336	336	0.0073902	1.3894						By MS/MS	By MS/MS	0	0	0	0
REV__tr|M0W1F7|M0W1F7_HORVVUncharacterizedproteinOS=Hordeumvulgaresubsp.vulgarePE=4SV=1	REV__tr|M0W1F7|M0W1F7_HORVVUncharacterizedproteinOS=Hordeumvulgaresubsp.vulgarePE=4SV=1	1	1	1	tr|M0W1F7|M0W1F7_HORVV Uncharacterized protein OS=Hordeum vulgare subsp. vulgare PE=4 SV=1	1	1	1	1	1	1	0	1	0	1	1	1	1	0	1	0	1	1	1	1	0	1	0	1	1	0	0	0	30.165	271	271	1	-2	By MS/MS	By MS/MS		By MS/MS		By matching	By MS/MS	0	0	0	0
REV__tr|M0W2L3|M0W2L3_HORVVUncharacterizedproteinOS=Hordeumvulgaresubsp.vulgarePE=4SV=1	REV__tr|M0W2L3|M0W2L3_HORVVUncharacterizedproteinOS=Hordeumvulgaresubsp.vulgarePE=4SV=1	1	1	1	tr|M0W2L3|M0W2L3_HORVV Uncharacterized protein OS=Hordeum vulgare subsp. vulgare PE=4 SV=1	1	1	1	1	0	0	0	0	1	1	1	0	0	0	0	1	1	1	0	0	0	0	1	1	1	0	0	0	84.384	787	787	0.0028793	1.7816					By MS/MS	By MS/MS	By MS/MS	0	0	0	0
REV__tr|M0W2N3|M0W2N3_HORVVUncharacterizedproteinOS=Hordeumvulgaresubsp.vulgarePE=4SV=1;REV__tr|M0W2N5|M0W2N5_HORVVUncharacterizedproteinOS=Hordeumvulgaresubsp.vulgarePE=4SV=1;REV__tr|M0W2N4|M0W2N4_HORVVUncharacterizedproteinOS=Hordeumvulgaresubsp.vulgarePE=4SV=1	REV__tr|M0W2N3|M0W2N3_HORVVUncharacterizedproteinOS=Hordeumvulgaresubsp.vulgarePE=4SV=1;REV__tr|M0W2N5|M0W2N5_HORVVUncharacterizedproteinOS=Hordeumvulgaresubsp.vulgarePE=4SV=1;REV__tr|M0W2N4|M0W2N4_HORVVUncharacterizedproteinOS=Hordeumvulgaresubsp.vulgarePE=4SV=1	2;1;1	2;1;1	2;1;1	tr|M0W2N3|M0W2N3_HORVV Uncharacterized protein OS=Hordeum vulgare subsp. vulgare PE=4 SV=1;tr|M0W2N5|M0W2N5_HORVV Uncharacterized protein OS=Hordeum vulgare subsp. vulgare PE=4 SV=1;tr|M0W2N4|M0W2N4_HORVV Uncharacterized protein OS=Hordeum vulgare subsp. v	3	2	2	2	1	0	0	0	0	1	1	1	0	0	0	0	1	1	1	0	0	0	0	1	1	0	0	0	125.19	1108	1108;863;869	0.0045524	1.602	By MS/MS					By MS/MS	By MS/MS	0	0	0	0
REV__tr|M0WF61|M0WF61_HORVVUncharacterizedproteinOS=Hordeumvulgaresubsp.vulgarePE=4SV=1	REV__tr|M0WF61|M0WF61_HORVVUncharacterizedproteinOS=Hordeumvulgaresubsp.vulgarePE=4SV=1	1	1	1	tr|M0WF61|M0WF61_HORVV Uncharacterized protein OS=Hordeum vulgare subsp. vulgare PE=4 SV=1	1	1	1	1	1	1	1	1	1	1	0	1	1	1	1	1	1	0	1	1	1	1	1	1	0	0	0	0	84.965	808	808	0.0070064	1.4363	By MS/MS	By MS/MS	By MS/MS	By MS/MS	By MS/MS	By matching		0	0	0	0
REV__tr|M0WYM8|M0WYM8_HORVVUncharacterizedproteinOS=Hordeumvulgaresubsp.vulgarePE=4SV=1;REV__tr|M0WYM7|M0WYM7_HORVVUncharacterizedproteinOS=Hordeumvulgaresubsp.vulgarePE=4SV=1;REV__tr|M0WYM6|M0WYM6_HORVVUncharacterizedproteinOS=Hordeumvulgaresubsp.vulgarePE=4SV=1	REV__tr|M0WYM8|M0WYM8_HORVVUncharacterizedproteinOS=Hordeumvulgaresubsp.vulgarePE=4SV=1;REV__tr|M0WYM7|M0WYM7_HORVVUncharacterizedproteinOS=Hordeumvulgaresubsp.vulgarePE=4SV=1;REV__tr|M0WYM6|M0WYM6_HORVVUncharacterizedproteinOS=Hordeumvulgaresubsp.vulgarePE=4SV=1	1;1;1	1;1;1	1;1;1	tr|M0WYM8|M0WYM8_HORVV Uncharacterized protein OS=Hordeum vulgare subsp. vulgare PE=4 SV=1;tr|M0WYM7|M0WYM7_HORVV Uncharacterized protein OS=Hordeum vulgare subsp. vulgare PE=4 SV=1;tr|M0WYM6|M0WYM6_HORVV Uncharacterized protein OS=Hordeum vulgare subsp. v	3	1	1	1	1	1	1	1	1	1	1	1	1	1	1	1	1	1	1	1	1	1	1	1	1	0	0	0	24.485	224	224;262;430	0.0081984	1.3597	By MS/MS	By MS/MS	By MS/MS	By MS/MS	By MS/MS	By MS/MS	By MS/MS	0	0	0	0
REV__tr|M0XRF6|M0XRF6_HORVVUncharacterizedproteinOS=Hordeumvulgaresubsp.vulgarePE=4SV=1;REV__tr|M0XRF5|M0XRF5_HORVVUncharacterizedproteinOS=Hordeumvulgaresubsp.vulgarePE=3SV=1;REV__tr|M0XRF7|M0XRF7_HORVVUncharacterizedproteinOS=Hordeumvulgaresubsp.vulgarePE=3SV=1;REV__tr|M0XRF4|M0XRF4_HORVVUncharacterizedproteinOS=Hordeumvulgaresubsp.vulgarePE=3SV=1	REV__tr|M0XRF6|M0XRF6_HORVVUncharacterizedproteinOS=Hordeumvulgaresubsp.vulgarePE=4SV=1;REV__tr|M0XRF5|M0XRF5_HORVVUncharacterizedproteinOS=Hordeumvulgaresubsp.vulgarePE=3SV=1;REV__tr|M0XRF7|M0XRF7_HORVVUncharacterizedproteinOS=Hordeumvulgaresubsp.vulgarePE=3SV=1;REV__tr|M0XRF4|M0XRF4_HORVVUncharacterizedproteinOS=Hordeumvulgaresubsp.vulgarePE=3SV=1	1;1;1;1	1;1;1;1	1;1;1;1	tr|M0XRF6|M0XRF6_HORVV Uncharacterized protein OS=Hordeum vulgare subsp. vulgare PE=4 SV=1;tr|M0XRF5|M0XRF5_HORVV Uncharacterized protein OS=Hordeum vulgare subsp. vulgare PE=3 SV=1;tr|M0XRF7|M0XRF7_HORVV Uncharacterized protein OS=Hordeum vulgare subsp. v	4	1	1	1	0	0	0	0	1	1	1	0	0	0	0	1	1	1	0	0	0	0	1	1	1	0	0	0	103.96	962	962;989;1116;1150	0.0037134	1.6846					By MS/MS	By MS/MS	By MS/MS	0	0	0	0
REV__tr|M0Y563|M0Y563_HORVVUncharacterizedproteinOS=Hordeumvulgaresubsp.vulgarePE=4SV=1	REV__tr|M0Y563|M0Y563_HORVVUncharacterizedproteinOS=Hordeumvulgaresubsp.vulgarePE=4SV=1	1	1	1	tr|M0Y563|M0Y563_HORVV Uncharacterized protein OS=Hordeum vulgare subsp. vulgare PE=4 SV=1	1	1	1	1	0	0	0	0	0	1	1	0	0	0	0	0	1	1	0	0	0	0	0	1	1	0	0	0	39.664	353	353	0.0097998	1.2946						By MS/MS	By MS/MS	0	0	0	0
REV__tr|M0YBY6|M0YBY6_HORVVUncharacterizedproteinOS=Hordeumvulgaresubsp.vulgarePE=3SV=1	REV__tr|M0YBY6|M0YBY6_HORVVUncharacterizedproteinOS=Hordeumvulgaresubsp.vulgarePE=3SV=1	1	1	1	tr|M0YBY6|M0YBY6_HORVV Uncharacterized protein OS=Hordeum vulgare subsp. vulgare PE=3 SV=1	1	1	1	1	0	0	0	0	1	1	1	0	0	0	0	1	1	1	0	0	0	0	1	1	1	0	0	0	57.89	507	507	0.0086062	1.3485					By MS/MS	By MS/MS	By MS/MS	0	0	0	0
REV__tr|M0YGP7|M0YGP7_HORVVUncharacterizedproteinOS=Hordeumvulgaresubsp.vulgarePE=4SV=1;REV__tr|M0YGP8|M0YGP8_HORVVUncharacterizedproteinOS=Hordeumvulgaresubsp.vulgarePE=4SV=1;REV__tr|M0YGP6|M0YGP6_HORVVUncharacterizedproteinOS=Hordeumvulgaresubsp.vulgarePE=4SV=1	REV__tr|M0YGP7|M0YGP7_HORVVUncharacterizedproteinOS=Hordeumvulgaresubsp.vulgarePE=4SV=1;REV__tr|M0YGP8|M0YGP8_HORVVUncharacterizedproteinOS=Hordeumvulgaresubsp.vulgarePE=4SV=1;REV__tr|M0YGP6|M0YGP6_HORVVUncharacterizedproteinOS=Hordeumvulgaresubsp.vulgarePE=4SV=1	1;1;1	1;1;1	1;1;1	tr|M0YGP7|M0YGP7_HORVV Uncharacterized protein OS=Hordeum vulgare subsp. vulgare PE=4 SV=1;tr|M0YGP8|M0YGP8_HORVV Uncharacterized protein OS=Hordeum vulgare subsp. vulgare PE=4 SV=1;tr|M0YGP6|M0YGP6_HORVV Uncharacterized protein OS=Hordeum vulgare subsp. v	3	1	1	1	0	0	0	0	1	1	1	0	0	0	0	1	1	1	0	0	0	0	1	1	1	0	0	0	114.13	1014	1014;1022;1183	0.0043497	1.632					By MS/MS	By MS/MS	By MS/MS	0	0	0	0
REV__tr|M0YJ54|M0YJ54_HORVVUncharacterizedproteinOS=Hordeumvulgaresubsp.vulgarePE=4SV=1	REV__tr|M0YJ54|M0YJ54_HORVVUncharacterizedproteinOS=Hordeumvulgaresubsp.vulgarePE=4SV=1	1	1	1	tr|M0YJ54|M0YJ54_HORVV Uncharacterized protein OS=Hordeum vulgare subsp. vulgare PE=4 SV=1	1	1	1	1	0	0	0	0	0	0	1	0	0	0	0	0	0	1	0	0	0	0	0	0	1	0	0	0	39.378	364	364	0.0084087	1.359							By MS/MS	0	0	0	0
REV__tr|M0YZU5|M0YZU5_HORVVGlycosyltransferaseOS=Hordeumvulgaresubsp.vulgarePE=3SV=1	REV__tr|M0YZU5|M0YZU5_HORVVGlycosyltransferaseOS=Hordeumvulgaresubsp.vulgarePE=3SV=1	1	1	1	tr|M0YZU5|M0YZU5_HORVV Glycosyltransferase OS=Hordeum vulgare subsp. vulgare PE=3 SV=1	1	1	1	1	0	0	1	1	1	1	1	0	0	1	1	1	1	1	0	0	1	1	1	1	1	0	0	0	53.866	498	498	0.0093946	1.3016			By MS/MS	By MS/MS	By MS/MS	By MS/MS	By MS/MS	0	0	0	0
REV__tr|M0Z590|M0Z590_HORVVUncharacterizedproteinOS=Hordeumvulgaresubsp.vulgarePE=4SV=1;REV__tr|M0WPS2|M0WPS2_HORVVUncharacterizedproteinOS=Hordeumvulgaresubsp.vulgarePE=4SV=1	REV__tr|M0Z590|M0Z590_HORVVUncharacterizedproteinOS=Hordeumvulgaresubsp.vulgarePE=4SV=1;REV__tr|M0WPS2|M0WPS2_HORVVUncharacterizedproteinOS=Hordeumvulgaresubsp.vulgarePE=4SV=1	2;1	2;1	2;1	tr|M0Z590|M0Z590_HORVV Uncharacterized protein OS=Hordeum vulgare subsp. vulgare PE=4 SV=1;tr|M0WPS2|M0WPS2_HORVV Uncharacterized protein OS=Hordeum vulgare subsp. vulgare PE=4 SV=1	2	2	2	2	0	0	0	0	1	1	0	0	0	0	0	1	1	0	0	0	0	0	1	1	0	0	0	0	61.691	556	556;734	0.0092224	1.3308					By MS/MS	By MS/MS		0	0	0	0
REV__tr|M0ZAB7|M0ZAB7_HORVVUncharacterizedproteinOS=Hordeumvulgaresubsp.vulgarePE=4SV=1;REV__tr|Q19NU5|Q19NU5_HORVUORG4OS=HordeumvulgarePE=2SV=1	REV__tr|M0ZAB7|M0ZAB7_HORVVUncharacterizedproteinOS=Hordeumvulgaresubsp.vulgarePE=4SV=1;REV__tr|Q19NU5|Q19NU5_HORVUORG4OS=HordeumvulgarePE=2SV=1	1;1	1;1	1;1	tr|M0ZAB7|M0ZAB7_HORVV Uncharacterized protein OS=Hordeum vulgare subsp. vulgare PE=4 SV=1;tr|Q19NU5|Q19NU5_HORVU ORG4 OS=Hordeum vulgare PE=2 SV=1	2	1	1	1	0	0	0	0	1	1	1	0	0	0	0	1	1	1	0	0	0	0	1	1	1	0	0	0	9.5702	81	81;197	0.0055722	1.5087					By MS/MS	By MS/MS	By MS/MS	0	0	0	0
REV__tr|M0ZDI0|M0ZDI0_HORVVUncharacterizedproteinOS=Hordeumvulgaresubsp.vulgarePE=4SV=1;REV__tr|M0ZDI2|M0ZDI2_HORVVUncharacterizedproteinOS=Hordeumvulgaresubsp.vulgarePE=4SV=1;REV__tr|M0ZDI1|M0ZDI1_HORVVUncharacterizedproteinOS=Hordeumvulgaresubsp.vulgarePE=3SV=1	REV__tr|M0ZDI0|M0ZDI0_HORVVUncharacterizedproteinOS=Hordeumvulgaresubsp.vulgarePE=4SV=1;REV__tr|M0ZDI2|M0ZDI2_HORVVUncharacterizedproteinOS=Hordeumvulgaresubsp.vulgarePE=4SV=1;REV__tr|M0ZDI1|M0ZDI1_HORVVUncharacterizedproteinOS=Hordeumvulgaresubsp.vulgarePE=3SV=1	1;1;1	1;1;1	1;1;1	tr|M0ZDI0|M0ZDI0_HORVV Uncharacterized protein OS=Hordeum vulgare subsp. vulgare PE=4 SV=1;tr|M0ZDI2|M0ZDI2_HORVV Uncharacterized protein OS=Hordeum vulgare subsp. vulgare PE=4 SV=1;tr|M0ZDI1|M0ZDI1_HORVV Uncharacterized protein OS=Hordeum vulgare subsp. v	3	1	1	1	0	0	0	0	1	0	1	0	0	0	0	1	0	1	0	0	0	0	1	0	1	0	0	0	19.25	168	168;284;382	0.0018425	2.1383					By MS/MS		By MS/MS	0	0	0	0
REV__tr|M0ZEC3|M0ZEC3_HORVVUncharacterizedproteinOS=Hordeumvulgaresubsp.vulgarePE=4SV=1	REV__tr|M0ZEC3|M0ZEC3_HORVVUncharacterizedproteinOS=Hordeumvulgaresubsp.vulgarePE=4SV=1	1	1	1	tr|M0ZEC3|M0ZEC3_HORVV Uncharacterized protein OS=Hordeum vulgare subsp. vulgare PE=4 SV=1	1	1	1	1	1	1	1	1	1	1	1	1	1	1	1	1	1	1	1	1	1	1	1	1	1	0	0	0	36.75	345	345	0.0049751	1.5775	By MS/MS	By MS/MS	By MS/MS	By MS/MS	By MS/MS	By MS/MS	By MS/MS	0	0	0	0
REV__tr|M0ZFA6|M0ZFA6_HORVVUncharacterizedproteinOS=Hordeumvulgaresubsp.vulgarePE=4SV=1;REV__tr|M0ZFA8|M0ZFA8_HORVVUncharacterizedproteinOS=Hordeumvulgaresubsp.vulgarePE=4SV=1;REV__tr|M0ZFA5|M0ZFA5_HORVVUncharacterizedproteinOS=Hordeumvulgaresubsp.vulgarePE=4SV=1	REV__tr|M0ZFA6|M0ZFA6_HORVVUncharacterizedproteinOS=Hordeumvulgaresubsp.vulgarePE=4SV=1;REV__tr|M0ZFA8|M0ZFA8_HORVVUncharacterizedproteinOS=Hordeumvulgaresubsp.vulgarePE=4SV=1;REV__tr|M0ZFA5|M0ZFA5_HORVVUncharacterizedproteinOS=Hordeumvulgaresubsp.vulgarePE=4SV=1	1;1;1	1;1;1	1;1;1	tr|M0ZFA6|M0ZFA6_HORVV Uncharacterized protein OS=Hordeum vulgare subsp. vulgare PE=4 SV=1;tr|M0ZFA8|M0ZFA8_HORVV Uncharacterized protein OS=Hordeum vulgare subsp. vulgare PE=4 SV=1;tr|M0ZFA5|M0ZFA5_HORVV Uncharacterized protein OS=Hordeum vulgare subsp. v	3	1	1	1	0	1	0	1	0	1	1	0	1	0	1	0	1	1	0	1	0	1	0	1	1	0	0	0	35.068	304	304;363;522	0.001623	2.1984		By MS/MS		By MS/MS		By MS/MS	By MS/MS	0	0	0	0
tr|S4Z887|S4Z887_HORVV30SribosomalproteinS2,chloroplasticOS=Hordeumvulgaresubsp.vulgareGN=rps2PE=3SV=1;tr|S4YYR6|S4YYR6_HORVS30SribosomalproteinS2,chloroplasticOS=Hordeumvulgaresubsp.spontaneumGN=rps2PE=3SV=1;sp|A1E9I4|RR2_HORVU30SribosomalproteinS2,chloroplasticOS=HordeumvulgareGN=rps2PE=3SV=1;sp|A1E9R7|RR2_SORBI30SribosomalproteinS2,chloroplasticOS=SorghumbicolorGN=rps2PE=3SV=1;tr|M0ZEW5|M0ZEW5…	tr|S4Z887|S4Z887_HORVV30SribosomalproteinS2,chloroplasticOS=Hordeumvulgaresubsp.vulgareGN=rps2PE=3SV=1;tr|S4YYR6|S4YYR6_HORVS30SribosomalproteinS2,chloroplasticOS=Hordeumvulgaresubsp.spontaneumGN=rps2PE=3SV=1;sp|A1E9I4|RR2_HORVU30SribosomalproteinS2,chloroplasticOS=HordeumvulgareGN=rps2PE=3SV=1;sp|A1E9R7|RR2_SORBI30SribosomalproteinS2,chloroplasticOS=SorghumbicolorGN=rps2PE=3SV=1	3;3;3;2;1	3;3;3;2;1	3;3;3;2;1	tr|S4Z887|S4Z887_HORVV 30S ribosomal protein S2, chloroplastic OS=Hordeum vulgare subsp. vulgare GN=rps2 PE=3 SV=1;tr|S4YYR6|S4YYR6_HORVS 30S ribosomal protein S2, chloroplastic OS=Hordeum vulgare subsp. spontaneum GN=rps2 PE=3 SV=1;sp|A1E9I4|RR2_HORVU 30S	5	3	3	3	0	0	0	0	0	3	3	0	0	0	0	0	3	3	0	0	0	0	0	3	3	16.9	16.9	16.9	26.995	236	236;236;236;236;97	0	6.1116						By MS/MS	By MS/MS	0	0	0	0
sp|A1E9I7|ATPF_HORVUATPsynthasesubunitb,chloroplasticOS=HordeumvulgareGN=atpFPE=3SV=1;tr|S4Z192|S4Z192_HORVVATPsynthasesubunitb,chloroplasticOS=Hordeumvulgaresubsp.vulgareGN=atpFPE=3SV=1;tr|S4Z0V8|S4Z0V8_HORVSATPsynthasesubunitb,chloroplasticOS=Hordeumvulgaresubsp.spontaneumGN=atpFPE=3SV=1;sp|A1E9S0|ATPF_SORBIATPsynthasesubunitb,chloroplasticOS=SorghumbicolorGN=atpFPE=3SV=1	sp|A1E9I7|ATPF_HORVUATPsynthasesubunitb,chloroplasticOS=HordeumvulgareGN=atpFPE=3SV=1;tr|S4Z192|S4Z192_HORVVATPsynthasesubunitb,chloroplasticOS=Hordeumvulgaresubsp.vulgareGN=atpFPE=3SV=1;tr|S4Z0V8|S4Z0V8_HORVSATPsynthasesubunitb,chloroplasticOS=Hordeumvulgaresubsp.spontaneumGN=atpFPE=3SV=1;sp|A1E9S0|ATPF_SORBIATPsynthasesubunitb,chloroplasticOS=SorghumbicolorGN=atpFPE=3SV=1	2;2;2;1	2;2;2;1	2;2;2;1	sp|A1E9I7|ATPF_HORVU ATP synthase subunit b, chloroplastic OS=Hordeum vulgare GN=atpF PE=3 SV=1;tr|S4Z192|S4Z192_HORVV ATP synthase subunit b, chloroplastic OS=Hordeum vulgare subsp. vulgare GN=atpF PE=3 SV=1;tr|S4Z0V8|S4Z0V8_HORVS ATP synthase subunit b,	4	2	2	2	0	0	0	0	0	1	1	0	0	0	0	0	1	1	0	0	0	0	0	1	1	19.7	19.7	19.7	20.977	183	183;188;188;183	0	4.1314						By MS/MS	By MS/MS	0	0	0	0
tr|S4Z8D3|S4Z8D3_HORVSATPsynthasesubunitalpha,chloroplasticOS=Hordeumvulgaresubsp.spontaneumGN=atpAPE=3SV=1;tr|S4Z0E0|S4Z0E0_HORVVATPsynthasesubunitalpha,chloroplasticOS=Hordeumvulgaresubsp.vulgareGN=atpAPE=3SV=1;sp|A1E9I8|ATPA_HORVUATPsynthasesubunitalpha,chloroplasticOS=HordeumvulgareGN=atpAPE=3SV=1;sp|A1E9S1|ATPA_SORBIATPsynthasesubunitalpha,chloroplasticOS=SorghumbicolorGN=atpAPE=3SV=1	tr|S4Z8D3|S4Z8D3_HORVSATPsynthasesubunitalpha,chloroplasticOS=Hordeumvulgaresubsp.spontaneumGN=atpAPE=3SV=1;tr|S4Z0E0|S4Z0E0_HORVVATPsynthasesubunitalpha,chloroplasticOS=Hordeumvulgaresubsp.vulgareGN=atpAPE=3SV=1;sp|A1E9I8|ATPA_HORVUATPsynthasesubunitalpha,chloroplasticOS=HordeumvulgareGN=atpAPE=3SV=1;sp|A1E9S1|ATPA_SORBIATPsynthasesubunitalpha,chloroplasticOS=SorghumbicolorGN=atpAPE=3SV=1	17;17;17;11	16;16;16;10	16;16;16;10	tr|S4Z8D3|S4Z8D3_HORVS ATP synthase subunit alpha, chloroplastic OS=Hordeum vulgare subsp. spontaneum GN=atpA PE=3 SV=1;tr|S4Z0E0|S4Z0E0_HORVV ATP synthase subunit alpha, chloroplastic OS=Hordeum vulgare subsp. vulgare GN=atpA PE=3 SV=1;sp|A1E9I8|ATPA_HORV	4	17	16	16	6	4	4	3	6	10	8	6	4	3	3	6	10	8	6	4	3	3	6	10	8	41.3	39.9	39.9	55.294	504	504;504;504;507	0	52.546	By MS/MS	By MS/MS	By MS/MS	By MS/MS	By MS/MS	By MS/MS	By MS/MS	14.3	8.5	8.3	6.7
tr|S4Z289|S4Z289_HORVSPhotosystemIP700chlorophyllaapoproteinA2OS=Hordeumvulgaresubsp.spontaneumGN=psaBPE=3SV=1;tr|S4YYJ5|S4YYJ5_HORVVPhotosystemIP700chlorophyllaapoproteinA2OS=Hordeumvulgaresubsp.vulgareGN=psaBPE=3SV=1;sp|A1E9S3|PSAB_SORBIPhotosystemIP700chlorophyllaapoproteinA2OS=SorghumbicolorGN=psaBPE=3SV=1;sp|A1E9J0|PSAB_HORVUPhotosystemIP700chlorophyllaapoproteinA2OS=HordeumvulgareGN=psaBPE=…	tr|S4Z289|S4Z289_HORVSPhotosystemIP700chlorophyllaapoproteinA2OS=Hordeumvulgaresubsp.spontaneumGN=psaBPE=3SV=1;tr|S4YYJ5|S4YYJ5_HORVVPhotosystemIP700chlorophyllaapoproteinA2OS=Hordeumvulgaresubsp.vulgareGN=psaBPE=3SV=1;sp|A1E9S3|PSAB_SORBIPhotosystemIP700chlorophyllaapoproteinA2OS=SorghumbicolorGN=psaBPE=3SV=1;sp|A1E9J0|PSAB_HORVUPhotosystemIP700chlorophyllaapoproteinA2OS=HordeumvulgareGN=psaBPE=…	3;3;3;3	3;3;3;3	3;3;3;3	tr|S4Z289|S4Z289_HORVS Photosystem I P700 chlorophyll a apoprotein A2 OS=Hordeum vulgare subsp. spontaneum GN=psaB PE=3 SV=1;tr|S4YYJ5|S4YYJ5_HORVV Photosystem I P700 chlorophyll a apoprotein A2 OS=Hordeum vulgare subsp. vulgare GN=psaB PE=3 SV=1;sp|A1E9S3	4	3	3	3	2	1	0	1	0	2	1	2	1	0	1	0	2	1	2	1	0	1	0	2	1	4.6	4.6	4.6	82.614	734	734;734;734;734	0	6.6524	By MS/MS	By MS/MS		By MS/MS		By MS/MS	By MS/MS	2.7	1.6	0	1.6
tr|S4Z1X0|S4Z1X0_HORVVPhotosystemIP700chlorophyllaapoproteinA1OS=Hordeumvulgaresubsp.vulgareGN=psaAPE=3SV=1;tr|S4Z1K7|S4Z1K7_HORVSPhotosystemIP700chlorophyllaapoproteinA1OS=Hordeumvulgaresubsp.spontaneumGN=psaAPE=3SV=1;sp|A1E9J1|PSAA_HORVUPhotosystemIP700chlorophyllaapoproteinA1OS=HordeumvulgareGN=psaAPE=3SV=1;tr|M0W2L9|M0W2L9_HORVVUncharacterizedproteinOS=Hordeumvulgaresubsp.vulgareGN=psaAPE=4SV…	tr|S4Z1X0|S4Z1X0_HORVVPhotosystemIP700chlorophyllaapoproteinA1OS=Hordeumvulgaresubsp.vulgareGN=psaAPE=3SV=1;tr|S4Z1K7|S4Z1K7_HORVSPhotosystemIP700chlorophyllaapoproteinA1OS=Hordeumvulgaresubsp.spontaneumGN=psaAPE=3SV=1;sp|A1E9J1|PSAA_HORVUPhotosystemIP700chlorophyllaapoproteinA1OS=HordeumvulgareGN=psaAPE=3SV=1	3;3;3;1;1	3;3;3;1;1	3;3;3;1;1	tr|S4Z1X0|S4Z1X0_HORVV Photosystem I P700 chlorophyll a apoprotein A1 OS=Hordeum vulgare subsp. vulgare GN=psaA PE=3 SV=1;tr|S4Z1K7|S4Z1K7_HORVS Photosystem I P700 chlorophyll a apoprotein A1 OS=Hordeum vulgare subsp. spontaneum GN=psaA PE=3 SV=1;sp|A1E9J1	5	3	3	3	0	0	0	0	0	3	0	0	0	0	0	0	3	0	0	0	0	0	0	3	0	3.1	3.1	3.1	83.132	750	750;750;750;50;750	0.0013973	2.2538						By MS/MS		0	0	0	0
tr|S4Z8K4|S4Z8K4_HORVS30SribosomalproteinS4,chloroplasticOS=Hordeumvulgaresubsp.spontaneumGN=rps4PE=3SV=1;tr|S4Z0E5|S4Z0E5_HORVV30SribosomalproteinS4,chloroplasticOS=Hordeumvulgaresubsp.vulgareGN=rps4PE=3SV=1;sp|A1E9J3|RR4_HORVU30SribosomalproteinS4,chloroplasticOS=HordeumvulgareGN=rps4PE=3SV=1;sp|A1E9S6|RR4_SORBI30SribosomalproteinS4,chloroplasticOS=SorghumbicolorGN=rps4PE=3SV=1;tr|A4UMB9|A4UMB9…	tr|S4Z8K4|S4Z8K4_HORVS30SribosomalproteinS4,chloroplasticOS=Hordeumvulgaresubsp.spontaneumGN=rps4PE=3SV=1;tr|S4Z0E5|S4Z0E5_HORVV30SribosomalproteinS4,chloroplasticOS=Hordeumvulgaresubsp.vulgareGN=rps4PE=3SV=1;sp|A1E9J3|RR4_HORVU30SribosomalproteinS4,chloroplasticOS=HordeumvulgareGN=rps4PE=3SV=1;sp|A1E9S6|RR4_SORBI30SribosomalproteinS4,chloroplasticOS=SorghumbicolorGN=rps4PE=3SV=1	3;3;3;2;1	3;3;3;2;1	3;3;3;2;1	tr|S4Z8K4|S4Z8K4_HORVS 30S ribosomal protein S4, chloroplastic OS=Hordeum vulgare subsp. spontaneum GN=rps4 PE=3 SV=1;tr|S4Z0E5|S4Z0E5_HORVV 30S ribosomal protein S4, chloroplastic OS=Hordeum vulgare subsp. vulgare GN=rps4 PE=3 SV=1;sp|A1E9J3|RR4_HORVU 30S	5	3	3	3	0	0	0	0	0	2	1	0	0	0	0	0	2	1	0	0	0	0	0	2	1	15.9	15.9	15.9	23.284	201	201;201;201;201;99	0.0016181	2.1774						By MS/MS	By MS/MS	0	0	0	0
tr|S4Z8L2|S4Z8L2_HORVSCytochromefOS=Hordeumvulgaresubsp.spontaneumGN=petAPE=3SV=1;tr|S4Z0F5|S4Z0F5_HORVVCytochromefOS=Hordeumvulgaresubsp.vulgareGN=petAPE=3SV=1;tr|M0VLV5|M0VLV5_HORVVUncharacterizedproteinOS=Hordeumvulgaresubsp.vulgareGN=petAPE=3SV=1;sp|A1E9K3|CYF_HORVUCytochromefOS=HordeumvulgareGN=petAPE=3SV=1;sp|A1E9T7|CYF_SORBICytochromefOS=SorghumbicolorGN=petAPE=3SV=1	tr|S4Z8L2|S4Z8L2_HORVSCytochromefOS=Hordeumvulgaresubsp.spontaneumGN=petAPE=3SV=1;tr|S4Z0F5|S4Z0F5_HORVVCytochromefOS=Hordeumvulgaresubsp.vulgareGN=petAPE=3SV=1;tr|M0VLV5|M0VLV5_HORVVUncharacterizedproteinOS=Hordeumvulgaresubsp.vulgareGN=petAPE=3SV=1;sp|A1E9K3|CYF_HORVUCytochromefOS=HordeumvulgareGN=petAPE=3SV=1;sp|A1E9T7|CYF_SORBICytochromefOS=SorghumbicolorGN=petAPE=3SV=1	5;5;5;5;4	5;5;5;5;4	5;5;5;5;4	tr|S4Z8L2|S4Z8L2_HORVS Cytochrome f OS=Hordeum vulgare subsp. spontaneum GN=petA PE=3 SV=1;tr|S4Z0F5|S4Z0F5_HORVV Cytochrome f OS=Hordeum vulgare subsp. vulgare GN=petA PE=3 SV=1;tr|M0VLV5|M0VLV5_HORVV Uncharacterized protein OS=Hordeum vulgare subsp. vulg	5	5	5	5	0	1	0	0	0	5	1	0	1	0	0	0	5	1	0	1	0	0	0	5	1	29.7	29.7	29.7	35.362	320	320;320;320;320;320	0	6.9955		By MS/MS				By MS/MS	By MS/MS	0	4.7	0	0
tr|S4Z1Z1|S4Z1Z1_HORVV50SribosomalproteinL33,chloroplasticOS=Hordeumvulgaresubsp.vulgareGN=rpl33PE=3SV=1;tr|S4Z0Q1|S4Z0Q1_HORVS50SribosomalproteinL33,chloroplasticOS=Hordeumvulgaresubsp.spontaneumGN=rpl33PE=3SV=1;sp|A1E9L1|RK33_HORVU50SribosomalproteinL33,chloroplasticOS=HordeumvulgareGN=rpl33PE=3SV=1	tr|S4Z1Z1|S4Z1Z1_HORVV50SribosomalproteinL33,chloroplasticOS=Hordeumvulgaresubsp.vulgareGN=rpl33PE=3SV=1;tr|S4Z0Q1|S4Z0Q1_HORVS50SribosomalproteinL33,chloroplasticOS=Hordeumvulgaresubsp.spontaneumGN=rpl33PE=3SV=1;sp|A1E9L1|RK33_HORVU50SribosomalproteinL33,chloroplasticOS=HordeumvulgareGN=rpl33PE=3SV=1	1;1;1	1;1;1	1;1;1	tr|S4Z1Z1|S4Z1Z1_HORVV 50S ribosomal protein L33, chloroplastic OS=Hordeum vulgare subsp. vulgare GN=rpl33 PE=3 SV=1;tr|S4Z0Q1|S4Z0Q1_HORVS 50S ribosomal protein L33, chloroplastic OS=Hordeum vulgare subsp. spontaneum GN=rpl33 PE=3 SV=1;sp|A1E9L1|RK33_HORV	3	1	1	1	0	0	0	0	0	1	0	0	0	0	0	0	1	0	0	0	0	0	0	1	0	15.2	15.2	15.2	7.7479	66	66;66;66	0.0071791	1.3913						By MS/MS		0	0	0	0
tr|S4Z8F9|S4Z8F9_HORVS30SribosomalproteinS11,chloroplasticOS=Hordeumvulgaresubsp.spontaneumGN=rps11PE=3SV=1;tr|S4Z0I7|S4Z0I7_HORVV30SribosomalproteinS11,chloroplasticOS=Hordeumvulgaresubsp.vulgareGN=rps11PE=3SV=1;sp|A1E9V7|RR11_SORBI30SribosomalproteinS11,chloroplasticOS=SorghumbicolorGN=rps11PE=3SV=1;sp|A1E9M3|RR11_HORVU30SribosomalproteinS11,chloroplasticOS=HordeumvulgareGN=rps11PE=3SV=1	tr|S4Z8F9|S4Z8F9_HORVS30SribosomalproteinS11,chloroplasticOS=Hordeumvulgaresubsp.spontaneumGN=rps11PE=3SV=1;tr|S4Z0I7|S4Z0I7_HORVV30SribosomalproteinS11,chloroplasticOS=Hordeumvulgaresubsp.vulgareGN=rps11PE=3SV=1;sp|A1E9V7|RR11_SORBI30SribosomalproteinS11,chloroplasticOS=SorghumbicolorGN=rps11PE=3SV=1;sp|A1E9M3|RR11_HORVU30SribosomalproteinS11,chloroplasticOS=HordeumvulgareGN=rps11PE=3SV=1	1;1;1;1	1;1;1;1	1;1;1;1	tr|S4Z8F9|S4Z8F9_HORVS 30S ribosomal protein S11, chloroplastic OS=Hordeum vulgare subsp. spontaneum GN=rps11 PE=3 SV=1;tr|S4Z0I7|S4Z0I7_HORVV 30S ribosomal protein S11, chloroplastic OS=Hordeum vulgare subsp. vulgare GN=rps11 PE=3 SV=1;sp|A1E9V7|RR11_SORB	4	1	1	1	0	0	0	0	0	1	1	0	0	0	0	0	1	1	0	0	0	0	0	1	1	9.1	9.1	9.1	15.566	143	143;143;143;143	0.0020501	2.0395						By MS/MS	By MS/MS	0	0	0	0
tr|S4Z2B8|S4Z2B8_HORVS30SribosomalproteinS8,chloroplasticOS=Hordeumvulgaresubsp.spontaneumGN=rps8PE=3SV=1;tr|S4Z200|S4Z200_HORVV30SribosomalproteinS8,chloroplasticOS=Hordeumvulgaresubsp.vulgareGN=rps8PE=3SV=1;sp|A1E9M6|RR8_HORVU30SribosomalproteinS8,chloroplasticOS=HordeumvulgareGN=rps8PE=3SV=1;sp|A1E9W0|RR8_SORBI30SribosomalproteinS8,chloroplasticOS=SorghumbicolorGN=rps8PE=3SV=1;tr|M0XW97|M0XW97…	tr|S4Z2B8|S4Z2B8_HORVS30SribosomalproteinS8,chloroplasticOS=Hordeumvulgaresubsp.spontaneumGN=rps8PE=3SV=1;tr|S4Z200|S4Z200_HORVV30SribosomalproteinS8,chloroplasticOS=Hordeumvulgaresubsp.vulgareGN=rps8PE=3SV=1;sp|A1E9M6|RR8_HORVU30SribosomalproteinS8,chloroplasticOS=HordeumvulgareGN=rps8PE=3SV=1;sp|A1E9W0|RR8_SORBI30SribosomalproteinS8,chloroplasticOS=SorghumbicolorGN=rps8PE=3SV=1;tr|M0XW97|M0XW97…	4;4;4;3;2;1	4;4;4;3;2;1	4;4;4;3;2;1	tr|S4Z2B8|S4Z2B8_HORVS 30S ribosomal protein S8, chloroplastic OS=Hordeum vulgare subsp. spontaneum GN=rps8 PE=3 SV=1;tr|S4Z200|S4Z200_HORVV 30S ribosomal protein S8, chloroplastic OS=Hordeum vulgare subsp. vulgare GN=rps8 PE=3 SV=1;sp|A1E9M6|RR8_HORVU 30S	6	4	4	4	0	0	0	0	0	3	3	0	0	0	0	0	3	3	0	0	0	0	0	3	3	34.6	34.6	34.6	15.709	136	136;136;136;136;65;35	0	8.1776						By MS/MS	By MS/MS	0	0	0	0
tr|S4Z1N9|S4Z1N9_HORVS50SribosomalproteinL14,chloroplasticOS=Hordeumvulgaresubsp.spontaneumGN=rpl14PE=3SV=1;tr|S4Z1A6|S4Z1A6_HORVV50SribosomalproteinL14,chloroplasticOS=Hordeumvulgaresubsp.vulgareGN=rpl14PE=3SV=1;sp|A1E9M7|RK14_HORVU50SribosomalproteinL14,chloroplasticOS=HordeumvulgareGN=rpl14PE=3SV=1	tr|S4Z1N9|S4Z1N9_HORVS50SribosomalproteinL14,chloroplasticOS=Hordeumvulgaresubsp.spontaneumGN=rpl14PE=3SV=1;tr|S4Z1A6|S4Z1A6_HORVV50SribosomalproteinL14,chloroplasticOS=Hordeumvulgaresubsp.vulgareGN=rpl14PE=3SV=1;sp|A1E9M7|RK14_HORVU50SribosomalproteinL14,chloroplasticOS=HordeumvulgareGN=rpl14PE=3SV=1	2;2;2	2;2;2	2;2;2	tr|S4Z1N9|S4Z1N9_HORVS 50S ribosomal protein L14, chloroplastic OS=Hordeum vulgare subsp. spontaneum GN=rpl14 PE=3 SV=1;tr|S4Z1A6|S4Z1A6_HORVV 50S ribosomal protein L14, chloroplastic OS=Hordeum vulgare subsp. vulgare GN=rpl14 PE=3 SV=1;sp|A1E9M7|RK14_HORV	3	2	2	2	0	0	0	0	0	2	0	0	0	0	0	0	2	0	0	0	0	0	0	2	0	14.6	14.6	14.6	13.549	123	123;123;123	0.0079966	1.3648						By MS/MS		0	0	0	0
tr|S4Z8B0|S4Z8B0_HORVV30SribosomalproteinS3,chloroplasticOS=Hordeumvulgaresubsp.vulgareGN=rps3PE=3SV=1;tr|S4YYU7|S4YYU7_HORVS30SribosomalproteinS3,chloroplasticOS=Hordeumvulgaresubsp.spontaneumGN=rps3PE=3SV=1;sp|A1E9M9|RR3_HORVU30SribosomalproteinS3,chloroplasticOS=HordeumvulgareGN=rps3PE=3SV=1;sp|A1E9W3|RR3_SORBI30SribosomalproteinS3,chloroplasticOS=SorghumbicolorGN=rps3PE=3SV=1	tr|S4Z8B0|S4Z8B0_HORVV30SribosomalproteinS3,chloroplasticOS=Hordeumvulgaresubsp.vulgareGN=rps3PE=3SV=1;tr|S4YYU7|S4YYU7_HORVS30SribosomalproteinS3,chloroplasticOS=Hordeumvulgaresubsp.spontaneumGN=rps3PE=3SV=1;sp|A1E9M9|RR3_HORVU30SribosomalproteinS3,chloroplasticOS=HordeumvulgareGN=rps3PE=3SV=1;sp|A1E9W3|RR3_SORBI30SribosomalproteinS3,chloroplasticOS=SorghumbicolorGN=rps3PE=3SV=1	3;3;3;2	3;3;3;2	3;3;3;2	tr|S4Z8B0|S4Z8B0_HORVV 30S ribosomal protein S3, chloroplastic OS=Hordeum vulgare subsp. vulgare GN=rps3 PE=3 SV=1;tr|S4YYU7|S4YYU7_HORVS 30S ribosomal protein S3, chloroplastic OS=Hordeum vulgare subsp. spontaneum GN=rps3 PE=3 SV=1;sp|A1E9M9|RR3_HORVU 30S	4	3	3	3	0	1	0	0	0	2	0	0	1	0	0	0	2	0	0	1	0	0	0	2	0	10.9	10.9	10.9	27.591	239	239;239;239;224	0	3.1633		By MS/MS				By MS/MS		0	6.3	0	0
tr|S4Z1V8|S4Z1V8_HORVVPhotosystemIIproteinD1OS=Hordeumvulgaresubsp.vulgareGN=psbAPE=3SV=1;tr|S4Z1B7|S4Z1B7_HORVSPhotosystemIIproteinD1OS=Hordeumvulgaresubsp.spontaneumGN=psbAPE=3SV=1;sp|P05337|PSBA_HORVUPhotosystemIIproteinD1OS=HordeumvulgareGN=psbAPE=3SV=1;sp|A1E9Q4|PSBA_SORBIPhotosystemIIproteinD1OS=SorghumbicolorGN=psbAPE=3SV=1	tr|S4Z1V8|S4Z1V8_HORVVPhotosystemIIproteinD1OS=Hordeumvulgaresubsp.vulgareGN=psbAPE=3SV=1;tr|S4Z1B7|S4Z1B7_HORVSPhotosystemIIproteinD1OS=Hordeumvulgaresubsp.spontaneumGN=psbAPE=3SV=1;sp|P05337|PSBA_HORVUPhotosystemIIproteinD1OS=HordeumvulgareGN=psbAPE=3SV=1;sp|A1E9Q4|PSBA_SORBIPhotosystemIIproteinD1OS=SorghumbicolorGN=psbAPE=3SV=1	2;2;2;2	2;2;2;2	2;2;2;2	tr|S4Z1V8|S4Z1V8_HORVV Photosystem II protein D1 OS=Hordeum vulgare subsp. vulgare GN=psbA PE=3 SV=1;tr|S4Z1B7|S4Z1B7_HORVS Photosystem II protein D1 OS=Hordeum vulgare subsp. spontaneum GN=psbA PE=3 SV=1;sp|P05337|PSBA_HORVU Photosystem II protein D1 OS=H	4	2	2	2	2	0	0	0	0	2	1	2	0	0	0	0	2	1	2	0	0	0	0	2	1	6.8	6.8	6.8	38.904	353	353;353;353;353	0	5.3823	By MS/MS					By MS/MS	By MS/MS	6.8	0	0	0
tr|S4Z1W0|S4Z1W0_HORVVPhotosystemIID2proteinOS=Hordeumvulgaresubsp.vulgareGN=psbDPE=3SV=1;tr|S4Z1J1|S4Z1J1_HORVSPhotosystemIID2proteinOS=Hordeumvulgaresubsp.spontaneumGN=psbDPE=3SV=1;sp|P11849|PSBD_HORVUPhotosystemIID2proteinOS=HordeumvulgareGN=psbDPE=3SV=2;sp|A1E9Q9|PSBD_SORBIPhotosystemIID2proteinOS=SorghumbicolorGN=psbDPE=3SV=1	tr|S4Z1W0|S4Z1W0_HORVVPhotosystemIID2proteinOS=Hordeumvulgaresubsp.vulgareGN=psbDPE=3SV=1;tr|S4Z1J1|S4Z1J1_HORVSPhotosystemIID2proteinOS=Hordeumvulgaresubsp.spontaneumGN=psbDPE=3SV=1;sp|P11849|PSBD_HORVUPhotosystemIID2proteinOS=HordeumvulgareGN=psbDPE=3SV=2;sp|A1E9Q9|PSBD_SORBIPhotosystemIID2proteinOS=SorghumbicolorGN=psbDPE=3SV=1	4;4;4;4	4;4;4;4	4;4;4;4	tr|S4Z1W0|S4Z1W0_HORVV Photosystem II D2 protein OS=Hordeum vulgare subsp. vulgare GN=psbD PE=3 SV=1;tr|S4Z1J1|S4Z1J1_HORVS Photosystem II D2 protein OS=Hordeum vulgare subsp. spontaneum GN=psbD PE=3 SV=1;sp|P11849|PSBD_HORVU Photosystem II D2 protein OS=H	4	4	4	4	0	0	0	0	0	3	4	0	0	0	0	0	3	4	0	0	0	0	0	3	4	14.2	14.2	14.2	39.557	353	353;353;353;353	0	5.7636						By MS/MS	By MS/MS	0	0	0	0
tr|S4Z1E5|S4Z1E5_HORVSPhotosystemIIreactioncenterproteinLOS=Hordeumvulgaresubsp.spontaneumGN=psbLPE=3SV=1;tr|S4YYK3|S4YYK3_HORVVPhotosystemIIreactioncenterproteinLOS=Hordeumvulgaresubsp.vulgareGN=psbLPE=3SV=1;sp|Q6W6Q9|PSBL_HORVSPhotosystemIIreactioncenterproteinLOS=Hordeumvulgaresubsp.spontaneumGN=psbLPE=3SV=1;sp|P60143|PSBL_HORVUPhotosystemIIreactioncenterproteinLOS=HordeumvulgareGN=psbLPE=1SV=…	tr|S4Z1E5|S4Z1E5_HORVSPhotosystemIIreactioncenterproteinLOS=Hordeumvulgaresubsp.spontaneumGN=psbLPE=3SV=1;tr|S4YYK3|S4YYK3_HORVVPhotosystemIIreactioncenterproteinLOS=Hordeumvulgaresubsp.vulgareGN=psbLPE=3SV=1;sp|Q6W6Q9|PSBL_HORVSPhotosystemIIreactioncenterproteinLOS=Hordeumvulgaresubsp.spontaneumGN=psbLPE=3SV=1;sp|P60143|PSBL_HORVUPhotosystemIIreactioncenterproteinLOS=HordeumvulgareGN=psbLPE=1SV=…	1;1;1;1;1	1;1;1;1;1	1;1;1;1;1	tr|S4Z1E5|S4Z1E5_HORVS Photosystem II reaction center protein L OS=Hordeum vulgare subsp. spontaneum GN=psbL PE=3 SV=1;tr|S4YYK3|S4YYK3_HORVV Photosystem II reaction center protein L OS=Hordeum vulgare subsp. vulgare GN=psbL PE=3 SV=1;sp|Q6W6Q9|PSBL_HORVS	5	1	1	1	1	0	1	0	0	1	1	1	0	1	0	0	1	1	1	0	1	0	0	1	1	36.8	36.8	36.8	4.4971	38	38;38;38;38;38	0	30.809	By MS/MS		By MS/MS			By MS/MS	By MS/MS	36.8	0	36.8	0
tr|S4Z199|S4Z199_HORVVCytochromeb559subunitalphaOS=Hordeumvulgaresubsp.vulgareGN=psbEPE=3SV=1;tr|S4Z0X5|S4Z0X5_HORVSCytochromeb559subunitalphaOS=Hordeumvulgaresubsp.spontaneumGN=psbEPE=3SV=1;sp|P69390|PSBE_HORVUCytochromeb559subunitalphaOS=HordeumvulgareGN=psbEPE=1SV=2;sp|A1E9U1|PSBE_SORBICytochromeb559subunitalphaOS=SorghumbicolorGN=psbEPE=3SV=1	tr|S4Z199|S4Z199_HORVVCytochromeb559subunitalphaOS=Hordeumvulgaresubsp.vulgareGN=psbEPE=3SV=1;tr|S4Z0X5|S4Z0X5_HORVSCytochromeb559subunitalphaOS=Hordeumvulgaresubsp.spontaneumGN=psbEPE=3SV=1;sp|P69390|PSBE_HORVUCytochromeb559subunitalphaOS=HordeumvulgareGN=psbEPE=1SV=2;sp|A1E9U1|PSBE_SORBICytochromeb559subunitalphaOS=SorghumbicolorGN=psbEPE=3SV=1	2;2;2;2	2;2;2;2	2;2;2;2	tr|S4Z199|S4Z199_HORVV Cytochrome b559 subunit alpha OS=Hordeum vulgare subsp. vulgare GN=psbE PE=3 SV=1;tr|S4Z0X5|S4Z0X5_HORVS Cytochrome b559 subunit alpha OS=Hordeum vulgare subsp. spontaneum GN=psbE PE=3 SV=1;sp|P69390|PSBE_HORVU Cytochrome b559 subuni	4	2	2	2	0	0	0	0	0	2	0	0	0	0	0	0	2	0	0	0	0	0	0	2	0	26.5	26.5	26.5	9.4445	83	83;83;83;83	0	66.47						By MS/MS		0	0	0	0
sp|A1E9U6|RR18_SORBI30SribosomalproteinS18,chloroplasticOS=SorghumbicolorGN=rps18PE=3SV=1;tr|S4Z1A0|S4Z1A0_HORVV30SribosomalproteinS18,chloroplasticOS=Hordeumvulgaresubsp.vulgareGN=rps18PE=3SV=1;tr|S4Z0X9|S4Z0X9_HORVS30SribosomalproteinS18,chloroplasticOS=Hordeumvulgaresubsp.spontaneumGN=rps18PE=3SV=1;sp|A1E9L2|RR18_HORVU30SribosomalproteinS18,chloroplasticOS=HordeumvulgareGN=rps18PE=3SV=1	sp|A1E9U6|RR18_SORBI30SribosomalproteinS18,chloroplasticOS=SorghumbicolorGN=rps18PE=3SV=1;tr|S4Z1A0|S4Z1A0_HORVV30SribosomalproteinS18,chloroplasticOS=Hordeumvulgaresubsp.vulgareGN=rps18PE=3SV=1;tr|S4Z0X9|S4Z0X9_HORVS30SribosomalproteinS18,chloroplasticOS=Hordeumvulgaresubsp.spontaneumGN=rps18PE=3SV=1;sp|A1E9L2|RR18_HORVU30SribosomalproteinS18,chloroplasticOS=HordeumvulgareGN=rps18PE=3SV=1	2;1;1;1	2;1;1;1	2;1;1;1	sp|A1E9U6|RR18_SORBI 30S ribosomal protein S18, chloroplastic OS=Sorghum bicolor GN=rps18 PE=3 SV=1;tr|S4Z1A0|S4Z1A0_HORVV 30S ribosomal protein S18, chloroplastic OS=Hordeum vulgare subsp. vulgare GN=rps18 PE=3 SV=1;tr|S4Z0X9|S4Z0X9_HORVS 30S ribosomal pr	4	2	2	2	0	0	0	0	0	2	1	0	0	0	0	0	2	1	0	0	0	0	0	2	1	9.2	9.2	9.2	19.713	163	163;170;170;170	0.004344	1.6246						By MS/MS	By MS/MS	0	0	0	0
sp|A1E9W6|RK2_SORBI50SribosomalproteinL2,chloroplasticOS=SorghumbicolorGN=rpl2-APE=3SV=1;tr|A0A0X9SIS5|A0A0X9SIS5_HORVV50SribosomalproteinL2,chloroplasticOS=Hordeumvulgaresubsp.vulgareGN=rpl2PE=3SV=1;sp|P41096|RK2_HORVU50SribosomalproteinL2,chloroplasticOS=HordeumvulgareGN=rpl2-APE=2SV=1;tr|S4Z1P4|S4Z1P4_HORVS50SribosomalproteinL2,chloroplasticOS=Hordeumvulgaresubsp.spontaneumGN=rpl2PE=3SV=1;tr|M…	sp|A1E9W6|RK2_SORBI50SribosomalproteinL2,chloroplasticOS=SorghumbicolorGN=rpl2-APE=3SV=1;tr|A0A0X9SIS5|A0A0X9SIS5_HORVV50SribosomalproteinL2,chloroplasticOS=Hordeumvulgaresubsp.vulgareGN=rpl2PE=3SV=1;sp|P41096|RK2_HORVU50SribosomalproteinL2,chloroplasticOS=HordeumvulgareGN=rpl2-APE=2SV=1;tr|S4Z1P4|S4Z1P4_HORVS50SribosomalproteinL2,chloroplasticOS=Hordeumvulgaresubsp.spontaneumGN=rpl2PE=3SV=1	3;3;3;3;1;1	3;3;3;3;1;1	3;3;3;3;1;1	sp|A1E9W6|RK2_SORBI 50S ribosomal protein L2, chloroplastic OS=Sorghum bicolor GN=rpl2-A PE=3 SV=1;tr|A0A0X9SIS5|A0A0X9SIS5_HORVV 50S ribosomal protein L2, chloroplastic OS=Hordeum vulgare subsp. vulgare GN=rpl2 PE=3 SV=1;sp|P41096|RK2_HORVU 50S ribosomal	6	3	3	3	0	0	0	0	0	3	1	0	0	0	0	0	3	1	0	0	0	0	0	3	1	11.4	11.4	11.4	29.84	271	271;273;273;274;38;165	0	3.8516						By MS/MS	By MS/MS	0	0	0	0
tr|M0WWX4|M0WWX4_HORVVUncharacterizedproteinOS=Hordeumvulgaresubsp.vulgarePE=4SV=1;tr|M0WWX2|M0WWX2_HORVV4-hydroxyphenylpyruvatedioxygenaseOS=Hordeumvulgaresubsp.vulgarePE=3SV=1;tr|F2DKU3|F2DKU3_HORVV4-hydroxyphenylpyruvatedioxygenaseOS=Hordeumvulgaresubsp.vulgarePE=2SV=1;tr|F2CV61|F2CV61_HORVV4-hydroxyphenylpyruvatedioxygenaseOS=Hordeumvulgaresubsp.vulgarePE=2SV=1;sp|O48604|HPPD_HORVU4-hydroxyph…	tr|M0WWX4|M0WWX4_HORVVUncharacterizedproteinOS=Hordeumvulgaresubsp.vulgarePE=4SV=1;tr|M0WWX2|M0WWX2_HORVV4-hydroxyphenylpyruvatedioxygenaseOS=Hordeumvulgaresubsp.vulgarePE=3SV=1;tr|F2DKU3|F2DKU3_HORVV4-hydroxyphenylpyruvatedioxygenaseOS=Hordeumvulgaresubsp.vulgarePE=2SV=1;tr|F2CV61|F2CV61_HORVV4-hydroxyphenylpyruvatedioxygenaseOS=Hordeumvulgaresubsp.vulgarePE=2SV=1;sp|O48604|HPPD_HORVU4-hydroxyph…	3;3;3;3;3;3;1	3;3;3;3;3;3;1	3;3;3;3;3;3;1	tr|M0WWX4|M0WWX4_HORVV Uncharacterized protein OS=Hordeum vulgare subsp. vulgare PE=4 SV=1;tr|M0WWX2|M0WWX2_HORVV 4-hydroxyphenylpyruvate dioxygenase OS=Hordeum vulgare subsp. vulgare PE=3 SV=1;tr|F2DKU3|F2DKU3_HORVV 4-hydroxyphenylpyruvate dioxygenase OS=	7	3	3	3	1	1	1	1	1	2	1	1	1	1	1	1	2	1	1	1	1	1	1	2	1	13.9	13.9	13.9	39.517	373	373;434;434;434;434;459;120	0	10.038	By MS/MS	By MS/MS	By MS/MS	By MS/MS	By MS/MS	By MS/MS	By MS/MS	3.2	2.4	2.4	2.4
tr|F2EI46|F2EI46_HORVVPredictedproteinOS=Hordeumvulgaresubsp.vulgarePE=2SV=1;sp|O82422|SPY_HORVUProbableUDP-N-acetylglucosamine--peptideN-acetylglucosaminyltransferaseSPINDLYOS=HordeumvulgareGN=SPYPE=2SV=1;tr|M0Y5H9|M0Y5H9_HORVVUncharacterizedproteinOS=Hordeumvulgaresubsp.vulgarePE=4SV=1;tr|M0Y5H8|M0Y5H8_HORVVUncharacterizedproteinOS=Hordeumvulgaresubsp.vulgarePE=4SV=1;tr|F2E7L4|F2E7L4_HORVVPredi…	tr|F2EI46|F2EI46_HORVVPredictedproteinOS=Hordeumvulgaresubsp.vulgarePE=2SV=1;sp|O82422|SPY_HORVUProbableUDP-N-acetylglucosamine--peptideN-acetylglucosaminyltransferaseSPINDLYOS=HordeumvulgareGN=SPYPE=2SV=1;tr|M0Y5H9|M0Y5H9_HORVVUncharacterizedproteinOS=Hordeumvulgaresubsp.vulgarePE=4SV=1;tr|M0Y5H8|M0Y5H8_HORVVUncharacterizedproteinOS=Hordeumvulgaresubsp.vulgarePE=4SV=1;tr|F2E7L4|F2E7L4_HORVVPredi…	5;5;4;4;4	5;5;4;4;4	5;5;4;4;4	tr|F2EI46|F2EI46_HORVV Predicted protein OS=Hordeum vulgare subsp. vulgare PE=2 SV=1;sp|O82422|SPY_HORVU Probable UDP-N-acetylglucosamine--peptide N-acetylglucosaminyltransferase SPINDLY OS=Hordeum vulgare GN=SPY PE=2 SV=1;tr|M0Y5H9|M0Y5H9_HORVV Uncharacte	5	5	5	5	1	1	0	1	3	3	4	1	1	0	1	3	3	4	1	1	0	1	3	3	4	7.9	7.9	7.9	103.83	944	944;944;398;624;644	0	47.135	By MS/MS	By MS/MS		By MS/MS	By MS/MS	By MS/MS	By MS/MS	1.5	1.5	0	1.5
tr|S4Z8E1|S4Z8E1_HORVSATPsynthasesubunitbeta,chloroplasticOS=Hordeumvulgaresubsp.spontaneumGN=atpBPE=3SV=1;tr|S4Z0F2|S4Z0F2_HORVVATPsynthasesubunitbeta,chloroplasticOS=Hordeumvulgaresubsp.vulgareGN=atpBPE=3SV=1;sp|P00828|ATPB_HORVUATPsynthasesubunitbeta,chloroplasticOS=HordeumvulgareGN=atpBPE=3SV=2;sp|A1E9T1|ATPB_SORBIATPsynthasesubunitbeta,chloroplasticOS=SorghumbicolorGN=atpBPE=3SV=1;tr|M0W282|…	tr|S4Z8E1|S4Z8E1_HORVSATPsynthasesubunitbeta,chloroplasticOS=Hordeumvulgaresubsp.spontaneumGN=atpBPE=3SV=1;tr|S4Z0F2|S4Z0F2_HORVVATPsynthasesubunitbeta,chloroplasticOS=Hordeumvulgaresubsp.vulgareGN=atpBPE=3SV=1;sp|P00828|ATPB_HORVUATPsynthasesubunitbeta,chloroplasticOS=HordeumvulgareGN=atpBPE=3SV=2;sp|A1E9T1|ATPB_SORBIATPsynthasesubunitbeta,chloroplasticOS=SorghumbicolorGN=atpBPE=3SV=1	20;20;20;14;6;3	19;19;19;13;6;3	19;19;19;13;6;3	tr|S4Z8E1|S4Z8E1_HORVS ATP synthase subunit beta, chloroplastic OS=Hordeum vulgare subsp. spontaneum GN=atpB PE=3 SV=1;tr|S4Z0F2|S4Z0F2_HORVV ATP synthase subunit beta, chloroplastic OS=Hordeum vulgare subsp. vulgare GN=atpB PE=3 SV=1;sp|P00828|ATPB_HORVU	6	20	19	19	4	4	2	3	7	16	13	3	3	1	2	6	15	12	3	3	1	2	6	15	12	56	53.8	53.8	53.874	498	498;498;498;498;129;74	0	198.67	By MS/MS	By MS/MS	By MS/MS	By MS/MS	By MS/MS	By MS/MS	By MS/MS	13.7	14.5	5	10
tr|F2D617|F2D617_HORVVAcylcarrierproteinOS=Hordeumvulgaresubsp.vulgarePE=2SV=1;sp|P02902|ACP1_HORVUAcylcarrierprotein1,chloroplasticOS=HordeumvulgareGN=ACL1.1PE=1SV=2;tr|M0VTW7|M0VTW7_HORVVAcylcarrierproteinOS=Hordeumvulgaresubsp.vulgarePE=3SV=1	tr|F2D617|F2D617_HORVVAcylcarrierproteinOS=Hordeumvulgaresubsp.vulgarePE=2SV=1;sp|P02902|ACP1_HORVUAcylcarrierprotein1,chloroplasticOS=HordeumvulgareGN=ACL1.1PE=1SV=2;tr|M0VTW7|M0VTW7_HORVVAcylcarrierproteinOS=Hordeumvulgaresubsp.vulgarePE=3SV=1	1;1;1	1;1;1	1;1;1	tr|F2D617|F2D617_HORVV Acyl carrier protein OS=Hordeum vulgare subsp. vulgare PE=2 SV=1;sp|P02902|ACP1_HORVU Acyl carrier protein 1, chloroplastic OS=Hordeum vulgare GN=ACL1.1 PE=1 SV=2;tr|M0VTW7|M0VTW7_HORVV Acyl carrier protein OS=Hordeum vulgare subsp.	3	1	1	1	1	1	0	0	1	1	1	1	1	0	0	1	1	1	1	1	0	0	1	1	1	10.1	10.1	10.1	16.002	149	149;149;249	0	2.7407	By MS/MS	By MS/MS			By MS/MS	By MS/MS	By MS/MS	10.1	10.1	0	0
tr|M0VNM9|M0VNM9_HORVVUncharacterizedproteinOS=Hordeumvulgaresubsp.vulgarePE=3SV=1;tr|M0VNM8|M0VNM8_HORVVUncharacterizedproteinOS=Hordeumvulgaresubsp.vulgarePE=3SV=1;tr|F2CYY0|F2CYY0_HORVVPredictedproteinOS=Hordeumvulgaresubsp.vulgarePE=2SV=1;sp|P05167|ALEU_HORVUThiolproteasealeurainOS=HordeumvulgarePE=2SV=1	tr|M0VNM9|M0VNM9_HORVVUncharacterizedproteinOS=Hordeumvulgaresubsp.vulgarePE=3SV=1;tr|M0VNM8|M0VNM8_HORVVUncharacterizedproteinOS=Hordeumvulgaresubsp.vulgarePE=3SV=1;tr|F2CYY0|F2CYY0_HORVVPredictedproteinOS=Hordeumvulgaresubsp.vulgarePE=2SV=1;sp|P05167|ALEU_HORVUThiolproteasealeurainOS=HordeumvulgarePE=2SV=1	3;3;3;3	3;3;3;3	3;3;3;3	tr|M0VNM9|M0VNM9_HORVV Uncharacterized protein OS=Hordeum vulgare subsp. vulgare PE=3 SV=1;tr|M0VNM8|M0VNM8_HORVV Uncharacterized protein OS=Hordeum vulgare subsp. vulgare PE=3 SV=1;tr|F2CYY0|F2CYY0_HORVV Predicted protein OS=Hordeum vulgare subsp. vulgare	4	3	3	3	0	0	1	1	0	0	1	0	0	1	1	0	0	1	0	0	1	1	0	0	1	15.4	15.4	15.4	23.825	221	221;362;362;362	0.0004787	2.5247			By MS/MS	By MS/MS			By MS/MS	0	0	6.3	9
tr|Q7YMR9|Q7YMR9_HORVSRibulosebisphosphatecarboxylaselargechainOS=Hordeumvulgaresubsp.spontaneumGN=rbcLPE=3SV=1;tr|Q7YMR6|Q7YMR6_HORVVRibulosebisphosphatecarboxylaselargechainOS=Hordeumvulgaresubsp.vulgareGN=rbcLPE=3SV=1;sp|P05698|RBL_HORVURibulosebisphosphatecarboxylaselargechainOS=HordeumvulgareGN=rbcLPE=3SV=2;tr|A0A0A1IXM9|A0A0A1IXM9_HORVURibulosebisphosphatecarboxylaselargechain(Fragment)OS=H…	tr|Q7YMR9|Q7YMR9_HORVSRibulosebisphosphatecarboxylaselargechainOS=Hordeumvulgaresubsp.spontaneumGN=rbcLPE=3SV=1;tr|Q7YMR6|Q7YMR6_HORVVRibulosebisphosphatecarboxylaselargechainOS=Hordeumvulgaresubsp.vulgareGN=rbcLPE=3SV=1;sp|P05698|RBL_HORVURibulosebisphosphatecarboxylaselargechainOS=HordeumvulgareGN=rbcLPE=3SV=2;tr|A0A0A1IXM9|A0A0A1IXM9_HORVURibulosebisphosphatecarboxylaselargechain(Fragment)OS=H…	16;16;16;15;11;9;7;5;5;4;4;1	16;16;16;15;11;9;7;5;5;4;4;1	16;16;16;15;11;9;7;5;5;4;4;1	tr|Q7YMR9|Q7YMR9_HORVS Ribulose bisphosphate carboxylase large chain OS=Hordeum vulgare subsp. spontaneum GN=rbcL PE=3 SV=1;tr|Q7YMR6|Q7YMR6_HORVV Ribulose bisphosphate carboxylase large chain OS=Hordeum vulgare subsp. vulgare GN=rbcL PE=3 SV=1;sp|P05698|R	12	16	16	16	3	5	0	3	5	13	7	3	5	0	3	5	13	7	3	5	0	3	5	13	7	34.2	34.2	34.2	53.078	479	479;479;479;463;476;249;198;168;186;184;184;30	0	23.749	By MS/MS	By MS/MS		By MS/MS	By MS/MS	By MS/MS	By MS/MS	6.9	10	0	6.3
tr|F2D7P5|F2D7P5_HORVVPlastocyaninOS=Hordeumvulgaresubsp.vulgarePE=2SV=1;sp|P08248|PLAS_HORVUPlastocyanin,chloroplasticOS=HordeumvulgareGN=PETEPE=2SV=1	tr|F2D7P5|F2D7P5_HORVVPlastocyaninOS=Hordeumvulgaresubsp.vulgarePE=2SV=1;sp|P08248|PLAS_HORVUPlastocyanin,chloroplasticOS=HordeumvulgareGN=PETEPE=2SV=1	1;1	1;1	1;1	tr|F2D7P5|F2D7P5_HORVV Plastocyanin OS=Hordeum vulgare subsp. vulgare PE=2 SV=1;sp|P08248|PLAS_HORVU Plastocyanin, chloroplastic OS=Hordeum vulgare GN=PETE PE=2 SV=1	2	1	1	1	1	0	0	0	0	1	1	1	0	0	0	0	1	1	1	0	0	0	0	1	1	15.5	15.5	15.5	15.722	155	155;155	0.00071276	2.4472	By MS/MS					By MS/MS	By MS/MS	15.5	0	0	0
tr|F2DAF1|F2DAF1_HORVVPredictedproteinOS=Hordeumvulgaresubsp.vulgarePE=2SV=1;sp|P0CG87|RS272_HORVUUbiquitin-40SribosomalproteinS27aOS=HordeumvulgareGN=MUB2PE=3SV=1;sp|P0CG86|RS271_HORVUUbiquitin-40SribosomalproteinS27aOS=HordeumvulgareGN=MUB1PE=3SV=1;tr|F2D1A7|F2D1A7_HORVVPredictedproteinOS=Hordeumvulgaresubsp.vulgarePE=2SV=1;sp|P0CG83|UBIQP_HORVUPolyubiquitin(Fragment)OS=HordeumvulgarePE=2SV=1;t…	tr|F2DAF1|F2DAF1_HORVVPredictedproteinOS=Hordeumvulgaresubsp.vulgarePE=2SV=1;sp|P0CG87|RS272_HORVUUbiquitin-40SribosomalproteinS27aOS=HordeumvulgareGN=MUB2PE=3SV=1;sp|P0CG86|RS271_HORVUUbiquitin-40SribosomalproteinS27aOS=HordeumvulgareGN=MUB1PE=3SV=1;tr|F2D1A7|F2D1A7_HORVVPredictedproteinOS=Hordeumvulgaresubsp.vulgarePE=2SV=1;sp|P0CG83|UBIQP_HORVUPolyubiquitin(Fragment)OS=HordeumvulgarePE=2SV=1;t…	9;9;9;7;5;5;5;5;5;5;5;5;3	9;9;9;7;5;5;5;5;5;5;5;5;3	4;4;4;2;0;0;0;0;0;0;0;0;3	tr|F2DAF1|F2DAF1_HORVV Predicted protein OS=Hordeum vulgare subsp. vulgare PE=2 SV=1;sp|P0CG87|RS272_HORVU Ubiquitin-40S ribosomal protein S27a OS=Hordeum vulgare GN=MUB2 PE=3 SV=1;sp|P0CG86|RS271_HORVU Ubiquitin-40S ribosomal protein S27a OS=Hordeum vulga	13	9	9	4	5	4	4	4	5	7	7	5	4	4	4	5	7	7	2	1	1	1	2	4	2	55.5	55.5	24.5	17.67	155	155;155;155;155;171;229;305;381;457;457;457;457;53	0	323.31	By MS/MS	By MS/MS	By MS/MS	By MS/MS	By MS/MS	By MS/MS	By MS/MS	33.5	28.4	28.4	27.1
tr|S4Z2B0|S4Z2B0_HORVSPhotosystemIICP47reactioncenterproteinOS=Hordeumvulgaresubsp.spontaneumGN=psbBPE=3SV=1;tr|S4Z1Z4|S4Z1Z4_HORVVPhotosystemIICP47reactioncenterproteinOS=Hordeumvulgaresubsp.vulgareGN=psbBPE=3SV=1;sp|P10900|PSBB_HORVUPhotosystemIICP47reactioncenterproteinOS=HordeumvulgareGN=psbBPE=1SV=2;sp|A1E9V0|PSBB_SORBIPhotosystemIICP47reactioncenterproteinOS=SorghumbicolorGN=psbBPE=3SV=1;tr…	tr|S4Z2B0|S4Z2B0_HORVSPhotosystemIICP47reactioncenterproteinOS=Hordeumvulgaresubsp.spontaneumGN=psbBPE=3SV=1;tr|S4Z1Z4|S4Z1Z4_HORVVPhotosystemIICP47reactioncenterproteinOS=Hordeumvulgaresubsp.vulgareGN=psbBPE=3SV=1;sp|P10900|PSBB_HORVUPhotosystemIICP47reactioncenterproteinOS=HordeumvulgareGN=psbBPE=1SV=2;sp|A1E9V0|PSBB_SORBIPhotosystemIICP47reactioncenterproteinOS=SorghumbicolorGN=psbBPE=3SV=1	5;5;5;4;1;1	5;5;5;4;1;1	5;5;5;4;1;1	tr|S4Z2B0|S4Z2B0_HORVS Photosystem II CP47 reaction center protein OS=Hordeum vulgare subsp. spontaneum GN=psbB PE=3 SV=1;tr|S4Z1Z4|S4Z1Z4_HORVV Photosystem II CP47 reaction center protein OS=Hordeum vulgare subsp. vulgare GN=psbB PE=3 SV=1;sp|P10900|PSBB_	6	5	5	5	1	2	0	0	0	4	1	1	2	0	0	0	4	1	1	2	0	0	0	4	1	13.4	13.4	13.4	56.132	508	508;508;508;508;85;206	0	13.086	By MS/MS	By MS/MS				By MS/MS	By MS/MS	2.2	4.1	0	0
tr|S4Z184|S4Z184_HORVVPhotosystemIICP43reactioncenterproteinOS=Hordeumvulgaresubsp.vulgareGN=psbCPE=3SV=1;tr|S4Z0U7|S4Z0U7_HORVSPhotosystemIICP43reactioncenterproteinOS=Hordeumvulgaresubsp.spontaneumGN=psbCPE=3SV=1;sp|P11095|PSBC_HORVUPhotosystemIICP43reactioncenterproteinOS=HordeumvulgareGN=psbCPE=3SV=4;sp|A1E9R0|PSBC_SORBIPhotosystemIICP43reactioncenterproteinOS=SorghumbicolorGN=psbCPE=3SV=1;tr…	tr|S4Z184|S4Z184_HORVVPhotosystemIICP43reactioncenterproteinOS=Hordeumvulgaresubsp.vulgareGN=psbCPE=3SV=1;tr|S4Z0U7|S4Z0U7_HORVSPhotosystemIICP43reactioncenterproteinOS=Hordeumvulgaresubsp.spontaneumGN=psbCPE=3SV=1;sp|P11095|PSBC_HORVUPhotosystemIICP43reactioncenterproteinOS=HordeumvulgareGN=psbCPE=3SV=4;sp|A1E9R0|PSBC_SORBIPhotosystemIICP43reactioncenterproteinOS=SorghumbicolorGN=psbCPE=3SV=1	3;3;3;2;1	3;3;3;2;1	3;3;3;2;1	tr|S4Z184|S4Z184_HORVV Photosystem II CP43 reaction center protein OS=Hordeum vulgare subsp. vulgare GN=psbC PE=3 SV=1;tr|S4Z0U7|S4Z0U7_HORVS Photosystem II CP43 reaction center protein OS=Hordeum vulgare subsp. spontaneum GN=psbC PE=3 SV=1;sp|P11095|PSBC_	5	3	3	3	1	1	0	1	1	3	2	1	1	0	1	1	3	2	1	1	0	1	1	3	2	9.9	9.9	9.9	52.134	473	473;473;473;473;150	0	36.446	By MS/MS	By MS/MS		By MS/MS	By MS/MS	By MS/MS	By MS/MS	3.4	3.4	0	3.4
tr|M0Y678|M0Y678_HORVVUncharacterizedproteinOS=Hordeumvulgaresubsp.vulgarePE=4SV=1;tr|F2E4W0|F2E4W0_HORVVPredictedproteinOS=Hordeumvulgaresubsp.vulgarePE=2SV=1;tr|F2E0F4|F2E0F4_HORVVPredictedproteinOS=Hordeumvulgaresubsp.vulgarePE=2SV=1;tr|F2DUW3|F2DUW3_HORVVPredictedproteinOS=Hordeumvulgaresubsp.vulgarePE=2SV=1;sp|P13192|PSAF_HORVUPhotosystemIreactioncentersubunitIII,chloroplasticOS=Hordeumvulga…	tr|M0Y678|M0Y678_HORVVUncharacterizedproteinOS=Hordeumvulgaresubsp.vulgarePE=4SV=1;tr|F2E4W0|F2E4W0_HORVVPredictedproteinOS=Hordeumvulgaresubsp.vulgarePE=2SV=1;tr|F2E0F4|F2E0F4_HORVVPredictedproteinOS=Hordeumvulgaresubsp.vulgarePE=2SV=1;tr|F2DUW3|F2DUW3_HORVVPredictedproteinOS=Hordeumvulgaresubsp.vulgarePE=2SV=1;sp|P13192|PSAF_HORVUPhotosystemIreactioncentersubunitIII,chloroplasticOS=Hordeumvulga…	3;3;3;3;3	3;3;3;3;3	3;3;3;3;3	tr|M0Y678|M0Y678_HORVV Uncharacterized protein OS=Hordeum vulgare subsp. vulgare PE=4 SV=1;tr|F2E4W0|F2E4W0_HORVV Predicted protein OS=Hordeum vulgare subsp. vulgare PE=2 SV=1;tr|F2E0F4|F2E0F4_HORVV Predicted protein OS=Hordeum vulgare subsp. vulgare PE=2	5	3	3	3	0	0	0	0	0	3	1	0	0	0	0	0	3	1	0	0	0	0	0	3	1	18.4	18.4	18.4	21.433	201	201;207;235;235;235	0.0011723	2.3308						By MS/MS	By MS/MS	0	0	0	0
tr|M0YUC3|M0YUC3_HORVVUncharacterizedproteinOS=Hordeumvulgaresubsp.vulgarePE=4SV=1;tr|M0YUC4|M0YUC4_HORVVUncharacterizedproteinOS=Hordeumvulgaresubsp.vulgarePE=4SV=1;tr|F2DVQ9|F2DVQ9_HORVVPredictedproteinOS=Hordeumvulgaresubsp.vulgarePE=2SV=1;sp|P13194|PSAE_HORVUPhotosystemIreactioncentersubunitIV,chloroplasticOS=HordeumvulgareGN=PSAEPE=1SV=2	tr|M0YUC3|M0YUC3_HORVVUncharacterizedproteinOS=Hordeumvulgaresubsp.vulgarePE=4SV=1;tr|M0YUC4|M0YUC4_HORVVUncharacterizedproteinOS=Hordeumvulgaresubsp.vulgarePE=4SV=1;tr|F2DVQ9|F2DVQ9_HORVVPredictedproteinOS=Hordeumvulgaresubsp.vulgarePE=2SV=1;sp|P13194|PSAE_HORVUPhotosystemIreactioncentersubunitIV,chloroplasticOS=HordeumvulgareGN=PSAEPE=1SV=2	1;1;1;1	1;1;1;1	1;1;1;1	tr|M0YUC3|M0YUC3_HORVV Uncharacterized protein OS=Hordeum vulgare subsp. vulgare PE=4 SV=1;tr|M0YUC4|M0YUC4_HORVV Uncharacterized protein OS=Hordeum vulgare subsp. vulgare PE=4 SV=1;tr|F2DVQ9|F2DVQ9_HORVV Predicted protein OS=Hordeum vulgare subsp. vulgare	4	1	1	1	1	1	0	0	1	1	1	1	1	0	0	1	1	1	1	1	0	0	1	1	1	21.1	21.1	21.1	13.443	128	128;147;147;147	0.00071124	2.4361	By MS/MS	By MS/MS			By MS/MS	By MS/MS	By MS/MS	21.1	21.1	0	0
tr|M0WRL5|M0WRL5_HORVVGlutaminesynthetaseOS=Hordeumvulgaresubsp.vulgarePE=3SV=1;tr|M0WRL4|M0WRL4_HORVVGlutaminesynthetaseOS=Hordeumvulgaresubsp.vulgarePE=3SV=1;tr|M0WRL0|M0WRL0_HORVVGlutaminesynthetaseOS=Hordeumvulgaresubsp.vulgarePE=3SV=1;sp|P13564|GLNA2_HORVUGlutaminesynthetaseleafisozyme,chloroplasticOS=HordeumvulgarePE=2SV=2;tr|F2DK71|F2DK71_HORVVGlutaminesynthetase(Fragment)OS=Hordeumvulgare…	tr|M0WRL5|M0WRL5_HORVVGlutaminesynthetaseOS=Hordeumvulgaresubsp.vulgarePE=3SV=1;tr|M0WRL4|M0WRL4_HORVVGlutaminesynthetaseOS=Hordeumvulgaresubsp.vulgarePE=3SV=1;tr|M0WRL0|M0WRL0_HORVVGlutaminesynthetaseOS=Hordeumvulgaresubsp.vulgarePE=3SV=1;sp|P13564|GLNA2_HORVUGlutaminesynthetaseleafisozyme,chloroplasticOS=HordeumvulgarePE=2SV=2;tr|F2DK71|F2DK71_HORVVGlutaminesynthetase(Fragment)OS=Hordeumvulgare…	11;11;11;11;11;11;8	11;11;11;11;11;11;8	11;11;11;11;11;11;8	tr|M0WRL5|M0WRL5_HORVV Glutamine synthetase OS=Hordeum vulgare subsp. vulgare PE=3 SV=1;tr|M0WRL4|M0WRL4_HORVV Glutamine synthetase OS=Hordeum vulgare subsp. vulgare PE=3 SV=1;tr|M0WRL0|M0WRL0_HORVV Glutamine synthetase OS=Hordeum vulgare subsp. vulgare PE	7	11	11	11	2	1	1	2	4	10	10	2	1	1	2	4	10	10	2	1	1	2	4	10	10	45.9	45.9	45.9	42.107	386	386;397;427;434;435;435;309	0	27.375	By MS/MS	By MS/MS	By MS/MS	By MS/MS	By MS/MS	By MS/MS	By MS/MS	5.7	3.6	5.2	8.8
sp|P15543|ACP3_HORVUAcylcarrierprotein3,chloroplasticOS=HordeumvulgareGN=ACL1.3PE=1SV=2;tr|M0VBR6|M0VBR6_HORVVAcylcarrierproteinOS=Hordeumvulgaresubsp.vulgarePE=3SV=1	sp|P15543|ACP3_HORVUAcylcarrierprotein3,chloroplasticOS=HordeumvulgareGN=ACL1.3PE=1SV=2;tr|M0VBR6|M0VBR6_HORVVAcylcarrierproteinOS=Hordeumvulgaresubsp.vulgarePE=3SV=1	1;1	1;1	1;1	sp|P15543|ACP3_HORVU Acyl carrier protein 3, chloroplastic OS=Hordeum vulgare GN=ACL1.3 PE=1 SV=2;tr|M0VBR6|M0VBR6_HORVV Acyl carrier protein OS=Hordeum vulgare subsp. vulgare PE=3 SV=1	2	1	1	1	1	1	1	1	0	1	1	1	1	1	1	0	1	1	1	1	1	1	0	1	1	11.4	11.4	11.4	13.903	132	132;199	0	7.7711	By MS/MS	By MS/MS	By MS/MS	By MS/MS		By MS/MS	By MS/MS	11.4	11.4	11.4	11.4
sp|P21529|CBP3_HORVUSerinecarboxypeptidase3OS=HordeumvulgareGN=CBP3PE=1SV=2;tr|M0Z6J1|M0Z6J1_HORVVCarboxypeptidaseOS=Hordeumvulgaresubsp.vulgarePE=3SV=1;tr|F2DER9|F2DER9_HORVVCarboxypeptidaseOS=Hordeumvulgaresubsp.vulgarePE=2SV=1;tr|M0Z6J0|M0Z6J0_HORVVCarboxypeptidaseOS=Hordeumvulgaresubsp.vulgarePE=3SV=1;tr|M0Z6J2|M0Z6J2_HORVVCarboxypeptidaseOS=Hordeumvulgaresubsp.vulgarePE=3SV=1	sp|P21529|CBP3_HORVUSerinecarboxypeptidase3OS=HordeumvulgareGN=CBP3PE=1SV=2;tr|M0Z6J1|M0Z6J1_HORVVCarboxypeptidaseOS=Hordeumvulgaresubsp.vulgarePE=3SV=1;tr|F2DER9|F2DER9_HORVVCarboxypeptidaseOS=Hordeumvulgaresubsp.vulgarePE=2SV=1;tr|M0Z6J0|M0Z6J0_HORVVCarboxypeptidaseOS=Hordeumvulgaresubsp.vulgarePE=3SV=1;tr|M0Z6J2|M0Z6J2_HORVVCarboxypeptidaseOS=Hordeumvulgaresubsp.vulgarePE=3SV=1	4;3;3;3;2	4;3;3;3;2	4;3;3;3;2	sp|P21529|CBP3_HORVU Serine carboxypeptidase 3 OS=Hordeum vulgare GN=CBP3 PE=1 SV=2;tr|M0Z6J1|M0Z6J1_HORVV Carboxypeptidase OS=Hordeum vulgare subsp. vulgare PE=3 SV=1;tr|F2DER9|F2DER9_HORVV Carboxypeptidase OS=Hordeum vulgare subsp. vulgare PE=2 SV=1;tr|M	5	4	4	4	1	0	1	0	0	3	2	1	0	1	0	0	3	2	1	0	1	0	0	3	2	15.7	15.7	15.7	56.361	508	508;508;508;509;343	0	45.569	By MS/MS		By MS/MS			By MS/MS	By MS/MS	3.3	0	3.3	0
tr|F2CUE9|F2CUE9_HORVVGlyceraldehyde-3-phosphatedehydrogenaseOS=Hordeumvulgaresubsp.vulgarePE=2SV=1;sp|P26517|G3PC1_HORVUGlyceraldehyde-3-phosphatedehydrogenase1,cytosolicOS=HordeumvulgareGN=GAPCPE=2SV=1;tr|Q6V785|Q6V785_HORVSGlyceraldehyde-3-phosphatedehydrogenase(Fragment)OS=Hordeumvulgaresubsp.spontaneumPE=3SV=1;tr|A3RHQ9|A3RHQ9_HORVVGlyceraldehyde-3-phosphatedehydrogenase(Fragment)OS=Hordeumv…	tr|F2CUE9|F2CUE9_HORVVGlyceraldehyde-3-phosphatedehydrogenaseOS=Hordeumvulgaresubsp.vulgarePE=2SV=1;sp|P26517|G3PC1_HORVUGlyceraldehyde-3-phosphatedehydrogenase1,cytosolicOS=HordeumvulgareGN=GAPCPE=2SV=1;tr|Q6V785|Q6V785_HORVSGlyceraldehyde-3-phosphatedehydrogenase(Fragment)OS=Hordeumvulgaresubsp.spontaneumPE=3SV=1;tr|A3RHQ9|A3RHQ9_HORVVGlyceraldehyde-3-phosphatedehydrogenase(Fragment)OS=Hordeumv…	16;16;10;10;5;5;5;4;3	11;11;8;8;5;5;3;4;3	3;3;0;0;0;0;3;0;0	tr|F2CUE9|F2CUE9_HORVV Glyceraldehyde-3-phosphate dehydrogenase OS=Hordeum vulgare subsp. vulgare PE=2 SV=1;sp|P26517|G3PC1_HORVU Glyceraldehyde-3-phosphate dehydrogenase 1, cytosolic OS=Hordeum vulgare GN=GAPC PE=2 SV=1;tr|Q6V785|Q6V785_HORVS Glyceraldehy	9	16	11	3	12	10	9	12	15	15	15	8	5	4	7	10	10	10	1	2	1	0	3	3	3	61.7	44.5	11.6	36.513	337	337;337;245;245;72;72;100;72;72	0	96.965	By MS/MS	By MS/MS	By MS/MS	By MS/MS	By MS/MS	By MS/MS	By MS/MS	44.2	33.8	32.9	50.1
tr|M0V1U3|M0V1U3_HORVVChlorophylla-bbindingprotein,chloroplasticOS=Hordeumvulgaresubsp.vulgarePE=3SV=1;sp|P27523|CB23_HORVUChlorophylla-bbindingproteinofLHCIItypeIII,chloroplasticOS=HordeumvulgareGN=LHBCPE=2SV=1	tr|M0V1U3|M0V1U3_HORVVChlorophylla-bbindingprotein,chloroplasticOS=Hordeumvulgaresubsp.vulgarePE=3SV=1;sp|P27523|CB23_HORVUChlorophylla-bbindingproteinofLHCIItypeIII,chloroplasticOS=HordeumvulgareGN=LHBCPE=2SV=1	2;2	2;2	2;2	tr|M0V1U3|M0V1U3_HORVV Chlorophyll a-b binding protein, chloroplastic OS=Hordeum vulgare subsp. vulgare PE=3 SV=1;sp|P27523|CB23_HORVU Chlorophyll a-b binding protein of LHCII type III, chloroplastic OS=Hordeum vulgare GN=LHBC PE=2 SV=1	2	2	2	2	0	0	0	0	0	1	2	0	0	0	0	0	1	2	0	0	0	0	0	1	2	11.9	11.9	11.9	28.758	268	268;268	0	5.6507						By MS/MS	By MS/MS	0	0	0	0
tr|M0WRG0|M0WRG0_HORVVLipoxygenaseOS=Hordeumvulgaresubsp.vulgarePE=3SV=1;tr|A0A0U5AE65|A0A0U5AE65_HORVVLipoxygenaseOS=Hordeumvulgaresubsp.vulgareGN=Lox-1PE=3SV=1;sp|P29114|LOX1_HORVULinoleate9S-lipoxygenase1OS=HordeumvulgareGN=LOX1.1PE=1SV=2;tr|F2E1X6|F2E1X6_HORVVLipoxygenase(Fragment)OS=Hordeumvulgaresubsp.vulgarePE=2SV=1;tr|M0WRG1|M0WRG1_HORVVUncharacterizedproteinOS=Hordeumvulgaresubsp.vulgare…	tr|M0WRG0|M0WRG0_HORVVLipoxygenaseOS=Hordeumvulgaresubsp.vulgarePE=3SV=1;tr|A0A0U5AE65|A0A0U5AE65_HORVVLipoxygenaseOS=Hordeumvulgaresubsp.vulgareGN=Lox-1PE=3SV=1;sp|P29114|LOX1_HORVULinoleate9S-lipoxygenase1OS=HordeumvulgareGN=LOX1.1PE=1SV=2;tr|F2E1X6|F2E1X6_HORVVLipoxygenase(Fragment)OS=Hordeumvulgaresubsp.vulgarePE=2SV=1	26;26;26;22;6;3	23;23;23;19;4;3	22;22;22;18;4;3	tr|M0WRG0|M0WRG0_HORVV Lipoxygenase OS=Hordeum vulgare subsp. vulgare PE=3 SV=1;tr|A0A0U5AE65|A0A0U5AE65_HORVV Lipoxygenase OS=Hordeum vulgare subsp. vulgare GN=Lox-1 PE=3 SV=1;sp|P29114|LOX1_HORVU Linoleate 9S-lipoxygenase 1 OS=Hordeum vulgare GN=LOX1.1 P	6	26	23	22	3	3	0	2	6	20	19	1	2	0	1	5	18	16	1	2	0	1	5	18	15	37	34.3	33.5	96.392	862	862;862;862;659;255;182	0	61.402	By MS/MS	By MS/MS		By MS/MS	By MS/MS	By MS/MS	By MS/MS	3	3.6	0	2.3
tr|U6A1T2|U6A1T2_HORVUGlucose-1-phosphateadenylyltransferaseOS=HordeumvulgarePE=2SV=1;tr|U5ZZP9|U5ZZP9_HORVUGlucose-1-phosphateadenylyltransferaseOS=HordeumvulgarePE=2SV=1;tr|C3W8L1|C3W8L1_HORVVGlucose-1-phosphateadenylyltransferaseOS=Hordeumvulgaresubsp.vulgareGN=AGP-L1PE=2SV=1;sp|P30524|GLGL1_HORVUGlucose-1-phosphateadenylyltransferaselargesubunit1,chloroplastic/amyloplasticOS=HordeumvulgarePE=…	tr|U6A1T2|U6A1T2_HORVUGlucose-1-phosphateadenylyltransferaseOS=HordeumvulgarePE=2SV=1;tr|U5ZZP9|U5ZZP9_HORVUGlucose-1-phosphateadenylyltransferaseOS=HordeumvulgarePE=2SV=1;tr|C3W8L1|C3W8L1_HORVVGlucose-1-phosphateadenylyltransferaseOS=Hordeumvulgaresubsp.vulgareGN=AGP-L1PE=2SV=1;sp|P30524|GLGL1_HORVUGlucose-1-phosphateadenylyltransferaselargesubunit1,chloroplastic/amyloplasticOS=HordeumvulgarePE=…	14;14;14;14	14;14;14;14	14;14;14;14	tr|U6A1T2|U6A1T2_HORVU Glucose-1-phosphate adenylyltransferase OS=Hordeum vulgare PE=2 SV=1;tr|U5ZZP9|U5ZZP9_HORVU Glucose-1-phosphate adenylyltransferase OS=Hordeum vulgare PE=2 SV=1;tr|C3W8L1|C3W8L1_HORVV Glucose-1-phosphate adenylyltransferase OS=Hordeu	4	14	14	14	1	0	3	0	5	12	7	1	0	3	0	5	12	7	1	0	3	0	5	12	7	35.6	35.6	35.6	58.031	523	523;523;523;523	0	66.541	By MS/MS		By MS/MS		By MS/MS	By MS/MS	By MS/MS	2.9	0	7.8	0
tr|F2DIT7|F2DIT7_HORVVPredictedproteinOS=Hordeumvulgaresubsp.vulgarePE=2SV=1;sp|P35267|RL172_HORVU60SribosomalproteinL17-2OS=HordeumvulgarePE=2SV=1	tr|F2DIT7|F2DIT7_HORVVPredictedproteinOS=Hordeumvulgaresubsp.vulgarePE=2SV=1;sp|P35267|RL172_HORVU60SribosomalproteinL17-2OS=HordeumvulgarePE=2SV=1	6;6	3;3	3;3	tr|F2DIT7|F2DIT7_HORVV Predicted protein OS=Hordeum vulgare subsp. vulgare PE=2 SV=1;sp|P35267|RL172_HORVU 60S ribosomal protein L17-2 OS=Hordeum vulgare PE=2 SV=1	2	6	3	3	5	3	3	3	5	6	6	3	2	2	2	3	3	3	3	2	2	2	3	3	3	33.1	22.1	22.1	19.704	172	172;172	0	17.453	By MS/MS	By MS/MS	By MS/MS	By MS/MS	By MS/MS	By MS/MS	By MS/MS	27.9	16.3	16.3	16.3
tr|F2D9M2|F2D9M2_HORVVPredictedproteinOS=Hordeumvulgaresubsp.vulgarePE=2SV=1;sp|P36183|ENPL_HORVUEndoplasminhomologOS=HordeumvulgarePE=2SV=1;tr|F2D3Z5|F2D3Z5_HORVVPredictedprotein(Fragment)OS=Hordeumvulgaresubsp.vulgarePE=2SV=1	tr|F2D9M2|F2D9M2_HORVVPredictedproteinOS=Hordeumvulgaresubsp.vulgarePE=2SV=1;sp|P36183|ENPL_HORVUEndoplasminhomologOS=HordeumvulgarePE=2SV=1;tr|F2D3Z5|F2D3Z5_HORVVPredictedprotein(Fragment)OS=Hordeumvulgaresubsp.vulgarePE=2SV=1	37;37;28	36;36;28	5;5;0	tr|F2D9M2|F2D9M2_HORVV Predicted protein OS=Hordeum vulgare subsp. vulgare PE=2 SV=1;sp|P36183|ENPL_HORVU Endoplasmin homolog OS=Hordeum vulgare PE=2 SV=1;tr|F2D3Z5|F2D3Z5_HORVV Predicted protein (Fragment) OS=Hordeum vulgare subsp. vulgare PE=2 SV=1	3	37	36	5	18	18	5	15	19	32	29	17	17	4	14	18	31	28	3	1	0	2	1	5	2	49.3	47.8	6.9	92.915	809	809;809;542	0	323.31	By MS/MS	By MS/MS	By MS/MS	By MS/MS	By MS/MS	By MS/MS	By MS/MS	23.9	23.5	5.8	20.8
tr|M0ZCB8|M0ZCB8_HORVVUncharacterizedproteinOS=Hordeumvulgaresubsp.vulgarePE=4SV=1;tr|F2EJP2|F2EJP2_HORVVPredictedproteinOS=Hordeumvulgaresubsp.vulgarePE=2SV=1;sp|P36213|PSAD_HORVUPhotosystemIreactioncentersubunitII,chloroplasticOS=HordeumvulgareGN=psaDPE=1SV=1	tr|M0ZCB8|M0ZCB8_HORVVUncharacterizedproteinOS=Hordeumvulgaresubsp.vulgarePE=4SV=1;tr|F2EJP2|F2EJP2_HORVVPredictedproteinOS=Hordeumvulgaresubsp.vulgarePE=2SV=1;sp|P36213|PSAD_HORVUPhotosystemIreactioncentersubunitII,chloroplasticOS=HordeumvulgareGN=psaDPE=1SV=1	1;1;1	1;1;1	1;1;1	tr|M0ZCB8|M0ZCB8_HORVV Uncharacterized protein OS=Hordeum vulgare subsp. vulgare PE=4 SV=1;tr|F2EJP2|F2EJP2_HORVV Predicted protein OS=Hordeum vulgare subsp. vulgare PE=2 SV=1;sp|P36213|PSAD_HORVU Photosystem I reaction center subunit II, chloroplastic OS=	3	1	1	1	0	0	0	0	0	1	0	0	0	0	0	0	1	0	0	0	0	0	0	1	0	10.3	10.3	10.3	10.873	97	97;205;205	0.0033032	1.7337						By MS/MS		0	0	0	0
tr|M0XFH1|M0XFH1_HORVVFerrochelataseOS=Hordeumvulgaresubsp.vulgarePE=3SV=1;sp|P42045|HEMH_HORVUFerrochelatase-2,chloroplasticOS=HordeumvulgareGN=HEMHPE=2SV=1;tr|M0XFH0|M0XFH0_HORVVFerrochelataseOS=Hordeumvulgaresubsp.vulgarePE=3SV=1;tr|M0XFH2|M0XFH2_HORVVUncharacterizedproteinOS=Hordeumvulgaresubsp.vulgarePE=3SV=1;tr|F2DJ28|F2DJ28_HORVVPredictedproteinOS=Hordeumvulgaresubsp.vulgarePE=2SV=1	tr|M0XFH1|M0XFH1_HORVVFerrochelataseOS=Hordeumvulgaresubsp.vulgarePE=3SV=1;sp|P42045|HEMH_HORVUFerrochelatase-2,chloroplasticOS=HordeumvulgareGN=HEMHPE=2SV=1;tr|M0XFH0|M0XFH0_HORVVFerrochelataseOS=Hordeumvulgaresubsp.vulgarePE=3SV=1	7;7;7;1;1	7;7;7;1;1	7;7;7;1;1	tr|M0XFH1|M0XFH1_HORVV Ferrochelatase OS=Hordeum vulgare subsp. vulgare PE=3 SV=1;sp|P42045|HEMH_HORVU Ferrochelatase-2, chloroplastic OS=Hordeum vulgare GN=HEMH PE=2 SV=1;tr|M0XFH0|M0XFH0_HORVV Ferrochelatase OS=Hordeum vulgare subsp. vulgare PE=3 SV=1	5	7	7	7	1	1	0	0	1	5	7	1	1	0	0	1	5	7	1	1	0	0	1	5	7	20.9	20.9	20.9	53.585	484	484;484;495;145;145	0	44.838	By MS/MS	By MS/MS			By matching	By MS/MS	By MS/MS	2.7	2.7	0	0
sp|P42210|ASPR_HORVUPhytepsinOS=HordeumvulgarePE=1SV=1	sp|P42210|ASPR_HORVUPhytepsinOS=HordeumvulgarePE=1SV=1	19	19	19	sp|P42210|ASPR_HORVU Phytepsin OS=Hordeum vulgare PE=1 SV=1	1	19	19	19	7	5	5	6	12	13	13	7	5	5	6	12	13	13	7	5	5	6	12	13	13	60.8	60.8	60.8	54.226	508	508	0	223.06	By MS/MS	By MS/MS	By MS/MS	By MS/MS	By MS/MS	By MS/MS	By MS/MS	22.8	10.8	10.8	18.3
tr|S4YZ12|S4YZ12_HORVSATP-dependentClpproteaseproteolyticsubunitOS=Hordeumvulgaresubsp.spontaneumGN=clpPPE=3SV=1;tr|S4YYL1|S4YYL1_HORVVATP-dependentClpproteaseproteolyticsubunitOS=Hordeumvulgaresubsp.vulgareGN=clpPPE=3SV=1;sp|P48883|CLPP_HORVUATP-dependentClpproteaseproteolyticsubunitOS=HordeumvulgareGN=clpPPE=3SV=2;sp|A1E9U9|CLPP_SORBIATP-dependentClpproteaseproteolyticsubunitOS=SorghumbicolorGN…	tr|S4YZ12|S4YZ12_HORVSATP-dependentClpproteaseproteolyticsubunitOS=Hordeumvulgaresubsp.spontaneumGN=clpPPE=3SV=1;tr|S4YYL1|S4YYL1_HORVVATP-dependentClpproteaseproteolyticsubunitOS=Hordeumvulgaresubsp.vulgareGN=clpPPE=3SV=1;sp|P48883|CLPP_HORVUATP-dependentClpproteaseproteolyticsubunitOS=HordeumvulgareGN=clpPPE=3SV=2;sp|A1E9U9|CLPP_SORBIATP-dependentClpproteaseproteolyticsubunitOS=SorghumbicolorGN…	5;5;5;4	5;5;5;4	5;5;5;4	tr|S4YZ12|S4YZ12_HORVS ATP-dependent Clp protease proteolytic subunit OS=Hordeum vulgare subsp. spontaneum GN=clpP PE=3 SV=1;tr|S4YYL1|S4YYL1_HORVV ATP-dependent Clp protease proteolytic subunit OS=Hordeum vulgare subsp. vulgare GN=clpP PE=3 SV=1;sp|P48883	4	5	5	5	0	0	0	1	1	5	2	0	0	0	1	1	5	2	0	0	0	1	1	5	2	31	31	31	24.71	216	216;216;216;216	0	9.313				By MS/MS	By MS/MS	By MS/MS	By MS/MS	0	0	0	6
tr|F2CWN4|F2CWN4_HORVVPredictedproteinOS=Hordeumvulgaresubsp.vulgarePE=2SV=1;sp|P49969|SR542_HORVUSignalrecognitionparticle54kDaprotein2OS=HordeumvulgareGN=SRP54-2PE=2SV=1;sp|P49968|SR541_HORVUSignalrecognitionparticle54kDaprotein1OS=HordeumvulgareGN=SRP54-1PE=2SV=1;tr|M0W909|M0W909_HORVVUncharacterizedproteinOS=Hordeumvulgaresubsp.vulgarePE=4SV=1;tr|M0VE31|M0VE31_HORVVUncharacterizedproteinOS=Ho…	tr|F2CWN4|F2CWN4_HORVVPredictedproteinOS=Hordeumvulgaresubsp.vulgarePE=2SV=1;sp|P49969|SR542_HORVUSignalrecognitionparticle54kDaprotein2OS=HordeumvulgareGN=SRP54-2PE=2SV=1;sp|P49968|SR541_HORVUSignalrecognitionparticle54kDaprotein1OS=HordeumvulgareGN=SRP54-1PE=2SV=1	8;8;8;2;2;2;2	8;8;8;2;2;2;2	8;8;8;2;2;2;2	tr|F2CWN4|F2CWN4_HORVV Predicted protein OS=Hordeum vulgare subsp. vulgare PE=2 SV=1;sp|P49969|SR542_HORVU Signal recognition particle 54 kDa protein 2 OS=Hordeum vulgare GN=SRP54-2 PE=2 SV=1;sp|P49968|SR541_HORVU Signal recognition particle 54 kDa protein	7	8	8	8	4	1	0	0	4	4	4	4	1	0	0	4	4	4	4	1	0	0	4	4	4	15.9	15.9	15.9	54.507	497	497;497;497;178;201;341;493	0	23.871	By MS/MS	By MS/MS			By MS/MS	By MS/MS	By MS/MS	9.1	2.4	0	0
tr|F2CUI5|F2CUI5_HORVVPredictedproteinOS=Hordeumvulgaresubsp.vulgarePE=2SV=1;sp|P50888|RL24_HORVU60SribosomalproteinL24OS=HordeumvulgareGN=RPL24PE=2SV=1	tr|F2CUI5|F2CUI5_HORVVPredictedproteinOS=Hordeumvulgaresubsp.vulgarePE=2SV=1;sp|P50888|RL24_HORVU60SribosomalproteinL24OS=HordeumvulgareGN=RPL24PE=2SV=1	5;5	5;5	5;5	tr|F2CUI5|F2CUI5_HORVV Predicted protein OS=Hordeum vulgare subsp. vulgare PE=2 SV=1;sp|P50888|RL24_HORVU 60S ribosomal protein L24 OS=Hordeum vulgare GN=RPL24 PE=2 SV=1	2	5	5	5	1	2	2	2	2	4	3	1	2	2	2	2	4	3	1	2	2	2	2	4	3	29.6	29.6	29.6	18.399	162	162;162	0	57.197	By MS/MS	By MS/MS	By MS/MS	By MS/MS	By MS/MS	By MS/MS	By MS/MS	7.4	14.8	14.8	14.8
tr|F2E5Q1|F2E5Q1_HORVVProfilinOS=Hordeumvulgaresubsp.vulgarePE=2SV=1;sp|P52184|PROF1_HORVUProfilin-1OS=HordeumvulgareGN=PRO1PE=2SV=1	tr|F2E5Q1|F2E5Q1_HORVVProfilinOS=Hordeumvulgaresubsp.vulgarePE=2SV=1;sp|P52184|PROF1_HORVUProfilin-1OS=HordeumvulgareGN=PRO1PE=2SV=1	3;3	3;3	3;3	tr|F2E5Q1|F2E5Q1_HORVV Profilin OS=Hordeum vulgare subsp. vulgare PE=2 SV=1;sp|P52184|PROF1_HORVU Profilin-1 OS=Hordeum vulgare GN=PRO1 PE=2 SV=1	2	3	3	3	2	0	1	0	1	2	1	2	0	1	0	1	2	1	2	0	1	0	1	2	1	32.1	32.1	32.1	14.177	131	131;131	0	7.0575	By MS/MS		By MS/MS		By MS/MS	By MS/MS	By MS/MS	24.4	0	7.6	0
sp|P52894|ALA2_HORVUAlanineaminotransferase2OS=HordeumvulgarePE=1SV=1	sp|P52894|ALA2_HORVUAlanineaminotransferase2OS=HordeumvulgarePE=1SV=1	19	19	17	sp|P52894|ALA2_HORVU Alanine aminotransferase 2 OS=Hordeum vulgare PE=1 SV=1	1	19	19	17	8	8	8	10	14	16	15	8	8	8	10	14	16	15	8	7	8	9	13	15	13	53.9	53.9	52.3	52.877	482	482	0	66.819	By MS/MS	By MS/MS	By MS/MS	By MS/MS	By MS/MS	By MS/MS	By MS/MS	26.3	21.4	23.4	28.2
sp|P55238|GLGS_HORVUGlucose-1-phosphateadenylyltransferasesmallsubunit,chloroplastic/amyloplasticOS=HordeumvulgarePE=2SV=1;tr|C3W8K8|C3W8K8_HORVVGlucose-1-phosphateadenylyltransferaseOS=Hordeumvulgaresubsp.vulgareGN=AGP-S1bPE=2SV=1;tr|C3W8K9|C3W8K9_HORVVGlucose-1-phosphateadenylyltransferaseOS=Hordeumvulgaresubsp.vulgareGN=AGP-S1aPE=2SV=1;tr|Q4L1B1|Q4L1B1_HORVUGlucose-1-phosphateadenylyltransfera…	sp|P55238|GLGS_HORVUGlucose-1-phosphateadenylyltransferasesmallsubunit,chloroplastic/amyloplasticOS=HordeumvulgarePE=2SV=1;tr|C3W8K8|C3W8K8_HORVVGlucose-1-phosphateadenylyltransferaseOS=Hordeumvulgaresubsp.vulgareGN=AGP-S1bPE=2SV=1;tr|C3W8K9|C3W8K9_HORVVGlucose-1-phosphateadenylyltransferaseOS=Hordeumvulgaresubsp.vulgareGN=AGP-S1aPE=2SV=1;tr|Q4L1B1|Q4L1B1_HORVUGlucose-1-phosphateadenylyltransfera…	16;16;15;15;14;13;9;7;5;3	16;16;15;15;14;13;9;7;5;3	11;11;10;10;9;9;5;3;5;1	sp|P55238|GLGS_HORVU Glucose-1-phosphate adenylyltransferase small subunit, chloroplastic/amyloplastic OS=Hordeum vulgare PE=2 SV=1;tr|C3W8K8|C3W8K8_HORVV Glucose-1-phosphate adenylyltransferase OS=Hordeum vulgare subsp. vulgare GN=AGP-S1b PE=2 SV=1;tr|C3W	10	16	16	11	6	4	2	3	9	12	12	6	4	2	3	9	12	12	4	2	0	2	7	9	10	42.5	42.5	31	56.049	513	513;514;472;513;472;513;336;291;187;108	0	180.89	By MS/MS	By MS/MS	By MS/MS	By MS/MS	By MS/MS	By MS/MS	By MS/MS	15	10.7	3.9	7.4
tr|F2CPL2|F2CPL2_HORVVCatalaseOS=Hordeumvulgaresubsp.vulgarePE=2SV=1;sp|P55307|CATA1_HORVUCatalaseisozyme1OS=HordeumvulgareGN=CAT1PE=2SV=1;tr|Q71VA1|Q71VA1_HORVUCatalase1(Fragment)OS=HordeumvulgareGN=CAT1PE=4SV=1;tr|F2CWC7|F2CWC7_HORVVPredictedprotein(Fragment)OS=Hordeumvulgaresubsp.vulgarePE=2SV=1;tr|M0Z723|M0Z723_HORVVUncharacterizedproteinOS=Hordeumvulgaresubsp.vulgarePE=4SV=1;tr|M0UKU3|M0UKU3…	tr|F2CPL2|F2CPL2_HORVVCatalaseOS=Hordeumvulgaresubsp.vulgarePE=2SV=1;sp|P55307|CATA1_HORVUCatalaseisozyme1OS=HordeumvulgareGN=CAT1PE=2SV=1;tr|Q71VA1|Q71VA1_HORVUCatalase1(Fragment)OS=HordeumvulgareGN=CAT1PE=4SV=1;tr|F2CWC7|F2CWC7_HORVVPredictedprotein(Fragment)OS=Hordeumvulgaresubsp.vulgarePE=2SV=1;tr|M0Z723|M0Z723_HORVVUncharacterizedproteinOS=Hordeumvulgaresubsp.vulgarePE=4SV=1	13;13;11;9;9;1;1	13;13;11;9;9;1;1	9;9;8;6;6;0;0	tr|F2CPL2|F2CPL2_HORVV Catalase OS=Hordeum vulgare subsp. vulgare PE=2 SV=1;sp|P55307|CATA1_HORVU Catalase isozyme 1 OS=Hordeum vulgare GN=CAT1 PE=2 SV=1;tr|Q71VA1|Q71VA1_HORVU Catalase 1 (Fragment) OS=Hordeum vulgare GN=CAT1 PE=4 SV=1;tr|F2CWC7|F2CWC7_HOR	7	13	13	9	3	3	3	3	4	9	9	3	3	3	3	4	9	9	3	2	2	2	4	6	6	34.6	34.6	27.4	56.585	492	492;492;398;302;304;285;394	0	41.784	By MS/MS	By MS/MS	By MS/MS	By MS/MS	By MS/MS	By MS/MS	By MS/MS	6.9	7.1	7.1	7.3
sp|P55747|CBP21_HORVUSerinecarboxypeptidaseII-1(Fragment)OS=HordeumvulgareGN=CXP;2-1PE=1SV=1;tr|M0YTX2|M0YTX2_HORVVCarboxypeptidaseOS=Hordeumvulgaresubsp.vulgarePE=3SV=1;tr|M0YTX3|M0YTX3_HORVVCarboxypeptidaseOS=Hordeumvulgaresubsp.vulgarePE=3SV=1;tr|F2DC01|F2DC01_HORVVCarboxypeptidaseOS=Hordeumvulgaresubsp.vulgarePE=2SV=1;tr|M0YTX4|M0YTX4_HORVVUncharacterizedproteinOS=Hordeumvulgaresubsp.vulgareP…	sp|P55747|CBP21_HORVUSerinecarboxypeptidaseII-1(Fragment)OS=HordeumvulgareGN=CXP;2-1PE=1SV=1;tr|M0YTX2|M0YTX2_HORVVCarboxypeptidaseOS=Hordeumvulgaresubsp.vulgarePE=3SV=1;tr|M0YTX3|M0YTX3_HORVVCarboxypeptidaseOS=Hordeumvulgaresubsp.vulgarePE=3SV=1;tr|F2DC01|F2DC01_HORVVCarboxypeptidaseOS=Hordeumvulgaresubsp.vulgarePE=2SV=1	4;4;4;4;1	4;4;4;4;1	4;4;4;4;1	sp|P55747|CBP21_HORVU Serine carboxypeptidase II-1 (Fragment) OS=Hordeum vulgare GN=CXP;2-1 PE=1 SV=1;tr|M0YTX2|M0YTX2_HORVV Carboxypeptidase OS=Hordeum vulgare subsp. vulgare PE=3 SV=1;tr|M0YTX3|M0YTX3_HORVV Carboxypeptidase OS=Hordeum vulgare subsp. vulg	5	4	4	4	0	0	0	0	3	4	3	0	0	0	0	3	4	3	0	0	0	0	3	4	3	22.2	22.2	22.2	37.408	324	324;418;419;463;108	0	11.948					By MS/MS	By MS/MS	By MS/MS	0	0	0	0
sp|P55748|CBP22_HORVUSerinecarboxypeptidaseII-2(Fragment)OS=HordeumvulgareGN=CXP;2-2PE=1SV=1;tr|M0VSB9|M0VSB9_HORVVCarboxypeptidaseOS=Hordeumvulgaresubsp.vulgarePE=3SV=1;tr|F2E475|F2E475_HORVVCarboxypeptidaseOS=Hordeumvulgaresubsp.vulgarePE=2SV=1;tr|F2DVA3|F2DVA3_HORVVCarboxypeptidaseOS=Hordeumvulgaresubsp.vulgarePE=2SV=1;tr|M0VSC0|M0VSC0_HORVVUncharacterizedproteinOS=Hordeumvulgaresubsp.vulgareP…	sp|P55748|CBP22_HORVUSerinecarboxypeptidaseII-2(Fragment)OS=HordeumvulgareGN=CXP;2-2PE=1SV=1;tr|M0VSB9|M0VSB9_HORVVCarboxypeptidaseOS=Hordeumvulgaresubsp.vulgarePE=3SV=1;tr|F2E475|F2E475_HORVVCarboxypeptidaseOS=Hordeumvulgaresubsp.vulgarePE=2SV=1;tr|F2DVA3|F2DVA3_HORVVCarboxypeptidaseOS=Hordeumvulgaresubsp.vulgarePE=2SV=1	5;4;4;4;2	5;4;4;4;2	5;4;4;4;2	sp|P55748|CBP22_HORVU Serine carboxypeptidase II-2 (Fragment) OS=Hordeum vulgare GN=CXP;2-2 PE=1 SV=1;tr|M0VSB9|M0VSB9_HORVV Carboxypeptidase OS=Hordeum vulgare subsp. vulgare PE=3 SV=1;tr|F2E475|F2E475_HORVV Carboxypeptidase OS=Hordeum vulgare subsp. vulg	5	5	5	5	0	0	0	0	2	3	3	0	0	0	0	2	3	3	0	0	0	0	2	3	3	16.3	16.3	16.3	48.952	436	436;356;469;469;299	0	6.9906					By MS/MS	By MS/MS	By MS/MS	0	0	0	0
sp|P60161|CYB6_HORVUCytochromeb6OS=HordeumvulgareGN=petBPE=3SV=1;tr|S4Z251|S4Z251_HORVSCytochromeb6OS=Hordeumvulgaresubsp.spontaneumGN=petBPE=3SV=1;tr|S4YYM1|S4YYM1_HORVVCytochromeb6OS=Hordeumvulgaresubsp.vulgareGN=petBPE=3SV=1;sp|A1E9V4|CYB6_SORBICytochromeb6OS=SorghumbicolorGN=petBPE=3SV=2;tr|M0VEC2|M0VEC2_HORVVUncharacterizedproteinOS=Hordeumvulgaresubsp.vulgarePE=4SV=1	sp|P60161|CYB6_HORVUCytochromeb6OS=HordeumvulgareGN=petBPE=3SV=1;tr|S4Z251|S4Z251_HORVSCytochromeb6OS=Hordeumvulgaresubsp.spontaneumGN=petBPE=3SV=1;tr|S4YYM1|S4YYM1_HORVVCytochromeb6OS=Hordeumvulgaresubsp.vulgareGN=petBPE=3SV=1;sp|A1E9V4|CYB6_SORBICytochromeb6OS=SorghumbicolorGN=petBPE=3SV=2	3;3;3;2;1	3;3;3;2;1	3;3;3;2;1	sp|P60161|CYB6_HORVU Cytochrome b6 OS=Hordeum vulgare GN=petB PE=3 SV=1;tr|S4Z251|S4Z251_HORVS Cytochrome b6 OS=Hordeum vulgare subsp. spontaneum GN=petB PE=3 SV=1;tr|S4YYM1|S4YYM1_HORVV Cytochrome b6 OS=Hordeum vulgare subsp. vulgare GN=petB PE=3 SV=1;sp|	5	3	3	3	1	0	0	1	0	2	3	1	0	0	1	0	2	3	1	0	0	1	0	2	3	21.4	21.4	21.4	24.182	215	215;232;232;215;108	0	7.2528	By MS/MS			By MS/MS		By MS/MS	By MS/MS	5.6	0	0	5.6
tr|F2CQ91|F2CQ91_HORVVPredictedproteinOS=Hordeumvulgaresubsp.vulgarePE=2SV=1;sp|P62162|CALM_HORVUCalmodulinOS=HordeumvulgareGN=CAMPE=2SV=2;tr|M0VMI2|M0VMI2_HORVVUncharacterizedproteinOS=Hordeumvulgaresubsp.vulgarePE=4SV=1;tr|M0VT07|M0VT07_HORVVUncharacterizedproteinOS=Hordeumvulgaresubsp.vulgarePE=4SV=1;tr|M0VT08|M0VT08_HORVVUncharacterizedproteinOS=Hordeumvulgaresubsp.vulgarePE=4SV=1;tr|D0F044|D…	tr|F2CQ91|F2CQ91_HORVVPredictedproteinOS=Hordeumvulgaresubsp.vulgarePE=2SV=1;sp|P62162|CALM_HORVUCalmodulinOS=HordeumvulgareGN=CAMPE=2SV=2;tr|M0VMI2|M0VMI2_HORVVUncharacterizedproteinOS=Hordeumvulgaresubsp.vulgarePE=4SV=1;tr|M0VT07|M0VT07_HORVVUncharacterizedproteinOS=Hordeumvulgaresubsp.vulgarePE=4SV=1;tr|M0VT08|M0VT08_HORVVUncharacterizedproteinOS=Hordeumvulgaresubsp.vulgarePE=4SV=1;tr|D0F044|D…	11;11;8;8;8;6	11;11;8;8;8;6	1;1;0;0;0;0	tr|F2CQ91|F2CQ91_HORVV Predicted protein OS=Hordeum vulgare subsp. vulgare PE=2 SV=1;sp|P62162|CALM_HORVU Calmodulin OS=Hordeum vulgare GN=CAM PE=2 SV=2;tr|M0VMI2|M0VMI2_HORVV Uncharacterized protein OS=Hordeum vulgare subsp. vulgare PE=4 SV=1;tr|M0VT07|M0	6	11	11	1	4	3	5	3	8	9	11	4	3	5	3	8	9	11	1	1	1	1	1	1	1	59.7	59.7	8.7	16.832	149	149;149;113;128;148;116	0	311.09	By MS/MS	By MS/MS	By MS/MS	By MS/MS	By MS/MS	By MS/MS	By MS/MS	30.9	26.2	40.3	26.2
tr|F2D976|F2D976_HORVVFerredoxin(Fragment)OS=Hordeumvulgaresubsp.vulgarePE=2SV=1;sp|P83522|FER_HORVUFerredoxinOS=HordeumvulgarePE=1SV=1;tr|M0XMF8|M0XMF8_HORVVFerredoxinOS=Hordeumvulgaresubsp.vulgarePE=3SV=1	tr|F2D976|F2D976_HORVVFerredoxin(Fragment)OS=Hordeumvulgaresubsp.vulgarePE=2SV=1;sp|P83522|FER_HORVUFerredoxinOS=HordeumvulgarePE=1SV=1;tr|M0XMF8|M0XMF8_HORVVFerredoxinOS=Hordeumvulgaresubsp.vulgarePE=3SV=1	1;1;1	1;1;1	1;1;1	tr|F2D976|F2D976_HORVV Ferredoxin (Fragment) OS=Hordeum vulgare subsp. vulgare PE=2 SV=1;sp|P83522|FER_HORVU Ferredoxin OS=Hordeum vulgare PE=1 SV=1;tr|M0XMF8|M0XMF8_HORVV Ferredoxin OS=Hordeum vulgare subsp. vulgare PE=3 SV=1	3	1	1	1	0	0	0	0	0	1	0	0	0	0	0	0	1	0	0	0	0	0	0	1	0	37.4	37.4	37.4	9.9648	91	91;97;143	0	2.8167						By MS/MS		0	0	0	0
tr|A5CFY4|A5CFY4_HORVVTubulinbetachainOS=Hordeumvulgaresubsp.vulgareGN=tub1PE=2SV=1;sp|P93176|TBB_HORVUTubulinbetachainOS=HordeumvulgareGN=TUBBPE=2SV=1;tr|D0V4H8|D0V4H8_HORVVTubulinbetachain(Fragment)OS=Hordeumvulgaresubsp.vulgarePE=3SV=1	tr|A5CFY4|A5CFY4_HORVVTubulinbetachainOS=Hordeumvulgaresubsp.vulgareGN=tub1PE=2SV=1;sp|P93176|TBB_HORVUTubulinbetachainOS=HordeumvulgareGN=TUBBPE=2SV=1	23;23;11	1;1;0	1;1;0	tr|A5CFY4|A5CFY4_HORVV Tubulin beta chain OS=Hordeum vulgare subsp. vulgare GN=tub1 PE=2 SV=1;sp|P93176|TBB_HORVU Tubulin beta chain OS=Hordeum vulgare GN=TUBB PE=2 SV=1	3	23	1	1	15	12	14	13	22	22	19	1	1	1	1	1	1	1	1	1	1	1	1	1	1	72.3	2.5	2.5	50.194	447	447;447;200	0	7.6227	By MS/MS	By MS/MS	By MS/MS	By MS/MS	By MS/MS	By MS/MS	By MS/MS	49.7	37.6	43	40.7
tr|F2CZ13|F2CZ13_HORVVPredictedproteinOS=Hordeumvulgaresubsp.vulgarePE=2SV=1;tr|B2CHJ2|B2CHJ2_HORVUVacuolarproton-inorganicpyrophosphataseOS=HordeumvulgarePE=2SV=1;sp|Q06572|AVP_HORVUPyrophosphate-energizedvacuolarmembraneprotonpumpOS=HordeumvulgarePE=2SV=2;tr|F2EBB1|F2EBB1_HORVVPredictedproteinOS=Hordeumvulgaresubsp.vulgarePE=2SV=1;tr|M0VSW7|M0VSW7_HORVVUncharacterizedproteinOS=Hordeumvulgaresub…	tr|F2CZ13|F2CZ13_HORVVPredictedproteinOS=Hordeumvulgaresubsp.vulgarePE=2SV=1;tr|B2CHJ2|B2CHJ2_HORVUVacuolarproton-inorganicpyrophosphataseOS=HordeumvulgarePE=2SV=1;sp|Q06572|AVP_HORVUPyrophosphate-energizedvacuolarmembraneprotonpumpOS=HordeumvulgarePE=2SV=2;tr|F2EBB1|F2EBB1_HORVVPredictedproteinOS=Hordeumvulgaresubsp.vulgarePE=2SV=1	16;16;16;13;6;6;4;2	16;16;16;13;6;6;4;2	7;7;7;6;2;0;0;0	tr|F2CZ13|F2CZ13_HORVV Predicted protein OS=Hordeum vulgare subsp. vulgare PE=2 SV=1;tr|B2CHJ2|B2CHJ2_HORVU Vacuolar proton-inorganic pyrophosphatase OS=Hordeum vulgare PE=2 SV=1;sp|Q06572|AVP_HORVU Pyrophosphate-energized vacuolar membrane proton pump OS=	8	16	16	7	11	9	8	6	9	12	9	11	9	8	6	9	12	9	5	5	3	2	4	6	3	22	22	9.8	79.562	762	762;762;762;718;278;763;549;182	0	191.73	By MS/MS	By MS/MS	By MS/MS	By MS/MS	By MS/MS	By MS/MS	By MS/MS	15.4	13.1	11.3	9.3
tr|F2D3J2|F2D3J2_HORVVRibulosebisphosphatecarboxylasesmallchainOS=Hordeumvulgaresubsp.vulgarePE=2SV=1;sp|Q40004|RBS_HORVURibulosebisphosphatecarboxylasesmallchain,chloroplasticOS=HordeumvulgarePE=2SV=1;tr|F2CT91|F2CT91_HORVVRibulosebisphosphatecarboxylasesmallchainOS=Hordeumvulgaresubsp.vulgarePE=2SV=1;tr|F2D629|F2D629_HORVVRibulosebisphosphatecarboxylasesmallchainOS=Hordeumvulgaresubsp.vulgarePE…	tr|F2D3J2|F2D3J2_HORVVRibulosebisphosphatecarboxylasesmallchainOS=Hordeumvulgaresubsp.vulgarePE=2SV=1;sp|Q40004|RBS_HORVURibulosebisphosphatecarboxylasesmallchain,chloroplasticOS=HordeumvulgarePE=2SV=1;tr|F2CT91|F2CT91_HORVVRibulosebisphosphatecarboxylasesmallchainOS=Hordeumvulgaresubsp.vulgarePE=2SV=1;tr|F2D629|F2D629_HORVVRibulosebisphosphatecarboxylasesmallchainOS=Hordeumvulgaresubsp.vulgarePE…	3;3;3;3	3;3;3;3	1;1;1;1	tr|F2D3J2|F2D3J2_HORVV Ribulose bisphosphate carboxylase small chain OS=Hordeum vulgare subsp. vulgare PE=2 SV=1;sp|Q40004|RBS_HORVU Ribulose bisphosphate carboxylase small chain, chloroplastic OS=Hordeum vulgare PE=2 SV=1;tr|F2CT91|F2CT91_HORVV Ribulose b	4	3	3	1	0	0	0	0	0	3	1	0	0	0	0	0	3	1	0	0	0	0	0	1	1	37	37	8.9	15.792	135	135;174;175;176	0	24.242						By MS/MS	By MS/MS	0	0	0	0
tr|F2D5P8|F2D5P8_HORVVPredictedproteinOS=Hordeumvulgaresubsp.vulgarePE=2SV=1;tr|E3WDK8|E3WDK8_HORVURibulose-1,5-bisphosphatecarboxylase/oxygenaseactivasesmallisoformOS=HordeumvulgareGN=RcaPE=2SV=1;sp|Q40073|RCAA_HORVURibulosebisphosphatecarboxylase/oxygenaseactivaseA,chloroplasticOS=HordeumvulgareGN=RCAAPE=2SV=1;tr|A8R7E4|A8R7E4_HORVURuBisCOactivase(Fragment)OS=HordeumvulgarePE=2SV=1;tr|M0YMH0|M0…	tr|F2D5P8|F2D5P8_HORVVPredictedproteinOS=Hordeumvulgaresubsp.vulgarePE=2SV=1;tr|E3WDK8|E3WDK8_HORVURibulose-1,5-bisphosphatecarboxylase/oxygenaseactivasesmallisoformOS=HordeumvulgareGN=RcaPE=2SV=1;sp|Q40073|RCAA_HORVURibulosebisphosphatecarboxylase/oxygenaseactivaseA,chloroplasticOS=HordeumvulgareGN=RCAAPE=2SV=1	6;6;6;2;2;2;2;2;2	6;6;6;2;2;2;2;2;2	6;6;6;2;2;2;2;2;2	tr|F2D5P8|F2D5P8_HORVV Predicted protein OS=Hordeum vulgare subsp. vulgare PE=2 SV=1;tr|E3WDK8|E3WDK8_HORVU Ribulose-1,5-bisphosphate carboxylase/oxygenase activase small isoform OS=Hordeum vulgare GN=Rca PE=2 SV=1;sp|Q40073|RCAA_HORVU Ribulose bisphosphat	9	6	6	6	2	1	0	1	0	5	2	2	1	0	1	0	5	2	2	1	0	1	0	5	2	18.7	18.7	18.7	47.079	427	427;427;464;158;167;168;425;426;427	0	38.144	By MS/MS	By MS/MS		By MS/MS		By MS/MS	By MS/MS	7	2.3	0	2.3
tr|F2DCK0|F2DCK0_HORVVPredictedproteinOS=Hordeumvulgaresubsp.vulgarePE=2SV=1;sp|Q40078|VATB1_HORVUV-typeprotonATPasesubunitB1OS=HordeumvulgarePE=2SV=1;tr|M0UVR8|M0UVR8_HORVVUncharacterizedproteinOS=Hordeumvulgaresubsp.vulgarePE=4SV=1;tr|M0UVR9|M0UVR9_HORVVUncharacterizedproteinOS=Hordeumvulgaresubsp.vulgarePE=4SV=1;tr|M0UVS0|M0UVS0_HORVVUncharacterizedproteinOS=Hordeumvulgaresubsp.vulgarePE=4SV=1…	tr|F2DCK0|F2DCK0_HORVVPredictedproteinOS=Hordeumvulgaresubsp.vulgarePE=2SV=1;sp|Q40078|VATB1_HORVUV-typeprotonATPasesubunitB1OS=HordeumvulgarePE=2SV=1;tr|M0UVR8|M0UVR8_HORVVUncharacterizedproteinOS=Hordeumvulgaresubsp.vulgarePE=4SV=1;tr|M0UVR9|M0UVR9_HORVVUncharacterizedproteinOS=Hordeumvulgaresubsp.vulgarePE=4SV=1;tr|M0UVS0|M0UVS0_HORVVUncharacterizedproteinOS=Hordeumvulgaresubsp.vulgarePE=4SV=1	23;23;14;13;13;3	23;23;14;13;13;3	2;2;0;0;0;0	tr|F2DCK0|F2DCK0_HORVV Predicted protein OS=Hordeum vulgare subsp. vulgare PE=2 SV=1;sp|Q40078|VATB1_HORVU V-type proton ATPase subunit B 1 OS=Hordeum vulgare PE=2 SV=1;tr|M0UVR8|M0UVR8_HORVV Uncharacterized protein OS=Hordeum vulgare subsp. vulgare PE=4 S	6	23	23	2	13	9	9	10	16	20	18	13	9	9	10	16	20	18	0	0	0	1	1	2	1	62.1	62.1	9.2	54.026	488	488;488;329;309;310;134	0	214.87	By MS/MS	By MS/MS	By MS/MS	By MS/MS	By MS/MS	By MS/MS	By MS/MS	37.3	25	27.3	26.8
sp|Q40079|VATB2_HORVUV-typeprotonATPasesubunitB2OS=HordeumvulgarePE=2SV=1;tr|M0YAZ9|M0YAZ9_HORVVUncharacterizedproteinOS=Hordeumvulgaresubsp.vulgarePE=3SV=1;tr|F2CY47|F2CY47_HORVVPredictedproteinOS=Hordeumvulgaresubsp.vulgarePE=2SV=1;tr|F2CQQ3|F2CQQ3_HORVVPredictedproteinOS=Hordeumvulgaresubsp.vulgarePE=2SV=1	sp|Q40079|VATB2_HORVUV-typeprotonATPasesubunitB2OS=HordeumvulgarePE=2SV=1;tr|M0YAZ9|M0YAZ9_HORVVUncharacterizedproteinOS=Hordeumvulgaresubsp.vulgarePE=3SV=1;tr|F2CY47|F2CY47_HORVVPredictedproteinOS=Hordeumvulgaresubsp.vulgarePE=2SV=1;tr|F2CQQ3|F2CQQ3_HORVVPredictedproteinOS=Hordeumvulgaresubsp.vulgarePE=2SV=1	22;22;22;22	1;1;1;1	1;1;1;1	sp|Q40079|VATB2_HORVU V-type proton ATPase subunit B 2 OS=Hordeum vulgare PE=2 SV=1;tr|M0YAZ9|M0YAZ9_HORVV Uncharacterized protein OS=Hordeum vulgare subsp. vulgare PE=3 SV=1;tr|F2CY47|F2CY47_HORVV Predicted protein OS=Hordeum vulgare subsp. vulgare PE=2 S	4	22	1	1	13	10	9	9	15	19	17	0	1	0	0	0	1	0	0	1	0	0	0	1	0	55.1	1.7	1.7	53.725	483	483;488;488;488	0.0092089	1.3241	By matching	By MS/MS	By matching	By matching	By matching	By MS/MS	By matching	37.7	26.9	27.5	25.5
tr|F2DIZ2|F2DIZ2_HORVVPredictedproteinOS=Hordeumvulgaresubsp.vulgarePE=2SV=1;sp|Q42840|HEM6_HORVUOxygen-dependentcoproporphyrinogen-IIIoxidase,chloroplasticOS=HordeumvulgareGN=CPXPE=2SV=1;tr|M0WUE2|M0WUE2_HORVVUncharacterizedproteinOS=Hordeumvulgaresubsp.vulgarePE=4SV=1;tr|M0W5X2|M0W5X2_HORVVUncharacterizedproteinOS=Hordeumvulgaresubsp.vulgarePE=4SV=1;tr|M0W5X3|M0W5X3_HORVVUncharacterizedproteinO…	tr|F2DIZ2|F2DIZ2_HORVVPredictedproteinOS=Hordeumvulgaresubsp.vulgarePE=2SV=1;sp|Q42840|HEM6_HORVUOxygen-dependentcoproporphyrinogen-IIIoxidase,chloroplasticOS=HordeumvulgareGN=CPXPE=2SV=1;tr|M0WUE2|M0WUE2_HORVVUncharacterizedproteinOS=Hordeumvulgaresubsp.vulgarePE=4SV=1	8;8;6;3;2;2;1	8;8;6;3;2;2;1	8;8;6;3;2;2;1	tr|F2DIZ2|F2DIZ2_HORVV Predicted protein OS=Hordeum vulgare subsp. vulgare PE=2 SV=1;sp|Q42840|HEM6_HORVU Oxygen-dependent coproporphyrinogen-III oxidase, chloroplastic OS=Hordeum vulgare GN=CPX PE=2 SV=1;tr|M0WUE2|M0WUE2_HORVV Uncharacterized protein OS=H	7	8	8	8	0	0	0	0	1	7	6	0	0	0	0	1	7	6	0	0	0	0	1	7	6	24.3	24.3	24.3	43.446	391	391;391;349;342;322;338;104	0	15.237					By MS/MS	By MS/MS	By MS/MS	0	0	0	0
sp|Q42841|COX5C_HORVUCytochromecoxidasesubunit5COS=HordeumvulgareGN=COX5CPE=3SV=3	sp|Q42841|COX5C_HORVUCytochromecoxidasesubunit5COS=HordeumvulgareGN=COX5CPE=3SV=3	1	1	1	sp|Q42841|COX5C_HORVU Cytochrome c oxidase subunit 5C OS=Hordeum vulgare GN=COX5C PE=3 SV=3	1	1	1	1	0	0	0	0	0	1	0	0	0	0	0	0	1	0	0	0	0	0	0	1	0	12.7	12.7	12.7	7.0262	63	63	1	-2						By MS/MS		0	0	0	0
tr|F2CQK2|F2CQK2_HORVVPredictedproteinOS=Hordeumvulgaresubsp.vulgarePE=2SV=1;tr|D3K4E0|D3K4E0_HORVUNADPH-protochlorophyllideoxidoreductaseBOS=HordeumvulgarePE=4SV=1;sp|Q42850|PORB_HORVUProtochlorophyllidereductaseB,chloroplasticOS=HordeumvulgareGN=PORBPE=2SV=1;tr|M0YV31|M0YV31_HORVVUncharacterizedproteinOS=Hordeumvulgaresubsp.vulgarePE=4SV=1;tr|F2CUR5|F2CUR5_HORVVPredictedproteinOS=Hordeumvulgare…	tr|F2CQK2|F2CQK2_HORVVPredictedproteinOS=Hordeumvulgaresubsp.vulgarePE=2SV=1;tr|D3K4E0|D3K4E0_HORVUNADPH-protochlorophyllideoxidoreductaseBOS=HordeumvulgarePE=4SV=1;sp|Q42850|PORB_HORVUProtochlorophyllidereductaseB,chloroplasticOS=HordeumvulgareGN=PORBPE=2SV=1;tr|M0YV31|M0YV31_HORVVUncharacterizedproteinOS=Hordeumvulgaresubsp.vulgarePE=4SV=1;tr|F2CUR5|F2CUR5_HORVVPredictedproteinOS=Hordeumvulgare…	6;6;6;5;4	6;6;6;5;4	6;6;6;5;4	tr|F2CQK2|F2CQK2_HORVV Predicted protein OS=Hordeum vulgare subsp. vulgare PE=2 SV=1;tr|D3K4E0|D3K4E0_HORVU NADPH-protochlorophyllide oxidoreductase B OS=Hordeum vulgare PE=4 SV=1;sp|Q42850|PORB_HORVU Protochlorophyllide reductase B, chloroplastic OS=Horde	5	6	6	6	2	2	0	0	0	6	4	2	2	0	0	0	6	4	2	2	0	0	0	6	4	25.6	25.6	25.6	42.148	395	395;395;395;284;138	0	73.593	By MS/MS	By MS/MS				By MS/MS	By MS/MS	9.4	7.6	0	0
sp|Q42855|DCUP_HORVUUroporphyrinogendecarboxylase(Fragment)OS=HordeumvulgareGN=DCUPPE=2SV=1;tr|F2DG56|F2DG56_HORVVUroporphyrinogendecarboxylaseOS=Hordeumvulgaresubsp.vulgarePE=2SV=1;tr|M0VX56|M0VX56_HORVVUncharacterizedproteinOS=Hordeumvulgaresubsp.vulgarePE=4SV=1	sp|Q42855|DCUP_HORVUUroporphyrinogendecarboxylase(Fragment)OS=HordeumvulgareGN=DCUPPE=2SV=1;tr|F2DG56|F2DG56_HORVVUroporphyrinogendecarboxylaseOS=Hordeumvulgaresubsp.vulgarePE=2SV=1;tr|M0VX56|M0VX56_HORVVUncharacterizedproteinOS=Hordeumvulgaresubsp.vulgarePE=4SV=1	6;6;4	6;6;4	6;6;4	sp|Q42855|DCUP_HORVU Uroporphyrinogen decarboxylase (Fragment) OS=Hordeum vulgare GN=DCUP PE=2 SV=1;tr|F2DG56|F2DG56_HORVV Uroporphyrinogen decarboxylase OS=Hordeum vulgare subsp. vulgare PE=2 SV=1;tr|M0VX56|M0VX56_HORVV Uncharacterized protein OS=Hordeum	3	6	6	6	1	1	0	0	0	5	3	1	1	0	0	0	5	3	1	1	0	0	0	5	3	31.2	31.2	31.2	36.667	330	330;395;178	0	60.483	By MS/MS	By MS/MS				By MS/MS	By MS/MS	6.1	2.7	0	0
tr|M0XMV1|M0XMV1_HORVVUncharacterizedproteinOS=Hordeumvulgaresubsp.vulgarePE=3SV=1;sp|Q43470|1433B_HORVU14-3-3-likeproteinBOS=HordeumvulgarePE=2SV=1	tr|M0XMV1|M0XMV1_HORVVUncharacterizedproteinOS=Hordeumvulgaresubsp.vulgarePE=3SV=1;sp|Q43470|1433B_HORVU14-3-3-likeproteinBOS=HordeumvulgarePE=2SV=1	18;18	11;11	8;8	tr|M0XMV1|M0XMV1_HORVV Uncharacterized protein OS=Hordeum vulgare subsp. vulgare PE=3 SV=1;sp|Q43470|1433B_HORVU 14-3-3-like protein B OS=Hordeum vulgare PE=2 SV=1	2	18	11	8	7	9	13	11	14	18	15	5	5	9	8	9	11	10	4	4	6	6	6	8	7	67.9	44.3	35.1	29.691	262	262;262	0	241.86	By MS/MS	By MS/MS	By MS/MS	By MS/MS	By MS/MS	By MS/MS	By MS/MS	36.6	43.1	57.6	54.6
sp|Q43472|GRP_HORVUGlycine-richRNA-bindingproteinblt801OS=HordeumvulgareGN=blt801PE=1SV=1	sp|Q43472|GRP_HORVUGlycine-richRNA-bindingproteinblt801OS=HordeumvulgareGN=blt801PE=1SV=1	10	1	1	sp|Q43472|GRP_HORVU Glycine-rich RNA-binding protein blt801 OS=Hordeum vulgare GN=blt801 PE=1 SV=1	1	10	1	1	8	5	5	5	5	8	7	1	1	1	1	1	1	1	1	1	1	1	1	1	1	64	11.2	11.2	15.926	161	161	0	2.7861	By MS/MS	By MS/MS	By MS/MS	By MS/MS	By MS/MS	By MS/MS	By MS/MS	57.8	42.2	42.2	42.2
tr|M0UKE8|M0UKE8_HORVVTubulinalphachainOS=Hordeumvulgaresubsp.vulgarePE=3SV=1;sp|Q43473|TBA1_HORVUTubulinalpha-1chainOS=HordeumvulgareGN=TUBA1PE=2SV=1	tr|M0UKE8|M0UKE8_HORVVTubulinalphachainOS=Hordeumvulgaresubsp.vulgarePE=3SV=1;sp|Q43473|TBA1_HORVUTubulinalpha-1chainOS=HordeumvulgareGN=TUBA1PE=2SV=1	14;14	2;2	1;1	tr|M0UKE8|M0UKE8_HORVV Tubulin alpha chain OS=Hordeum vulgare subsp. vulgare PE=3 SV=1;sp|Q43473|TBA1_HORVU Tubulin alpha-1 chain OS=Hordeum vulgare GN=TUBA1 PE=2 SV=1	2	14	2	1	8	11	11	11	12	13	12	1	1	1	0	0	1	1	0	1	0	0	0	1	1	40.7	6	3.1	49.596	450	450;450	0	18.749	By MS/MS	By MS/MS	By MS/MS	By matching	By matching	By MS/MS	By MS/MS	18.9	29.1	28.4	27.6
tr|M0YQW1|M0YQW1_HORVVUncharacterizedproteinOS=Hordeumvulgaresubsp.vulgarePE=3SV=1;tr|M0YQW0|M0YQW0_HORVVUncharacterizedproteinOS=Hordeumvulgaresubsp.vulgarePE=3SV=1;tr|F2CX94|F2CX94_HORVVPredictedproteinOS=Hordeumvulgaresubsp.vulgarePE=2SV=1;sp|Q43768|SYE_HORVUGlutamate--tRNAligase,chloroplastic/mitochondrialOS=HordeumvulgarePE=2SV=1	tr|M0YQW1|M0YQW1_HORVVUncharacterizedproteinOS=Hordeumvulgaresubsp.vulgarePE=3SV=1;tr|M0YQW0|M0YQW0_HORVVUncharacterizedproteinOS=Hordeumvulgaresubsp.vulgarePE=3SV=1;tr|F2CX94|F2CX94_HORVVPredictedproteinOS=Hordeumvulgaresubsp.vulgarePE=2SV=1;sp|Q43768|SYE_HORVUGlutamate--tRNAligase,chloroplastic/mitochondrialOS=HordeumvulgarePE=2SV=1	3;3;3;3	3;3;3;3	3;3;3;3	tr|M0YQW1|M0YQW1_HORVV Uncharacterized protein OS=Hordeum vulgare subsp. vulgare PE=3 SV=1;tr|M0YQW0|M0YQW0_HORVV Uncharacterized protein OS=Hordeum vulgare subsp. vulgare PE=3 SV=1;tr|F2CX94|F2CX94_HORVV Predicted protein OS=Hordeum vulgare subsp. vulgare	4	3	3	3	2	1	0	0	1	2	2	2	1	0	0	1	2	2	2	1	0	0	1	2	2	12.2	12.2	12.2	38.87	352	352;458;560;560	0	9.3919	By MS/MS	By MS/MS			By MS/MS	By MS/MS	By MS/MS	9.4	5.4	0	0
sp|Q43772|UGPA_HORVUUTP--glucose-1-phosphateuridylyltransferaseOS=HordeumvulgarePE=2SV=1;tr|M0USZ9|M0USZ9_HORVVUncharacterizedproteinOS=Hordeumvulgaresubsp.vulgarePE=4SV=1;tr|M0UT01|M0UT01_HORVVUncharacterizedproteinOS=Hordeumvulgaresubsp.vulgarePE=4SV=1	sp|Q43772|UGPA_HORVUUTP--glucose-1-phosphateuridylyltransferaseOS=HordeumvulgarePE=2SV=1	28;13;11	28;13;11	28;13;11	sp|Q43772|UGPA_HORVU UTP--glucose-1-phosphate uridylyltransferase OS=Hordeum vulgare PE=2 SV=1	3	28	28	28	19	19	18	20	23	26	25	19	19	18	20	23	26	25	19	19	18	20	23	26	25	79.1	79.1	79.1	51.644	473	473;209;155	0	323.31	By MS/MS	By MS/MS	By MS/MS	By MS/MS	By MS/MS	By MS/MS	By MS/MS	49.9	50.3	46.1	55.8
tr|M0ZAM5|M0ZAM5_HORVVS-adenosylmethioninesynthaseOS=Hordeumvulgaresubsp.vulgarePE=3SV=1;sp|Q4LB21|METK4_HORVUS-adenosylmethioninesynthase4OS=HordeumvulgareGN=SAM4PE=2SV=1;tr|M0ZAM4|M0ZAM4_HORVVUncharacterizedproteinOS=Hordeumvulgaresubsp.vulgarePE=4SV=1;tr|G9JKX7|G9JKX7_HORVUS-adenosylmethioninesynthetase(Fragment)OS=HordeumvulgarePE=2SV=1	tr|M0ZAM5|M0ZAM5_HORVVS-adenosylmethioninesynthaseOS=Hordeumvulgaresubsp.vulgarePE=3SV=1;sp|Q4LB21|METK4_HORVUS-adenosylmethioninesynthase4OS=HordeumvulgareGN=SAM4PE=2SV=1	23;23;9;3	23;23;9;3	15;15;6;1	tr|M0ZAM5|M0ZAM5_HORVV S-adenosylmethionine synthase OS=Hordeum vulgare subsp. vulgare PE=3 SV=1;sp|Q4LB21|METK4_HORVU S-adenosylmethionine synthase 4 OS=Hordeum vulgare GN=SAM4 PE=2 SV=1	4	23	23	15	13	9	9	11	14	23	22	13	9	9	11	14	23	22	7	5	5	5	8	15	14	81.8	81.8	52	43.157	396	396;396;125;165	0	323.31	By MS/MS	By MS/MS	By MS/MS	By MS/MS	By MS/MS	By MS/MS	By MS/MS	52	38.1	39.4	42.7
tr|F2CRM1|F2CRM1_HORVVS-adenosylmethioninesynthaseOS=Hordeumvulgaresubsp.vulgarePE=2SV=1;sp|Q4LB22|METK3_HORVUS-adenosylmethioninesynthase3OS=HordeumvulgareGN=SAM3PE=2SV=1;tr|M0XNT1|M0XNT1_HORVVS-adenosylmethioninesynthaseOS=Hordeumvulgaresubsp.vulgarePE=3SV=1;tr|M0XNT4|M0XNT4_HORVVUncharacterizedproteinOS=Hordeumvulgaresubsp.vulgarePE=4SV=1;tr|M0XNT5|M0XNT5_HORVVUncharacterizedproteinOS=Hordeumv…	tr|F2CRM1|F2CRM1_HORVVS-adenosylmethioninesynthaseOS=Hordeumvulgaresubsp.vulgarePE=2SV=1;sp|Q4LB22|METK3_HORVUS-adenosylmethioninesynthase3OS=HordeumvulgareGN=SAM3PE=2SV=1;tr|M0XNT1|M0XNT1_HORVVS-adenosylmethioninesynthaseOS=Hordeumvulgaresubsp.vulgarePE=3SV=1;tr|M0XNT4|M0XNT4_HORVVUncharacterizedproteinOS=Hordeumvulgaresubsp.vulgarePE=4SV=1;tr|M0XNT5|M0XNT5_HORVVUncharacterizedproteinOS=Hordeumv…	19;19;18;16;13;10;7	6;6;6;4;2;6;3	6;6;6;4;2;6;3	tr|F2CRM1|F2CRM1_HORVV S-adenosylmethionine synthase OS=Hordeum vulgare subsp. vulgare PE=2 SV=1;sp|Q4LB22|METK3_HORVU S-adenosylmethionine synthase 3 OS=Hordeum vulgare GN=SAM3 PE=2 SV=1;tr|M0XNT1|M0XNT1_HORVV S-adenosylmethionine synthase OS=Hordeum vulg	7	19	6	6	11	10	9	9	13	18	18	2	2	1	1	3	5	6	2	2	1	1	3	5	6	65.2	21.8	21.8	42.765	394	394;394;441;336;285;262;216	0	55.232	By MS/MS	By MS/MS	By MS/MS	By MS/MS	By MS/MS	By MS/MS	By MS/MS	43.1	39.6	36.8	37.3
tr|F2DA80|F2DA80_HORVVS-adenosylmethioninesynthaseOS=Hordeumvulgaresubsp.vulgarePE=2SV=1;tr|F2CT05|F2CT05_HORVVS-adenosylmethioninesynthaseOS=Hordeumvulgaresubsp.vulgarePE=2SV=1;sp|Q4LB23|METK2_HORVUS-adenosylmethioninesynthase2OS=HordeumvulgareGN=SAM2PE=2SV=1;sp|P50299|METK1_HORVUS-adenosylmethioninesynthase1OS=HordeumvulgareGN=SAM1PE=2SV=1;tr|M0YMP1|M0YMP1_HORVVS-adenosylmethioninesynthaseOS=Ho…	tr|F2DA80|F2DA80_HORVVS-adenosylmethioninesynthaseOS=Hordeumvulgaresubsp.vulgarePE=2SV=1;tr|F2CT05|F2CT05_HORVVS-adenosylmethioninesynthaseOS=Hordeumvulgaresubsp.vulgarePE=2SV=1;sp|Q4LB23|METK2_HORVUS-adenosylmethioninesynthase2OS=HordeumvulgareGN=SAM2PE=2SV=1;sp|P50299|METK1_HORVUS-adenosylmethioninesynthase1OS=HordeumvulgareGN=SAM1PE=2SV=1;tr|M0YMP1|M0YMP1_HORVVS-adenosylmethioninesynthaseOS=Ho…	19;19;19;16;14;13	11;11;11;9;8;8	4;4;4;4;4;2	tr|F2DA80|F2DA80_HORVV S-adenosylmethionine synthase OS=Hordeum vulgare subsp. vulgare PE=2 SV=1;tr|F2CT05|F2CT05_HORVV S-adenosylmethionine synthase OS=Hordeum vulgare subsp. vulgare PE=2 SV=1;sp|Q4LB23|METK2_HORVU S-adenosylmethionine synthase 2 OS=Horde	6	19	11	4	12	8	10	10	15	19	18	6	4	6	4	9	11	10	2	0	2	1	4	4	4	65.7	35.8	17	42.813	394	394;394;394;394;298;287	0	268.66	By MS/MS	By MS/MS	By MS/MS	By MS/MS	By MS/MS	By MS/MS	By MS/MS	47	33	41.1	42.1
tr|F2D7M5|F2D7M5_HORVVPredictedproteinOS=Hordeumvulgaresubsp.vulgarePE=2SV=1;sp|Q5EFU4|CRD1_HORVUMagnesium-protoporphyrinIXmonomethylester[oxidative]cyclase,chloroplasticOS=HordeumvulgareGN=CRD1PE=1SV=1;tr|M0WDB9|M0WDB9_HORVVUncharacterizedproteinOS=Hordeumvulgaresubsp.vulgarePE=4SV=1	tr|F2D7M5|F2D7M5_HORVVPredictedproteinOS=Hordeumvulgaresubsp.vulgarePE=2SV=1;sp|Q5EFU4|CRD1_HORVUMagnesium-protoporphyrinIXmonomethylester[oxidative]cyclase,chloroplasticOS=HordeumvulgareGN=CRD1PE=1SV=1;tr|M0WDB9|M0WDB9_HORVVUncharacterizedproteinOS=Hordeumvulgaresubsp.vulgarePE=4SV=1	2;2;1	2;2;1	2;2;1	tr|F2D7M5|F2D7M5_HORVV Predicted protein OS=Hordeum vulgare subsp. vulgare PE=2 SV=1;sp|Q5EFU4|CRD1_HORVU Magnesium-protoporphyrin IX monomethyl ester [oxidative] cyclase, chloroplastic OS=Hordeum vulgare GN=CRD1 PE=1 SV=1;tr|M0WDB9|M0WDB9_HORVV Uncharacte	3	2	2	2	0	0	0	0	0	2	1	0	0	0	0	0	2	1	0	0	0	0	0	2	1	6	6	6	48.161	417	417;417;207	0	8.7457						By MS/MS	By MS/MS	0	0	0	0
tr|M0ZAZ2|M0ZAZ2_HORVVChalcone-flavononeisomerasefamilyproteinOS=Hordeumvulgaresubsp.vulgarePE=3SV=1;tr|M0ZAZ3|M0ZAZ3_HORVVChalcone-flavononeisomerasefamilyproteinOS=Hordeumvulgaresubsp.vulgarePE=3SV=1;tr|F2EFM6|F2EFM6_HORVVChalcone-flavononeisomerasefamilyproteinOS=Hordeumvulgaresubsp.vulgarePE=2SV=1;tr|A0A068F4L9|A0A068F4L9_HORVUChalcone-flavononeisomerasefamilyproteinOS=HordeumvulgareGN=CHIPE=…	tr|M0ZAZ2|M0ZAZ2_HORVVChalcone-flavononeisomerasefamilyproteinOS=Hordeumvulgaresubsp.vulgarePE=3SV=1;tr|M0ZAZ3|M0ZAZ3_HORVVChalcone-flavononeisomerasefamilyproteinOS=Hordeumvulgaresubsp.vulgarePE=3SV=1;tr|F2EFM6|F2EFM6_HORVVChalcone-flavononeisomerasefamilyproteinOS=Hordeumvulgaresubsp.vulgarePE=2SV=1;tr|A0A068F4L9|A0A068F4L9_HORVUChalcone-flavononeisomerasefamilyproteinOS=HordeumvulgareGN=CHIPE=…	1;1;1;1;1	1;1;1;1;1	1;1;1;1;1	tr|M0ZAZ2|M0ZAZ2_HORVV Chalcone-flavonone isomerase family protein OS=Hordeum vulgare subsp. vulgare PE=3 SV=1;tr|M0ZAZ3|M0ZAZ3_HORVV Chalcone-flavonone isomerase family protein OS=Hordeum vulgare subsp. vulgare PE=3 SV=1;tr|F2EFM6|F2EFM6_HORVV Chalcone-fl	5	1	1	1	0	0	0	0	0	1	1	0	0	0	0	0	1	1	0	0	0	0	0	1	1	13.2	13.2	13.2	15.43	151	151;215;231;231;231	0.0057618	1.4785						By MS/MS	By MS/MS	0	0	0	0
sp|Q949H0|RS7_HORVU40SribosomalproteinS7OS=HordeumvulgareGN=RPS7PE=2SV=1;tr|M0WY99|M0WY99_HORVVUncharacterizedproteinOS=Hordeumvulgaresubsp.vulgarePE=4SV=1;tr|M0WY98|M0WY98_HORVVUncharacterizedproteinOS=Hordeumvulgaresubsp.vulgarePE=4SV=1	sp|Q949H0|RS7_HORVU40SribosomalproteinS7OS=HordeumvulgareGN=RPS7PE=2SV=1;tr|M0WY99|M0WY99_HORVVUncharacterizedproteinOS=Hordeumvulgaresubsp.vulgarePE=4SV=1;tr|M0WY98|M0WY98_HORVVUncharacterizedproteinOS=Hordeumvulgaresubsp.vulgarePE=4SV=1	8;8;5	8;8;5	6;6;3	sp|Q949H0|RS7_HORVU 40S ribosomal protein S7 OS=Hordeum vulgare GN=RPS7 PE=2 SV=1;tr|M0WY99|M0WY99_HORVV Uncharacterized protein OS=Hordeum vulgare subsp. vulgare PE=4 SV=1;tr|M0WY98|M0WY98_HORVV Uncharacterized protein OS=Hordeum vulgare subsp. vulgare PE	3	8	8	6	6	4	4	5	8	8	8	6	4	4	5	8	8	8	4	3	3	3	6	6	6	43.5	43.5	38.2	22.077	191	191;192;141	0	88.883	By MS/MS	By MS/MS	By MS/MS	By MS/MS	By MS/MS	By MS/MS	By MS/MS	28.8	19.9	22	20.4
tr|M0YMF1|M0YMF1_HORVVTubulinalphachainOS=Hordeumvulgaresubsp.vulgarePE=3SV=1;sp|Q96460|TBA2_HORVUTubulinalpha-2chainOS=HordeumvulgareGN=TUBA2PE=2SV=1	tr|M0YMF1|M0YMF1_HORVVTubulinalphachainOS=Hordeumvulgaresubsp.vulgarePE=3SV=1;sp|Q96460|TBA2_HORVUTubulinalpha-2chainOS=HordeumvulgareGN=TUBA2PE=2SV=1	21;21	21;21	3;3	tr|M0YMF1|M0YMF1_HORVV Tubulin alpha chain OS=Hordeum vulgare subsp. vulgare PE=3 SV=1;sp|Q96460|TBA2_HORVU Tubulin alpha-2 chain OS=Hordeum vulgare GN=TUBA2 PE=2 SV=1	2	21	21	3	13	18	17	17	19	21	20	13	18	17	17	19	21	20	1	1	1	1	2	3	3	68.3	68.3	15.7	49.7	451	451;451	0	300.43	By MS/MS	By MS/MS	By MS/MS	By MS/MS	By MS/MS	By MS/MS	By MS/MS	38.1	55	53	49.7
tr|F2EFD1|F2EFD1_HORVV40SribosomalproteinS27OS=Hordeumvulgaresubsp.vulgarePE=2SV=1;sp|Q96564|RS27_HORVU40SribosomalproteinS27OS=HordeumvulgareGN=RPS27PE=3SV=2	tr|F2EFD1|F2EFD1_HORVV40SribosomalproteinS27OS=Hordeumvulgaresubsp.vulgarePE=2SV=1;sp|Q96564|RS27_HORVU40SribosomalproteinS27OS=HordeumvulgareGN=RPS27PE=3SV=2	3;3	3;3	3;3	tr|F2EFD1|F2EFD1_HORVV 40S ribosomal protein S27 OS=Hordeum vulgare subsp. vulgare PE=2 SV=1;sp|Q96564|RS27_HORVU 40S ribosomal protein S27 OS=Hordeum vulgare GN=RPS27 PE=3 SV=2	2	3	3	3	2	1	1	1	1	3	2	2	1	1	1	1	3	2	2	1	1	1	1	3	2	44.2	44.2	44.2	9.5691	86	86;86	0	9.9871	By MS/MS	By MS/MS	By MS/MS	By MS/MS	By MS/MS	By MS/MS	By MS/MS	29.1	9.3	9.3	9.3
tr|F2CTT6|F2CTT6_HORVVMethylthioribose-1-phosphateisomeraseOS=Hordeumvulgaresubsp.vulgarePE=2SV=1;sp|Q9AYT7|MTNA_HORVUMethylthioribose-1-phosphateisomeraseOS=HordeumvulgareGN=IDI2PE=2SV=1;tr|M0YNG3|M0YNG3_HORVVUncharacterizedproteinOS=Hordeumvulgaresubsp.vulgarePE=3SV=1	tr|F2CTT6|F2CTT6_HORVVMethylthioribose-1-phosphateisomeraseOS=Hordeumvulgaresubsp.vulgarePE=2SV=1;sp|Q9AYT7|MTNA_HORVUMethylthioribose-1-phosphateisomeraseOS=HordeumvulgareGN=IDI2PE=2SV=1;tr|M0YNG3|M0YNG3_HORVVUncharacterizedproteinOS=Hordeumvulgaresubsp.vulgarePE=3SV=1	9;9;6	9;9;6	9;9;6	tr|F2CTT6|F2CTT6_HORVV Methylthioribose-1-phosphate isomerase OS=Hordeum vulgare subsp. vulgare PE=2 SV=1;sp|Q9AYT7|MTNA_HORVU Methylthioribose-1-phosphate isomerase OS=Hordeum vulgare GN=IDI2 PE=2 SV=1;tr|M0YNG3|M0YNG3_HORVV Uncharacterized protein OS=Hor	3	9	9	9	1	3	3	3	4	9	8	1	3	3	3	4	9	8	1	3	3	3	4	9	8	34.6	34.6	34.6	38.573	367	367;367;261	0	28.37	By MS/MS	By MS/MS	By MS/MS	By MS/MS	By MS/MS	By MS/MS	By MS/MS	3.5	9.3	9	9.8
tr|F2DWT1|F2DWT1_HORVVPredictedproteinOS=Hordeumvulgaresubsp.vulgarePE=2SV=1;sp|Q9M5G3|TCTP_HORVUTranslationally-controlledtumorproteinhomologOS=HordeumvulgareGN=TCTPPE=2SV=2	tr|F2DWT1|F2DWT1_HORVVPredictedproteinOS=Hordeumvulgaresubsp.vulgarePE=2SV=1;sp|Q9M5G3|TCTP_HORVUTranslationally-controlledtumorproteinhomologOS=HordeumvulgareGN=TCTPPE=2SV=2	7;7	7;7	7;7	tr|F2DWT1|F2DWT1_HORVV Predicted protein OS=Hordeum vulgare subsp. vulgare PE=2 SV=1;sp|Q9M5G3|TCTP_HORVU Translationally-controlled tumor protein homolog OS=Hordeum vulgare GN=TCTP PE=2 SV=2	2	7	7	7	5	2	3	2	5	7	6	5	2	3	2	5	7	6	5	2	3	2	5	7	6	35.7	35.7	35.7	18.884	168	168;168	0	44.999	By MS/MS	By MS/MS	By MS/MS	By MS/MS	By MS/MS	By MS/MS	By MS/MS	25.6	10.7	16.7	13.7
sp|Q9MBC2|MMT1_HORVUMethionineS-methyltransferaseOS=HordeumvulgareGN=MMT1PE=1SV=1;tr|M0XG50|M0XG50_HORVVMethionineS-methyltransferaseOS=Hordeumvulgaresubsp.vulgarePE=3SV=1;tr|F2DQP8|F2DQP8_HORVVMethionineS-methyltransferaseOS=Hordeumvulgaresubsp.vulgarePE=2SV=1;tr|M0X999|M0X999_HORVVUncharacterizedproteinOS=Hordeumvulgaresubsp.vulgarePE=4SV=1;tr|M0X997|M0X997_HORVVUncharacterizedproteinOS=Hordeum…	sp|Q9MBC2|MMT1_HORVUMethionineS-methyltransferaseOS=HordeumvulgareGN=MMT1PE=1SV=1;tr|M0XG50|M0XG50_HORVVMethionineS-methyltransferaseOS=Hordeumvulgaresubsp.vulgarePE=3SV=1;tr|F2DQP8|F2DQP8_HORVVMethionineS-methyltransferaseOS=Hordeumvulgaresubsp.vulgarePE=2SV=1	28;25;25;3;3;3;2;2;2;2;1;1;1;1;1;1;1;1	28;25;25;3;3;3;2;2;2;2;1;1;1;1;1;1;1;1	28;25;25;3;3;3;2;2;2;2;1;1;1;1;1;1;1;1	sp|Q9MBC2|MMT1_HORVU Methionine S-methyltransferase OS=Hordeum vulgare GN=MMT1 PE=1 SV=1;tr|M0XG50|M0XG50_HORVV Methionine S-methyltransferase OS=Hordeum vulgare subsp. vulgare PE=3 SV=1;tr|F2DQP8|F2DQP8_HORVV Methionine S-methyltransferase OS=Hordeum vulg	18	28	28	28	18	15	2	12	12	21	21	18	15	2	12	12	21	21	18	15	2	12	12	21	21	37.1	37.1	37.1	119.88	1088	1088;997;1103;483;542;561;338;481;857;906;354;636;656;689;796;974;1003;1097	0	164.32	By MS/MS	By MS/MS	By MS/MS	By MS/MS	By MS/MS	By MS/MS	By MS/MS	22.6	19	1.7	15.1
sp|Q9SCB9|VATC_HORVUV-typeprotonATPasesubunitCOS=HordeumvulgareGN=VATCPE=1SV=1	sp|Q9SCB9|VATC_HORVUV-typeprotonATPasesubunitCOS=HordeumvulgareGN=VATCPE=1SV=1	20	20	12	sp|Q9SCB9|VATC_HORVU V-type proton ATPase subunit C OS=Hordeum vulgare GN=VATC PE=1 SV=1	1	20	20	12	10	6	6	3	10	14	14	10	6	6	3	10	14	14	7	5	3	2	7	7	8	59.9	59.9	35	39.984	354	354	0	141.04	By MS/MS	By MS/MS	By MS/MS	By MS/MS	By MS/MS	By MS/MS	By MS/MS	41	24	20.1	13
tr|M0V8U0|M0V8U0_HORVVChlorophylla-bbindingprotein,chloroplasticOS=Hordeumvulgaresubsp.vulgarePE=3SV=1;sp|Q9SDM1|CB121_HORVUChlorophylla-bbindingprotein1B-21,chloroplasticOS=HordeumvulgareGN=LHCIb-21PE=1SV=1;tr|M0V8T9|M0V8T9_HORVVChlorophylla-bbindingprotein,chloroplasticOS=Hordeumvulgaresubsp.vulgarePE=3SV=1;tr|M0V8U2|M0V8U2_HORVVChlorophylla-bbindingprotein,chloroplasticOS=Hordeumvulgaresubsp.v…	tr|M0V8U0|M0V8U0_HORVVChlorophylla-bbindingprotein,chloroplasticOS=Hordeumvulgaresubsp.vulgarePE=3SV=1;sp|Q9SDM1|CB121_HORVUChlorophylla-bbindingprotein1B-21,chloroplasticOS=HordeumvulgareGN=LHCIb-21PE=1SV=1;tr|M0V8T9|M0V8T9_HORVVChlorophylla-bbindingprotein,chloroplasticOS=Hordeumvulgaresubsp.vulgarePE=3SV=1;tr|M0V8U2|M0V8U2_HORVVChlorophylla-bbindingprotein,chloroplasticOS=Hordeumvulgaresubsp.v…	2;2;2;1;1	2;2;2;1;1	2;2;2;1;1	tr|M0V8U0|M0V8U0_HORVV Chlorophyll a-b binding protein, chloroplastic OS=Hordeum vulgare subsp. vulgare PE=3 SV=1;sp|Q9SDM1|CB121_HORVU Chlorophyll a-b binding protein 1B-21, chloroplastic OS=Hordeum vulgare GN=LHC Ib-21 PE=1 SV=1;tr|M0V8T9|M0V8T9_HORVV Ch	5	2	2	2	0	0	0	0	2	2	1	0	0	0	0	2	2	1	0	0	0	0	2	2	1	19.6	19.6	19.6	22.628	209	209;245;247;88;121	0	2.9524					By MS/MS	By MS/MS	By MS/MS	0	0	0	0
tr|M0XJ10|M0XJ10_HORVVDolichyl-diphosphooligosaccharide--proteinglycosyltransferasesubunitDAD1OS=Hordeumvulgaresubsp.vulgarePE=3SV=1;tr|F2E2G7|F2E2G7_HORVVDolichyl-diphosphooligosaccharide--proteinglycosyltransferasesubunitDAD1OS=Hordeumvulgaresubsp.vulgarePE=2SV=1;tr|F2D2J1|F2D2J1_HORVVDolichyl-diphosphooligosaccharide--proteinglycosyltransferasesubunitDAD1OS=Hordeumvulgaresubsp.vulgarePE=2SV=1;…	tr|M0XJ10|M0XJ10_HORVVDolichyl-diphosphooligosaccharide--proteinglycosyltransferasesubunitDAD1OS=Hordeumvulgaresubsp.vulgarePE=3SV=1;tr|F2E2G7|F2E2G7_HORVVDolichyl-diphosphooligosaccharide--proteinglycosyltransferasesubunitDAD1OS=Hordeumvulgaresubsp.vulgarePE=2SV=1;tr|F2D2J1|F2D2J1_HORVVDolichyl-diphosphooligosaccharide--proteinglycosyltransferasesubunitDAD1OS=Hordeumvulgaresubsp.vulgarePE=2SV=1;…	2;2;2;2;2	2;2;2;2;2	2;2;2;2;2	tr|M0XJ10|M0XJ10_HORVV Dolichyl-diphosphooligosaccharide--protein glycosyltransferase subunit DAD1 OS=Hordeum vulgare subsp. vulgare PE=3 SV=1;tr|F2E2G7|F2E2G7_HORVV Dolichyl-diphosphooligosaccharide--protein glycosyltransferase subunit DAD1 OS=Hordeum vul	5	2	2	2	1	0	1	1	0	2	1	1	0	1	1	0	2	1	1	0	1	1	0	2	1	15.8	15.8	15.8	12.323	114	114;114;114;114;114	0	3.1665	By MS/MS		By MS/MS	By MS/MS		By MS/MS	By MS/MS	8.8	0	8.8	8.8
tr|M0WX93|M0WX93_HORVVUncharacterizedproteinOS=Hordeumvulgaresubsp.vulgarePE=4SV=1;tr|F2DHR1|F2DHR1_HORVVPredictedproteinOS=Hordeumvulgaresubsp.vulgarePE=2SV=1;sp|Q9ST03|NAATB_HORVUNicotianamineaminotransferaseBOS=HordeumvulgareGN=naat-BPE=1SV=2	tr|M0WX93|M0WX93_HORVVUncharacterizedproteinOS=Hordeumvulgaresubsp.vulgarePE=4SV=1;tr|F2DHR1|F2DHR1_HORVVPredictedproteinOS=Hordeumvulgaresubsp.vulgarePE=2SV=1;sp|Q9ST03|NAATB_HORVUNicotianamineaminotransferaseBOS=HordeumvulgareGN=naat-BPE=1SV=2	1;1;1	1;1;1	1;1;1	tr|M0WX93|M0WX93_HORVV Uncharacterized protein OS=Hordeum vulgare subsp. vulgare PE=4 SV=1;tr|F2DHR1|F2DHR1_HORVV Predicted protein OS=Hordeum vulgare subsp. vulgare PE=2 SV=1;sp|Q9ST03|NAATB_HORVU Nicotianamine aminotransferase B OS=Hordeum vulgare GN=naa	3	1	1	1	1	0	0	0	0	0	0	1	0	0	0	0	0	0	1	0	0	0	0	0	0	3.1	3.1	3.1	57.987	551	551;551;551	0.0032916	1.7197	By MS/MS							3.1	0	0	0
tr|M0Y8U1|M0Y8U1_HORVV40SribosomalproteinS12OS=Hordeumvulgaresubsp.vulgarePE=3SV=1;sp|Q9XHS0|RS12_HORVU40SribosomalproteinS12OS=HordeumvulgareGN=RPS12PE=2SV=1;tr|M0Y8U3|M0Y8U3_HORVV40SribosomalproteinS12OS=Hordeumvulgaresubsp.vulgarePE=3SV=1	tr|M0Y8U1|M0Y8U1_HORVV40SribosomalproteinS12OS=Hordeumvulgaresubsp.vulgarePE=3SV=1;sp|Q9XHS0|RS12_HORVU40SribosomalproteinS12OS=HordeumvulgareGN=RPS12PE=2SV=1;tr|M0Y8U3|M0Y8U3_HORVV40SribosomalproteinS12OS=Hordeumvulgaresubsp.vulgarePE=3SV=1	8;8;7	8;8;7	4;4;3	tr|M0Y8U1|M0Y8U1_HORVV 40S ribosomal protein S12 OS=Hordeum vulgare subsp. vulgare PE=3 SV=1;sp|Q9XHS0|RS12_HORVU 40S ribosomal protein S12 OS=Hordeum vulgare GN=RPS12 PE=2 SV=1;tr|M0Y8U3|M0Y8U3_HORVV 40S ribosomal protein S12 OS=Hordeum vulgare subsp. vul	3	8	8	4	5	1	2	1	5	7	7	5	1	2	1	5	7	7	3	0	1	0	2	4	3	58.7	58.7	32.9	15.295	143	143;143;127	0	209.16	By MS/MS	By MS/MS	By MS/MS	By MS/MS	By MS/MS	By MS/MS	By MS/MS	51	7	20.3	7
tr|M0YJF4|M0YJF4_HORVVTubulinalphachainOS=Hordeumvulgaresubsp.vulgarePE=3SV=1;tr|F2CXV9|F2CXV9_HORVVTubulinalphachainOS=Hordeumvulgaresubsp.vulgarePE=2SV=1;sp|Q9ZRR5|TBA3_HORVUTubulinalpha-3chainOS=HordeumvulgareGN=TUBA3PE=2SV=1	tr|M0YJF4|M0YJF4_HORVVTubulinalphachainOS=Hordeumvulgaresubsp.vulgarePE=3SV=1;tr|F2CXV9|F2CXV9_HORVVTubulinalphachainOS=Hordeumvulgaresubsp.vulgarePE=2SV=1;sp|Q9ZRR5|TBA3_HORVUTubulinalpha-3chainOS=HordeumvulgareGN=TUBA3PE=2SV=1	21;21;21	3;3;3	1;1;1	tr|M0YJF4|M0YJF4_HORVV Tubulin alpha chain OS=Hordeum vulgare subsp. vulgare PE=3 SV=1;tr|F2CXV9|F2CXV9_HORVV Tubulin alpha chain OS=Hordeum vulgare subsp. vulgare PE=2 SV=1;sp|Q9ZRR5|TBA3_HORVU Tubulin alpha-3 chain OS=Hordeum vulgare GN=TUBA3 PE=2 SV=1	3	21	3	1	13	18	17	17	19	20	20	1	1	1	1	2	2	3	0	0	0	0	0	0	1	73	16.8	5	46.533	422	422;451;451	0	28.44	By MS/MS	By MS/MS	By MS/MS	By MS/MS	By MS/MS	By MS/MS	By MS/MS	40.8	58.8	56.6	53.1
tr|A0A023ZSJ7|A0A023ZSJ7_HORVVBetasubunitofproteinfarnesyltransferaseERA1OS=Hordeumvulgaresubsp.vulgarePE=2SV=1;tr|F2EF03|F2EF03_HORVVPredictedproteinOS=Hordeumvulgaresubsp.vulgarePE=2SV=1;tr|M0Y9Y7|M0Y9Y7_HORVVUncharacterizedproteinOS=Hordeumvulgaresubsp.vulgarePE=4SV=1	tr|A0A023ZSJ7|A0A023ZSJ7_HORVVBetasubunitofproteinfarnesyltransferaseERA1OS=Hordeumvulgaresubsp.vulgarePE=2SV=1;tr|F2EF03|F2EF03_HORVVPredictedproteinOS=Hordeumvulgaresubsp.vulgarePE=2SV=1	4;3;1	4;3;1	4;3;1	tr|A0A023ZSJ7|A0A023ZSJ7_HORVV Beta subunit of protein farnesyl transferase ERA1 OS=Hordeum vulgare subsp. vulgare PE=2 SV=1;tr|F2EF03|F2EF03_HORVV Predicted protein OS=Hordeum vulgare subsp. vulgare PE=2 SV=1	3	4	4	4	0	0	0	1	1	2	1	0	0	0	1	1	2	1	0	0	0	1	1	2	1	9.7	9.7	9.7	51.139	466	466;455;351	0	4.2234				By MS/MS	By MS/MS	By MS/MS	By MS/MS	0	0	0	4.1
tr|M0V9Y3|M0V9Y3_HORVVUncharacterizedproteinOS=Hordeumvulgaresubsp.vulgarePE=3SV=1;tr|A0A023ZT67|A0A023ZT67_HORVVPutativesyntaxin-relatedproteinOS=Hordeumvulgaresubsp.vulgarePE=2SV=1	tr|M0V9Y3|M0V9Y3_HORVVUncharacterizedproteinOS=Hordeumvulgaresubsp.vulgarePE=3SV=1;tr|A0A023ZT67|A0A023ZT67_HORVVPutativesyntaxin-relatedproteinOS=Hordeumvulgaresubsp.vulgarePE=2SV=1	2;2	2;2	2;2	tr|M0V9Y3|M0V9Y3_HORVV Uncharacterized protein OS=Hordeum vulgare subsp. vulgare PE=3 SV=1;tr|A0A023ZT67|A0A023ZT67_HORVV Putative syntaxin-related protein OS=Hordeum vulgare subsp. vulgare PE=2 SV=1	2	2	2	2	0	1	2	0	1	2	1	0	1	2	0	1	2	1	0	1	2	0	1	2	1	22	22	22	18.338	159	159;279	0	9.7103		By MS/MS	By MS/MS		By MS/MS	By MS/MS	By MS/MS	0	8.2	22	0
tr|F2DFP7|F2DFP7_HORVVPredictedproteinOS=Hordeumvulgaresubsp.vulgarePE=2SV=1;tr|A0A0D5CPA7|A0A0D5CPA7_HORVVPutativecellulosesynthase-likeproteinD2OS=Hordeumvulgaresubsp.vulgareGN=CslD2PE=3SV=1	tr|F2DFP7|F2DFP7_HORVVPredictedproteinOS=Hordeumvulgaresubsp.vulgarePE=2SV=1;tr|A0A0D5CPA7|A0A0D5CPA7_HORVVPutativecellulosesynthase-likeproteinD2OS=Hordeumvulgaresubsp.vulgareGN=CslD2PE=3SV=1	3;3	3;3	3;3	tr|F2DFP7|F2DFP7_HORVV Predicted protein OS=Hordeum vulgare subsp. vulgare PE=2 SV=1;tr|A0A0D5CPA7|A0A0D5CPA7_HORVV Putative cellulose synthase-like protein D2 OS=Hordeum vulgare subsp. vulgare GN=CslD2 PE=3 SV=1	2	3	3	3	0	2	0	0	0	1	1	0	2	0	0	0	1	1	0	2	0	0	0	1	1	2.8	2.8	2.8	131.84	1188	1188;1188	0	5.0596		By MS/MS				By MS/MS	By MS/MS	0	1.8	0	0
tr|M0V397|M0V397_HORVVUncharacterizedproteinOS=Hordeumvulgaresubsp.vulgarePE=3SV=1;tr|F2DWY9|F2DWY9_HORVVPredictedproteinOS=Hordeumvulgaresubsp.vulgarePE=2SV=1;tr|M0V3A1|M0V3A1_HORVVUncharacterizedproteinOS=Hordeumvulgaresubsp.vulgarePE=3SV=1;tr|M0V3A4|M0V3A4_HORVVUncharacterizedproteinOS=Hordeumvulgaresubsp.vulgarePE=3SV=1;tr|M0V3A2|M0V3A2_HORVVUncharacterizedproteinOS=Hordeumvulgaresubsp.vulgar…	tr|M0V397|M0V397_HORVVUncharacterizedproteinOS=Hordeumvulgaresubsp.vulgarePE=3SV=1;tr|F2DWY9|F2DWY9_HORVVPredictedproteinOS=Hordeumvulgaresubsp.vulgarePE=2SV=1;tr|M0V3A1|M0V3A1_HORVVUncharacterizedproteinOS=Hordeumvulgaresubsp.vulgarePE=3SV=1;tr|M0V3A4|M0V3A4_HORVVUncharacterizedproteinOS=Hordeumvulgaresubsp.vulgarePE=3SV=1;tr|M0V3A2|M0V3A2_HORVVUncharacterizedproteinOS=Hordeumvulgaresubsp.vulgar…	1;1;1;1;1;1	1;1;1;1;1;1	1;1;1;1;1;1	tr|M0V397|M0V397_HORVV Uncharacterized protein OS=Hordeum vulgare subsp. vulgare PE=3 SV=1;tr|F2DWY9|F2DWY9_HORVV Predicted protein OS=Hordeum vulgare subsp. vulgare PE=2 SV=1;tr|M0V3A1|M0V3A1_HORVV Uncharacterized protein OS=Hordeum vulgare subsp. vulgare	6	1	1	1	0	0	0	0	0	1	1	0	0	0	0	0	1	1	0	0	0	0	0	1	1	7.3	7.3	7.3	22.328	192	192;211;287;336;345;345	0	36.125						By MS/MS	By MS/MS	0	0	0	0
tr|A0A0K0VKK1|A0A0K0VKK1_HORVUCSP1OS=HordeumvulgareGN=CSP1PE=2SV=1	tr|A0A0K0VKK1|A0A0K0VKK1_HORVUCSP1OS=HordeumvulgareGN=CSP1PE=2SV=1	8	5	2	tr|A0A0K0VKK1|A0A0K0VKK1_HORVU CSP1 OS=Hordeum vulgare GN=CSP1 PE=2 SV=1	1	8	5	2	7	6	7	7	6	7	7	5	4	5	5	3	4	4	2	2	2	2	1	2	2	77.6	52.7	29.4	18.796	201	201	0	69.771	By MS/MS	By MS/MS	By MS/MS	By MS/MS	By MS/MS	By MS/MS	By MS/MS	73.1	62.2	73.1	73.1
tr|A0A1C9ZP01|A0A1C9ZP01_HORVVNADHdehydrogenasesubunit7OS=Hordeumvulgaresubsp.vulgareGN=nad7PE=3SV=1;tr|A0A0K0YH42|A0A0K0YH42_HORVSNADHdehydrogenasesubunit7OS=Hordeumvulgaresubsp.spontaneumGN=nad7PE=3SV=1;tr|A0A191TDL4|A0A191TDL4_HORVVNADHdehydrogenasesubunit7OS=Hordeumvulgaresubsp.vulgareGN=nad7PE=4SV=1;tr|M0W3K3|M0W3K3_HORVVUncharacterizedproteinOS=Hordeumvulgaresubsp.vulgarePE=4SV=1	tr|A0A1C9ZP01|A0A1C9ZP01_HORVVNADHdehydrogenasesubunit7OS=Hordeumvulgaresubsp.vulgareGN=nad7PE=3SV=1;tr|A0A0K0YH42|A0A0K0YH42_HORVSNADHdehydrogenasesubunit7OS=Hordeumvulgaresubsp.spontaneumGN=nad7PE=3SV=1;tr|A0A191TDL4|A0A191TDL4_HORVVNADHdehydrogenasesubunit7OS=Hordeumvulgaresubsp.vulgareGN=nad7PE=4SV=1;tr|M0W3K3|M0W3K3_HORVVUncharacterizedproteinOS=Hordeumvulgaresubsp.vulgarePE=4SV=1	7;7;6;4	1;1;1;1	1;1;1;1	tr|A0A1C9ZP01|A0A1C9ZP01_HORVV NADH dehydrogenase subunit 7 OS=Hordeum vulgare subsp. vulgare GN=nad7 PE=3 SV=1;tr|A0A0K0YH42|A0A0K0YH42_HORVS NADH dehydrogenase subunit 7 OS=Hordeum vulgare subsp. spontaneum GN=nad7 PE=3 SV=1;tr|A0A191TDL4|A0A191TDL4_HORV	4	7	1	1	3	2	2	2	4	6	7	0	0	0	0	1	1	1	0	0	0	0	1	1	1	18.3	3.6	3.6	44.278	394	394;394;312;168	0	6.4606	By matching	By matching	By matching	By matching	By MS/MS	By MS/MS	By MS/MS	7.6	5.6	5.6	5.6
tr|A0A0K0YH82|A0A0K0YH82_HORVSNADHdehydrogenasesubunit7OS=Hordeumvulgaresubsp.spontaneumGN=nad7PE=2SV=1	tr|A0A0K0YH82|A0A0K0YH82_HORVSNADHdehydrogenasesubunit7OS=Hordeumvulgaresubsp.spontaneumGN=nad7PE=2SV=1	8	8	2	tr|A0A0K0YH82|A0A0K0YH82_HORVS NADH dehydrogenase subunit 7 OS=Hordeum vulgare subsp. spontaneum GN=nad7 PE=2 SV=1	1	8	8	2	3	2	2	2	4	7	8	3	2	2	2	4	7	8	0	0	0	0	1	2	2	21.6	21.6	6.9	44.446	394	394	0	65.742	By MS/MS	By MS/MS	By MS/MS	By MS/MS	By MS/MS	By MS/MS	By MS/MS	7.6	5.6	5.6	5.6
tr|C7BWH4|C7BWH4_HORVUEukaryotictranslationinitiationfactor4EOS=HordeumvulgareGN=eIF4EPE=2SV=2;tr|B8Y452|B8Y452_HORVUEukaryotictranslationinitiationfactor4EOS=HordeumvulgareGN=eIF4EPE=2SV=1;tr|B8Y450|B8Y450_HORVVEukaryotictranslationinitiationfactor4EOS=Hordeumvulgaresubsp.vulgareGN=eIF4EPE=2SV=1;tr|A0A0M4UW53|A0A0M4UW53_HORVUEukaryotictranslationinitiationfactor4EOS=HordeumvulgareGN=eIF4EPE=3SV=…	tr|C7BWH4|C7BWH4_HORVUEukaryotictranslationinitiationfactor4EOS=HordeumvulgareGN=eIF4EPE=2SV=2;tr|B8Y452|B8Y452_HORVUEukaryotictranslationinitiationfactor4EOS=HordeumvulgareGN=eIF4EPE=2SV=1;tr|B8Y450|B8Y450_HORVVEukaryotictranslationinitiationfactor4EOS=Hordeumvulgaresubsp.vulgareGN=eIF4EPE=2SV=1;tr|A0A0M4UW53|A0A0M4UW53_HORVUEukaryotictranslationinitiationfactor4EOS=HordeumvulgareGN=eIF4EPE=3SV=…	5;5;5;5;5;4;4;4;4;4;4;4;4;4;4;4;4;4;4;4;4;4;4;4;4;4;4;4;4;4;4;4;3;3;3;3;3;3;3;3;3;3;3;3;3;3;3;3;3;3;3;3;3;3;3;3;3;3;2;2;2;2;2;2;1;1;1;1	5;5;5;5;5;4;4;4;4;4;4;4;4;4;4;4;4;4;4;4;4;4;4;4;4;4;4;4;4;4;4;4;3;3;3;3;3;3;3;3;3;3;3;3;3;3;3;3;3;3;3;3;3;3;3;3;3;3;2;2;2;2;2;2;1;1;1;1	5;5;5;5;5;4;4;4;4;4;4;4;4;4;4;4;4;4;4;4;4;4;4;4;4;4;4;4;4;4;4;4;3;3;3;3;3;3;3;3;3;3;3;3;3;3;3;3;3;3;3;3;3;3;3;3;3;3;2;2;2;2;2;2;1;1;1;1	tr|C7BWH4|C7BWH4_HORVU Eukaryotic translation initiation factor 4E OS=Hordeum vulgare GN=eIF4E PE=2 SV=2;tr|B8Y452|B8Y452_HORVU Eukaryotic translation initiation factor 4E OS=Hordeum vulgare GN=eIF4E PE=2 SV=1;tr|B8Y450|B8Y450_HORVV Eukaryotic translation	68	5	5	5	3	2	4	1	2	3	3	3	2	4	1	2	3	3	3	2	4	1	2	3	3	34.9	34.9	34.9	23.858	215	215;215;215;215;215;211;215;215;215;215;215;215;215;215;215;215;215;215;215;215;215;215;215;215;215;215;215;215;215;215;218;219;161;215;215;215;215;215;215;215;215;215;215;215;215;215;215;215;215;215;215;215;215;215;215;215;215;218;128;173;173;173;173;215;46;128;173;173	0	57.099	By MS/MS	By MS/MS	By MS/MS	By MS/MS	By MS/MS	By MS/MS	By MS/MS	22.3	14.9	25.6	6
tr|M0X146|M0X146_HORVVUncharacterizedproteinOS=Hordeumvulgaresubsp.vulgarePE=4SV=1;tr|M0X142|M0X142_HORVVUncharacterizedproteinOS=Hordeumvulgaresubsp.vulgarePE=4SV=1;tr|M0X139|M0X139_HORVVUncharacterizedproteinOS=Hordeumvulgaresubsp.vulgarePE=4SV=1;tr|M0X141|M0X141_HORVVUncharacterizedproteinOS=Hordeumvulgaresubsp.vulgarePE=4SV=1;tr|A0A0P0CK29|A0A0P0CK29_HORVVLeucinerichrepeatmalectinkinase1OS=Ho…	tr|M0X146|M0X146_HORVVUncharacterizedproteinOS=Hordeumvulgaresubsp.vulgarePE=4SV=1;tr|M0X142|M0X142_HORVVUncharacterizedproteinOS=Hordeumvulgaresubsp.vulgarePE=4SV=1;tr|M0X139|M0X139_HORVVUncharacterizedproteinOS=Hordeumvulgaresubsp.vulgarePE=4SV=1;tr|M0X141|M0X141_HORVVUncharacterizedproteinOS=Hordeumvulgaresubsp.vulgarePE=4SV=1;tr|A0A0P0CK29|A0A0P0CK29_HORVVLeucinerichrepeatmalectinkinase1OS=Ho…	1;1;1;1;1	1;1;1;1;1	1;1;1;1;1	tr|M0X146|M0X146_HORVV Uncharacterized protein OS=Hordeum vulgare subsp. vulgare PE=4 SV=1;tr|M0X142|M0X142_HORVV Uncharacterized protein OS=Hordeum vulgare subsp. vulgare PE=4 SV=1;tr|M0X139|M0X139_HORVV Uncharacterized protein OS=Hordeum vulgare subsp. v	5	1	1	1	0	0	0	0	0	1	0	0	0	0	0	0	1	0	0	0	0	0	0	1	0	5.8	5.8	5.8	54.755	497	497;585;715;885;1015	0.0091935	1.3096						By MS/MS		0	0	0	0
tr|M0XJL4|M0XJL4_HORVVUncharacterizedproteinOS=Hordeumvulgaresubsp.vulgarePE=4SV=1;tr|A0A0U2GJJ3|A0A0U2GJJ3_HORVUUDP-arabinosemutase1OS=HordeumvulgarePE=2SV=1	tr|M0XJL4|M0XJL4_HORVVUncharacterizedproteinOS=Hordeumvulgaresubsp.vulgarePE=4SV=1;tr|A0A0U2GJJ3|A0A0U2GJJ3_HORVUUDP-arabinosemutase1OS=HordeumvulgarePE=2SV=1	21;21	21;21	11;11	tr|M0XJL4|M0XJL4_HORVV Uncharacterized protein OS=Hordeum vulgare subsp. vulgare PE=4 SV=1;tr|A0A0U2GJJ3|A0A0U2GJJ3_HORVU UDP-arabinose mutase 1 OS=Hordeum vulgare PE=2 SV=1	2	21	21	11	13	9	8	8	14	19	18	13	9	8	8	14	19	18	8	5	4	5	7	9	9	69.3	69.3	42.9	41.709	371	371;371	0	133.33	By MS/MS	By MS/MS	By MS/MS	By MS/MS	By MS/MS	By MS/MS	By MS/MS	37.2	27.2	22.4	24.5
tr|A0A0U2GJL1|A0A0U2GJL1_HORVUUDP-arabinosemutase2OS=HordeumvulgarePE=2SV=1;tr|M0Z4U7|M0Z4U7_HORVVUncharacterizedproteinOS=Hordeumvulgaresubsp.vulgarePE=4SV=1;tr|F2DZD3|F2DZD3_HORVVPredictedprotein(Fragment)OS=Hordeumvulgaresubsp.vulgarePE=2SV=1	tr|A0A0U2GJL1|A0A0U2GJL1_HORVUUDP-arabinosemutase2OS=HordeumvulgarePE=2SV=1;tr|M0Z4U7|M0Z4U7_HORVVUncharacterizedproteinOS=Hordeumvulgaresubsp.vulgarePE=4SV=1	14;12;1	5;3;0	5;3;0	tr|A0A0U2GJL1|A0A0U2GJL1_HORVU UDP-arabinose mutase 2 OS=Hordeum vulgare PE=2 SV=1;tr|M0Z4U7|M0Z4U7_HORVV Uncharacterized protein OS=Hordeum vulgare subsp. vulgare PE=4 SV=1	3	14	5	5	9	5	4	4	7	10	11	4	1	0	1	0	1	3	4	1	0	1	0	1	3	45.4	21.3	21.3	40.89	361	361;325;135	0	14.867	By MS/MS	By MS/MS	By matching	By MS/MS	By matching	By MS/MS	By MS/MS	28.8	13.9	10.5	11.1
tr|M0XUK9|M0XUK9_HORVVUncharacterizedproteinOS=Hordeumvulgaresubsp.vulgarePE=4SV=1;tr|F2D1H6|F2D1H6_HORVVPredictedproteinOS=Hordeumvulgaresubsp.vulgarePE=2SV=1;tr|A0A0U2GJM5|A0A0U2GJM5_HORVUUDP-arabinosemutase4OS=HordeumvulgarePE=4SV=1	tr|M0XUK9|M0XUK9_HORVVUncharacterizedproteinOS=Hordeumvulgaresubsp.vulgarePE=4SV=1;tr|F2D1H6|F2D1H6_HORVVPredictedproteinOS=Hordeumvulgaresubsp.vulgarePE=2SV=1;tr|A0A0U2GJM5|A0A0U2GJM5_HORVUUDP-arabinosemutase4OS=HordeumvulgarePE=4SV=1	11;11;11	11;11;11	11;11;11	tr|M0XUK9|M0XUK9_HORVV Uncharacterized protein OS=Hordeum vulgare subsp. vulgare PE=4 SV=1;tr|F2D1H6|F2D1H6_HORVV Predicted protein OS=Hordeum vulgare subsp. vulgare PE=2 SV=1;tr|A0A0U2GJM5|A0A0U2GJM5_HORVU UDP-arabinose mutase 4 OS=Hordeum vulgare PE=4 SV	3	11	11	11	4	1	2	2	3	9	8	4	1	2	2	3	9	8	4	1	2	2	3	9	8	37.6	37.6	37.6	38.873	348	348;394;399	0	45.252	By MS/MS	By MS/MS	By MS/MS	By MS/MS	By MS/MS	By MS/MS	By MS/MS	13.8	2.9	6	4.9
tr|F2D355|F2D355_HORVVPredictedproteinOS=Hordeumvulgaresubsp.vulgarePE=2SV=1;tr|F2CQC7|F2CQC7_HORVVPredictedproteinOS=Hordeumvulgaresubsp.vulgarePE=2SV=1;tr|A0A0U2IGV8|A0A0U2IGV8_HORVURibosomalproteinS16OS=HordeumvulgarePE=2SV=1;tr|M0Z2Z9|M0Z2Z9_HORVVUncharacterizedproteinOS=Hordeumvulgaresubsp.vulgarePE=4SV=1;tr|M0Z300|M0Z300_HORVVUncharacterizedproteinOS=Hordeumvulgaresubsp.vulgarePE=3SV=1;tr|M…	tr|F2D355|F2D355_HORVVPredictedproteinOS=Hordeumvulgaresubsp.vulgarePE=2SV=1;tr|F2CQC7|F2CQC7_HORVVPredictedproteinOS=Hordeumvulgaresubsp.vulgarePE=2SV=1;tr|A0A0U2IGV8|A0A0U2IGV8_HORVURibosomalproteinS16OS=HordeumvulgarePE=2SV=1;tr|M0Z2Z9|M0Z2Z9_HORVVUncharacterizedproteinOS=Hordeumvulgaresubsp.vulgarePE=4SV=1;tr|M0Z300|M0Z300_HORVVUncharacterizedproteinOS=Hordeumvulgaresubsp.vulgarePE=3SV=1	6;6;6;4;4;2	3;3;3;1;2;0	3;3;3;1;2;0	tr|F2D355|F2D355_HORVV Predicted protein OS=Hordeum vulgare subsp. vulgare PE=2 SV=1;tr|F2CQC7|F2CQC7_HORVV Predicted protein OS=Hordeum vulgare subsp. vulgare PE=2 SV=1;tr|A0A0U2IGV8|A0A0U2IGV8_HORVU Ribosomal protein S16 OS=Hordeum vulgare PE=2 SV=1;tr|M	6	6	3	3	5	3	4	4	2	5	6	2	1	3	3	2	2	3	2	1	3	3	2	2	3	34.2	17.4	17.4	16.823	149	149;149;149;100;142;133	0	4.8425	By MS/MS	By MS/MS	By MS/MS	By MS/MS	By MS/MS	By MS/MS	By MS/MS	28.9	22.1	28.9	28.9
tr|A0A0U2K644|A0A0U2K644_HORVUElongationfactor1-alphaOS=HordeumvulgareGN=eEF1aPE=2SV=1;tr|F2DCL0|F2DCL0_HORVVElongationfactor1-alphaOS=Hordeumvulgaresubsp.vulgarePE=2SV=1;tr|F2D525|F2D525_HORVVElongationfactor1-alphaOS=Hordeumvulgaresubsp.vulgarePE=2SV=1;tr|F2DA10|F2DA10_HORVVPredictedproteinOS=Hordeumvulgaresubsp.vulgarePE=2SV=1	tr|A0A0U2K644|A0A0U2K644_HORVUElongationfactor1-alphaOS=HordeumvulgareGN=eEF1aPE=2SV=1	24;7;7;4	1;1;1;0	1;1;1;0	tr|A0A0U2K644|A0A0U2K644_HORVU Elongation factor 1-alpha OS=Hordeum vulgare GN=eEF1a PE=2 SV=1	4	24	1	1	10	10	10	12	17	21	16	0	0	0	0	0	1	0	0	0	0	0	0	1	0	58.2	2.7	2.7	49.197	447	447;460;460;144	1	-2	By matching	By matching	By matching	By matching	By matching	By MS/MS	By matching	30	30.4	30	36.7
tr|F2DK80|F2DK80_HORVVPredictedproteinOS=Hordeumvulgaresubsp.vulgarePE=2SV=1;tr|A0A0U2KWW3|A0A0U2KWW3_HORVUMalatedehydrogenaseOS=HordeumvulgareGN=MDHPE=2SV=1;tr|M0UNQ9|M0UNQ9_HORVVUncharacterizedproteinOS=Hordeumvulgaresubsp.vulgarePE=4SV=1	tr|F2DK80|F2DK80_HORVVPredictedproteinOS=Hordeumvulgaresubsp.vulgarePE=2SV=1;tr|A0A0U2KWW3|A0A0U2KWW3_HORVUMalatedehydrogenaseOS=HordeumvulgareGN=MDHPE=2SV=1;tr|M0UNQ9|M0UNQ9_HORVVUncharacterizedproteinOS=Hordeumvulgaresubsp.vulgarePE=4SV=1	14;14;14	2;2;2	2;2;2	tr|F2DK80|F2DK80_HORVV Predicted protein OS=Hordeum vulgare subsp. vulgare PE=2 SV=1;tr|A0A0U2KWW3|A0A0U2KWW3_HORVU Malate dehydrogenase OS=Hordeum vulgare GN=MDH PE=2 SV=1;tr|M0UNQ9|M0UNQ9_HORVV Uncharacterized protein OS=Hordeum vulgare subsp. vulgare PE	3	14	2	2	4	4	4	5	4	10	10	0	0	0	0	0	2	1	0	0	0	0	0	2	1	60.3	11.6	11.6	41.174	395	395;395;464	0	16.922	By matching	By matching	By matching	By matching	By matching	By MS/MS	By MS/MS	13.9	11.1	11.4	18.7
tr|M0WF40|M0WF40_HORVVUncharacterizedproteinOS=Hordeumvulgaresubsp.vulgarePE=4SV=1;tr|A0A0U2L8B1|A0A0U2L8B1_HORVUEukaryoticelongationfactor1gammaOS=HordeumvulgareGN=eEF1GPE=2SV=1;tr|M0WF37|M0WF37_HORVVUncharacterizedproteinOS=Hordeumvulgaresubsp.vulgarePE=3SV=1;tr|M0WF35|M0WF35_HORVVUncharacterizedproteinOS=Hordeumvulgaresubsp.vulgarePE=3SV=1;tr|M0WF39|M0WF39_HORVVUncharacterizedproteinOS=Hordeum…	tr|M0WF40|M0WF40_HORVVUncharacterizedproteinOS=Hordeumvulgaresubsp.vulgarePE=4SV=1;tr|A0A0U2L8B1|A0A0U2L8B1_HORVUEukaryoticelongationfactor1gammaOS=HordeumvulgareGN=eEF1GPE=2SV=1;tr|M0WF37|M0WF37_HORVVUncharacterizedproteinOS=Hordeumvulgaresubsp.vulgarePE=3SV=1;tr|M0WF35|M0WF35_HORVVUncharacterizedproteinOS=Hordeumvulgaresubsp.vulgarePE=3SV=1	27;27;24;20;12	27;27;24;20;12	7;7;4;7;7	tr|M0WF40|M0WF40_HORVV Uncharacterized protein OS=Hordeum vulgare subsp. vulgare PE=4 SV=1;tr|A0A0U2L8B1|A0A0U2L8B1_HORVU Eukaryotic elongation factor 1 gamma OS=Hordeum vulgare GN=eEF1G PE=2 SV=1;tr|M0WF37|M0WF37_HORVV Uncharacterized protein OS=Hordeum v	5	27	27	7	21	21	18	19	20	27	23	21	21	18	19	20	27	23	7	7	6	7	6	7	6	69.5	69.5	20.6	46.803	413	413;413;378;322;250	0	323.31	By MS/MS	By MS/MS	By MS/MS	By MS/MS	By MS/MS	By MS/MS	By MS/MS	55.2	57.1	57.4	52.5
tr|F2CXV3|F2CXV3_HORVVNucleosidediphosphatekinaseOS=Hordeumvulgaresubsp.vulgarePE=2SV=1;tr|A0A0U2LJC8|A0A0U2LJC8_HORVUNucleosidediphosphatekinaseOS=HordeumvulgareGN=NDPKPE=2SV=1	tr|F2CXV3|F2CXV3_HORVVNucleosidediphosphatekinaseOS=Hordeumvulgaresubsp.vulgarePE=2SV=1;tr|A0A0U2LJC8|A0A0U2LJC8_HORVUNucleosidediphosphatekinaseOS=HordeumvulgareGN=NDPKPE=2SV=1	10;10	10;10	10;10	tr|F2CXV3|F2CXV3_HORVV Nucleoside diphosphate kinase OS=Hordeum vulgare subsp. vulgare PE=2 SV=1;tr|A0A0U2LJC8|A0A0U2LJC8_HORVU Nucleoside diphosphate kinase OS=Hordeum vulgare GN=NDPK PE=2 SV=1	2	10	10	10	7	3	6	2	10	10	9	7	3	6	2	10	10	9	7	3	6	2	10	10	9	67.3	67.3	67.3	16.646	150	150;150	0	276.13	By MS/MS	By MS/MS	By MS/MS	By MS/MS	By MS/MS	By MS/MS	By MS/MS	58	25.3	48	16.7
tr|M0WZW9|M0WZW9_HORVVUncharacterizedproteinOS=Hordeumvulgaresubsp.vulgarePE=4SV=1;tr|M0WZW8|M0WZW8_HORVVUncharacterizedproteinOS=Hordeumvulgaresubsp.vulgarePE=4SV=1;tr|A0A0U3E3D1|A0A0U3E3D1_HORVVZincfinger-homeodomaintranscriptionfactorOS=Hordeumvulgaresubsp.vulgareGN=ZFHD1PE=2SV=1;tr|F2EDX3|F2EDX3_HORVVPredictedprotein(Fragment)OS=Hordeumvulgaresubsp.vulgarePE=2SV=1	tr|M0WZW9|M0WZW9_HORVVUncharacterizedproteinOS=Hordeumvulgaresubsp.vulgarePE=4SV=1;tr|M0WZW8|M0WZW8_HORVVUncharacterizedproteinOS=Hordeumvulgaresubsp.vulgarePE=4SV=1;tr|A0A0U3E3D1|A0A0U3E3D1_HORVVZincfinger-homeodomaintranscriptionfactorOS=Hordeumvulgaresubsp.vulgareGN=ZFHD1PE=2SV=1;tr|F2EDX3|F2EDX3_HORVVPredictedprotein(Fragment)OS=Hordeumvulgaresubsp.vulgarePE=2SV=1	1;1;1;1	1;1;1;1	1;1;1;1	tr|M0WZW9|M0WZW9_HORVV Uncharacterized protein OS=Hordeum vulgare subsp. vulgare PE=4 SV=1;tr|M0WZW8|M0WZW8_HORVV Uncharacterized protein OS=Hordeum vulgare subsp. vulgare PE=4 SV=1;tr|A0A0U3E3D1|A0A0U3E3D1_HORVV Zinc finger-homeodomain transcription facto	4	1	1	1	0	1	0	1	0	0	1	0	1	0	1	0	0	1	0	1	0	1	0	0	1	11.4	11.4	11.4	20.81	201	201;324;386;402	0	13.227		By MS/MS		By MS/MS			By MS/MS	0	11.4	0	11.4
tr|F2DHH7|F2DHH7_HORVVSuperoxidedismutase[Cu-Zn]OS=Hordeumvulgaresubsp.vulgarePE=2SV=1;tr|A0A142I888|A0A142I888_HORVUSuperoxidedismutase[Cu-Zn]OS=HordeumvulgareGN=CSD1PE=2SV=1;tr|M0VCA1|M0VCA1_HORVVUncharacterizedproteinOS=Hordeumvulgaresubsp.vulgarePE=4SV=1	tr|F2DHH7|F2DHH7_HORVVSuperoxidedismutase[Cu-Zn]OS=Hordeumvulgaresubsp.vulgarePE=2SV=1;tr|A0A142I888|A0A142I888_HORVUSuperoxidedismutase[Cu-Zn]OS=HordeumvulgareGN=CSD1PE=2SV=1	5;5;2	5;5;2	5;5;2	tr|F2DHH7|F2DHH7_HORVV Superoxide dismutase [Cu-Zn] OS=Hordeum vulgare subsp. vulgare PE=2 SV=1;tr|A0A142I888|A0A142I888_HORVU Superoxide dismutase [Cu-Zn] OS=Hordeum vulgare GN=CSD1 PE=2 SV=1	3	5	5	5	4	2	2	1	5	5	5	4	2	2	1	5	5	5	4	2	2	1	5	5	5	61.8	61.8	61.8	15.099	152	152;152;103	0	186.73	By MS/MS	By MS/MS	By MS/MS	By MS/MS	By MS/MS	By MS/MS	By MS/MS	38.2	14.5	23	7.9
tr|Q4QXS6|Q4QXS6_HORVVMCT-1OS=Hordeumvulgaresubsp.vulgareGN=MLLPE=2SV=1;tr|D8LAS3|D8LAS3_HORVVMCT-1likePUARNAbinding-domaincontainingproteinOS=Hordeumvulgaresubsp.vulgareGN=mct-1PE=2SV=1;tr|D8LAS1|D8LAS1_HORVVMCT-1likePUARNAbinding-domaincontainingproteinOS=Hordeumvulgaresubsp.vulgareGN=mct-1PE=2SV=1;tr|B8Y453|B8Y453_HORVUMCT-1OS=HordeumvulgarePE=2SV=1;tr|A0A165D074|A0A165D074_HORVUMCT-1OS=Hordeu…	tr|Q4QXS6|Q4QXS6_HORVVMCT-1OS=Hordeumvulgaresubsp.vulgareGN=MLLPE=2SV=1;tr|D8LAS3|D8LAS3_HORVVMCT-1likePUARNAbinding-domaincontainingproteinOS=Hordeumvulgaresubsp.vulgareGN=mct-1PE=2SV=1;tr|D8LAS1|D8LAS1_HORVVMCT-1likePUARNAbinding-domaincontainingproteinOS=Hordeumvulgaresubsp.vulgareGN=mct-1PE=2SV=1;tr|B8Y453|B8Y453_HORVUMCT-1OS=HordeumvulgarePE=2SV=1;tr|A0A165D074|A0A165D074_HORVUMCT-1OS=Hordeu…	1;1;1;1;1;1;1;1;1;1	1;1;1;1;1;1;1;1;1;1	1;1;1;1;1;1;1;1;1;1	tr|Q4QXS6|Q4QXS6_HORVV MCT-1 OS=Hordeum vulgare subsp. vulgare GN=MLL PE=2 SV=1;tr|D8LAS3|D8LAS3_HORVV MCT-1 like PUA RNA binding-domain containing protein OS=Hordeum vulgare subsp. vulgare GN=mct-1 PE=2 SV=1;tr|D8LAS1|D8LAS1_HORVV MCT-1 like PUA RNA bindi	10	1	1	1	1	0	0	0	1	1	1	1	0	0	0	1	1	1	1	0	0	0	1	1	1	7.2	7.2	7.2	20.371	181	181;181;181;181;181;181;181;181;197;234	0	6.5559	By MS/MS				By MS/MS	By MS/MS	By MS/MS	7.2	0	0	0
tr|A0A165D0L2|A0A165D0L2_HORVUProteindisulfideisomeraselike5-1OS=HordeumvulgareGN=PDIL5-1PE=2SV=1;tr|W6MQ76|W6MQ76_HORVUProteindisulfideisomeraselike5-1OS=HordeumvulgareGN=PDIL5-1PE=2SV=1;tr|M0YH56|M0YH56_HORVVUncharacterizedproteinOS=Hordeumvulgaresubsp.vulgarePE=4SV=1;tr|A0A165D0S6|A0A165D0S6_HORVUProteindisulfideisomeraselike5-1OS=HordeumvulgareGN=PDIL5-1PE=2SV=1;tr|A0A165D0S4|A0A165D0S4_HORVU…	tr|A0A165D0L2|A0A165D0L2_HORVUProteindisulfideisomeraselike5-1OS=HordeumvulgareGN=PDIL5-1PE=2SV=1;tr|W6MQ76|W6MQ76_HORVUProteindisulfideisomeraselike5-1OS=HordeumvulgareGN=PDIL5-1PE=2SV=1;tr|M0YH56|M0YH56_HORVVUncharacterizedproteinOS=Hordeumvulgaresubsp.vulgarePE=4SV=1;tr|A0A165D0S6|A0A165D0S6_HORVUProteindisulfideisomeraselike5-1OS=HordeumvulgareGN=PDIL5-1PE=2SV=1;tr|A0A165D0S4|A0A165D0S4_HORVU…	2;2;2;2;2;2;2;2;2;2;2;2;2;2;1;1;1	2;2;2;2;2;2;2;2;2;2;2;2;2;2;1;1;1	2;2;2;2;2;2;2;2;2;2;2;2;2;2;1;1;1	tr|A0A165D0L2|A0A165D0L2_HORVU Protein disulfide isomerase like 5-1 OS=Hordeum vulgare GN=PDIL5-1 PE=2 SV=1;tr|W6MQ76|W6MQ76_HORVU Protein disulfide isomerase like 5-1 OS=Hordeum vulgare GN=PDIL5-1 PE=2 SV=1;tr|M0YH56|M0YH56_HORVV Uncharacterized protein O	17	2	2	2	0	0	0	0	0	2	0	0	0	0	0	0	2	0	0	0	0	0	0	2	0	15.8	15.8	15.8	16.389	146	146;151;151;151;151;151;151;151;151;151;151;151;151;151;151;151;151	0	5.2883						By MS/MS		0	0	0	0
tr|M0ZAH2|M0ZAH2_HORVVUncharacterizedproteinOS=Hordeumvulgaresubsp.vulgarePE=4SV=1;tr|A0A1C9ZQ47|A0A1C9ZQ47_HORVSATPsynthasesubunit4OS=Hordeumvulgaresubsp.spontaneumGN=atp4PE=4SV=1;tr|A0A191TDI2|A0A191TDI2_HORVVATPsynthasesubunit4OS=Hordeumvulgaresubsp.vulgareGN=atp4PE=4SV=1	tr|M0ZAH2|M0ZAH2_HORVVUncharacterizedproteinOS=Hordeumvulgaresubsp.vulgarePE=4SV=1;tr|A0A1C9ZQ47|A0A1C9ZQ47_HORVSATPsynthasesubunit4OS=Hordeumvulgaresubsp.spontaneumGN=atp4PE=4SV=1;tr|A0A191TDI2|A0A191TDI2_HORVVATPsynthasesubunit4OS=Hordeumvulgaresubsp.vulgareGN=atp4PE=4SV=1	3;3;3	3;3;3	3;3;3	tr|M0ZAH2|M0ZAH2_HORVV Uncharacterized protein OS=Hordeum vulgare subsp. vulgare PE=4 SV=1;tr|A0A1C9ZQ47|A0A1C9ZQ47_HORVS ATP synthase subunit 4 OS=Hordeum vulgare subsp. spontaneum GN=atp4 PE=4 SV=1;tr|A0A191TDI2|A0A191TDI2_HORVV ATP synthase subunit 4 OS	3	3	3	3	2	0	1	0	2	2	3	2	0	1	0	2	2	3	2	0	1	0	2	2	3	42.5	42.5	42.5	9.6372	87	87;192;192	0	4.5977	By MS/MS		By MS/MS		By MS/MS	By MS/MS	By MS/MS	24.1	0	9.2	0
tr|A0A1C9ZNX9|A0A1C9ZNX9_HORVSATPsynthasesubunitalphaOS=Hordeumvulgaresubsp.spontaneumGN=atp1PE=3SV=1;tr|A0A191TDI3|A0A191TDI3_HORVVATPsynthasesubunitalphaOS=Hordeumvulgaresubsp.vulgareGN=atp1PE=3SV=1;tr|F2DBC9|F2DBC9_HORVVATPsynthasesubunitalphaOS=Hordeumvulgaresubsp.vulgarePE=2SV=1	tr|A0A1C9ZNX9|A0A1C9ZNX9_HORVSATPsynthasesubunitalphaOS=Hordeumvulgaresubsp.spontaneumGN=atp1PE=3SV=1;tr|A0A191TDI3|A0A191TDI3_HORVVATPsynthasesubunitalphaOS=Hordeumvulgaresubsp.vulgareGN=atp1PE=3SV=1	27;27;2	27;27;2	26;26;1	tr|A0A1C9ZNX9|A0A1C9ZNX9_HORVS ATP synthase subunit alpha OS=Hordeum vulgare subsp. spontaneum GN=atp1 PE=3 SV=1;tr|A0A191TDI3|A0A191TDI3_HORVV ATP synthase subunit alpha OS=Hordeum vulgare subsp. vulgare GN=atp1 PE=3 SV=1	3	27	27	26	19	18	17	16	22	23	21	19	18	17	16	22	23	21	19	18	16	16	22	23	21	59.1	59.1	57.8	55.306	509	509;509;548	0	323.31	By MS/MS	By MS/MS	By MS/MS	By MS/MS	By MS/MS	By MS/MS	By MS/MS	44.8	46.4	37.3	42.8
tr|A0A191TDJ3|A0A191TDJ3_HORVVCytochromecoxidasesubunit2OS=Hordeumvulgaresubsp.vulgareGN=cox2PE=3SV=1;tr|A0A1C9ZVV1|A0A1C9ZVV1_HORVSCytochromecoxidasesubunit2OS=Hordeumvulgaresubsp.spontaneumGN=cox2PE=3SV=1;tr|A0A1C9ZP06|A0A1C9ZP06_HORVVCytochromecoxidasesubunit2OS=Hordeumvulgaresubsp.vulgareGN=cox2PE=3SV=1;tr|M0VG22|M0VG22_HORVVUncharacterizedproteinOS=Hordeumvulgaresubsp.vulgarePE=4SV=1;tr|M0ZE…	tr|A0A191TDJ3|A0A191TDJ3_HORVVCytochromecoxidasesubunit2OS=Hordeumvulgaresubsp.vulgareGN=cox2PE=3SV=1;tr|A0A1C9ZVV1|A0A1C9ZVV1_HORVSCytochromecoxidasesubunit2OS=Hordeumvulgaresubsp.spontaneumGN=cox2PE=3SV=1;tr|A0A1C9ZP06|A0A1C9ZP06_HORVVCytochromecoxidasesubunit2OS=Hordeumvulgaresubsp.vulgareGN=cox2PE=3SV=1	4;4;4;1;1	4;4;4;1;1	4;4;4;1;1	tr|A0A191TDJ3|A0A191TDJ3_HORVV Cytochrome c oxidase subunit 2 OS=Hordeum vulgare subsp. vulgare GN=cox2 PE=3 SV=1;tr|A0A1C9ZVV1|A0A1C9ZVV1_HORVS Cytochrome c oxidase subunit 2 OS=Hordeum vulgare subsp. spontaneum GN=cox2 PE=3 SV=1;tr|A0A1C9ZP06|A0A1C9ZP06_	5	4	4	4	2	2	1	2	2	3	2	2	2	1	2	2	3	2	2	2	1	2	2	3	2	18.4	18.4	18.4	27.897	250	250;260;260;81;107	0	42.011	By MS/MS	By MS/MS	By MS/MS	By MS/MS	By MS/MS	By MS/MS	By MS/MS	9.6	8.8	6	8.8
tr|M0X9J5|M0X9J5_HORVVCytochromebOS=Hordeumvulgaresubsp.vulgareGN=cobPE=3SV=1;tr|A0A1C9ZNX4|A0A1C9ZNX4_HORVSCytochromebOS=Hordeumvulgaresubsp.spontaneumGN=cobPE=3SV=1;tr|A0A191TDJ4|A0A191TDJ4_HORVVCytochromebOS=Hordeumvulgaresubsp.vulgareGN=cobPE=3SV=1	tr|M0X9J5|M0X9J5_HORVVCytochromebOS=Hordeumvulgaresubsp.vulgareGN=cobPE=3SV=1;tr|A0A1C9ZNX4|A0A1C9ZNX4_HORVSCytochromebOS=Hordeumvulgaresubsp.spontaneumGN=cobPE=3SV=1;tr|A0A191TDJ4|A0A191TDJ4_HORVVCytochromebOS=Hordeumvulgaresubsp.vulgareGN=cobPE=3SV=1	2;2;2	2;2;2	2;2;2	tr|M0X9J5|M0X9J5_HORVV Cytochrome b OS=Hordeum vulgare subsp. vulgare GN=cob PE=3 SV=1;tr|A0A1C9ZNX4|A0A1C9ZNX4_HORVS Cytochrome b OS=Hordeum vulgare subsp. spontaneum GN=cob PE=3 SV=1;tr|A0A191TDJ4|A0A191TDJ4_HORVV Cytochrome b OS=Hordeum vulgare subsp. v	3	2	2	2	1	1	1	2	2	2	2	1	1	1	2	2	2	2	1	1	1	2	2	2	2	4.3	4.3	4.3	44.525	398	398;398;398	0	3.025	By MS/MS	By MS/MS	By MS/MS	By MS/MS	By MS/MS	By MS/MS	By MS/MS	2.3	2.3	2.3	4.3
tr|A0A1C9ZVW1|A0A1C9ZVW1_HORVSRibosomalproteinsmallsubunit1OS=Hordeumvulgaresubsp.spontaneumGN=rps1PE=4SV=1;tr|A0A1C9ZP13|A0A1C9ZP13_HORVVRibosomalproteinsmallsubunit1OS=Hordeumvulgaresubsp.vulgareGN=rps1PE=4SV=1;tr|A0A191TDK4|A0A191TDK4_HORVVRibosomalproteinS1OS=Hordeumvulgaresubsp.vulgareGN=rps1PE=4SV=1	tr|A0A1C9ZVW1|A0A1C9ZVW1_HORVSRibosomalproteinsmallsubunit1OS=Hordeumvulgaresubsp.spontaneumGN=rps1PE=4SV=1;tr|A0A1C9ZP13|A0A1C9ZP13_HORVVRibosomalproteinsmallsubunit1OS=Hordeumvulgaresubsp.vulgareGN=rps1PE=4SV=1;tr|A0A191TDK4|A0A191TDK4_HORVVRibosomalproteinS1OS=Hordeumvulgaresubsp.vulgareGN=rps1PE=4SV=1	3;3;3	3;3;3	3;3;3	tr|A0A1C9ZVW1|A0A1C9ZVW1_HORVS Ribosomal protein small subunit 1 OS=Hordeum vulgare subsp. spontaneum GN=rps1 PE=4 SV=1;tr|A0A1C9ZP13|A0A1C9ZP13_HORVV Ribosomal protein small subunit 1 OS=Hordeum vulgare subsp. vulgare GN=rps1 PE=4 SV=1;tr|A0A191TDK4|A0A19	3	3	3	3	0	0	0	0	0	3	3	0	0	0	0	0	3	3	0	0	0	0	0	3	3	24.7	24.7	24.7	19.691	174	174;174;174	0	11.612						By MS/MS	By MS/MS	0	0	0	0
tr|A0A191TDK7|A0A191TDK7_HORVVRibosomalproteinS4OS=Hordeumvulgaresubsp.vulgareGN=rps4PE=4SV=1;tr|M0Z3C2|M0Z3C2_HORVVRibosomalproteinsmallsubunit4OS=Hordeumvulgaresubsp.vulgareGN=rps4PE=4SV=1;tr|A0A1C9ZVY2|A0A1C9ZVY2_HORVSRibosomalproteinsmallsubunit4OS=Hordeumvulgaresubsp.spontaneumGN=rps4PE=4SV=1	tr|A0A191TDK7|A0A191TDK7_HORVVRibosomalproteinS4OS=Hordeumvulgaresubsp.vulgareGN=rps4PE=4SV=1;tr|M0Z3C2|M0Z3C2_HORVVRibosomalproteinsmallsubunit4OS=Hordeumvulgaresubsp.vulgareGN=rps4PE=4SV=1;tr|A0A1C9ZVY2|A0A1C9ZVY2_HORVSRibosomalproteinsmallsubunit4OS=Hordeumvulgaresubsp.spontaneumGN=rps4PE=4SV=1	3;3;3	3;3;3	3;3;3	tr|A0A191TDK7|A0A191TDK7_HORVV Ribosomal protein S4 OS=Hordeum vulgare subsp. vulgare GN=rps4 PE=4 SV=1;tr|M0Z3C2|M0Z3C2_HORVV Ribosomal protein small subunit 4 OS=Hordeum vulgare subsp. vulgare GN=rps4 PE=4 SV=1;tr|A0A1C9ZVY2|A0A1C9ZVY2_HORVS Ribosomal pr	3	3	3	3	0	0	0	0	0	3	3	0	0	0	0	0	3	3	0	0	0	0	0	3	3	7.8	7.8	7.8	42.13	357	357;383;383	0.00071259	2.4467						By MS/MS	By MS/MS	0	0	0	0
tr|M0Z2H7|M0Z2H7_HORVVATPsynthasesubunit8OS=Hordeumvulgaresubsp.vulgareGN=atp8PE=4SV=1;tr|A0A1C9ZNW3|A0A1C9ZNW3_HORVSATPsynthasesubunit8OS=Hordeumvulgaresubsp.spontaneumGN=atp8PE=4SV=1	tr|M0Z2H7|M0Z2H7_HORVVATPsynthasesubunit8OS=Hordeumvulgaresubsp.vulgareGN=atp8PE=4SV=1;tr|A0A1C9ZNW3|A0A1C9ZNW3_HORVSATPsynthasesubunit8OS=Hordeumvulgaresubsp.spontaneumGN=atp8PE=4SV=1	3;3	3;3	3;3	tr|M0Z2H7|M0Z2H7_HORVV ATP synthase subunit 8 OS=Hordeum vulgare subsp. vulgare GN=atp8 PE=4 SV=1;tr|A0A1C9ZNW3|A0A1C9ZNW3_HORVS ATP synthase subunit 8 OS=Hordeum vulgare subsp. spontaneum GN=atp8 PE=4 SV=1	2	3	3	3	2	0	0	0	1	0	1	2	0	0	0	1	0	1	2	0	0	0	1	0	1	14.7	14.7	14.7	18.036	156	156;156	0	10.915	By MS/MS				By MS/MS		By MS/MS	9.6	0	0	0
tr|M0Z344|M0Z344_HORVVNADHdehydrogenasesubunit9OS=Hordeumvulgaresubsp.vulgareGN=nad9PE=4SV=1;tr|A0A1C9ZNZ0|A0A1C9ZNZ0_HORVSNADHdehydrogenasesubunit9OS=Hordeumvulgaresubsp.spontaneumGN=nad9_1PE=4SV=1	tr|M0Z344|M0Z344_HORVVNADHdehydrogenasesubunit9OS=Hordeumvulgaresubsp.vulgareGN=nad9PE=4SV=1;tr|A0A1C9ZNZ0|A0A1C9ZNZ0_HORVSNADHdehydrogenasesubunit9OS=Hordeumvulgaresubsp.spontaneumGN=nad9_1PE=4SV=1	4;4	4;4	4;4	tr|M0Z344|M0Z344_HORVV NADH dehydrogenase subunit 9 OS=Hordeum vulgare subsp. vulgare GN=nad9 PE=4 SV=1;tr|A0A1C9ZNZ0|A0A1C9ZNZ0_HORVS NADH dehydrogenase subunit 9 OS=Hordeum vulgare subsp. spontaneum GN=nad9_1 PE=4 SV=1	2	4	4	4	1	1	1	2	4	4	4	1	1	1	2	4	4	4	1	1	1	2	4	4	4	23.7	23.7	23.7	22.61	190	190;190	0	13.901	By MS/MS	By MS/MS	By MS/MS	By MS/MS	By MS/MS	By MS/MS	By MS/MS	5.3	5.3	5.3	11.1
tr|A0A1C9ZVU1|A0A1C9ZVU1_HORVSRibosomalproteinsmallsubunit3OS=Hordeumvulgaresubsp.spontaneumGN=rps3PE=3SV=1;tr|A0A1C9ZNZ7|A0A1C9ZNZ7_HORVVRibosomalproteinsmallsubunit3OS=Hordeumvulgaresubsp.vulgareGN=rps3PE=3SV=1;tr|M0Z3C3|M0Z3C3_HORVVUncharacterizedproteinOS=Hordeumvulgaresubsp.vulgarePE=3SV=1	tr|A0A1C9ZVU1|A0A1C9ZVU1_HORVSRibosomalproteinsmallsubunit3OS=Hordeumvulgaresubsp.spontaneumGN=rps3PE=3SV=1;tr|A0A1C9ZNZ7|A0A1C9ZNZ7_HORVVRibosomalproteinsmallsubunit3OS=Hordeumvulgaresubsp.vulgareGN=rps3PE=3SV=1;tr|M0Z3C3|M0Z3C3_HORVVUncharacterizedproteinOS=Hordeumvulgaresubsp.vulgarePE=3SV=1	4;4;4	4;4;4	4;4;4	tr|A0A1C9ZVU1|A0A1C9ZVU1_HORVS Ribosomal protein small subunit 3 OS=Hordeum vulgare subsp. spontaneum GN=rps3 PE=3 SV=1;tr|A0A1C9ZNZ7|A0A1C9ZNZ7_HORVV Ribosomal protein small subunit 3 OS=Hordeum vulgare subsp. vulgare GN=rps3 PE=3 SV=1;tr|M0Z3C3|M0Z3C3_HO	3	4	4	4	0	0	0	0	0	4	0	0	0	0	0	0	4	0	0	0	0	0	0	4	0	8.2	8.2	8.2	64.233	561	561;561;576	0	5.7676						By MS/MS		0	0	0	0
tr|A0A1C9ZVX7|A0A1C9ZVX7_HORVSNADHdehydrogenasesubunit2OS=Hordeumvulgaresubsp.spontaneumGN=nad2PE=3SV=1;tr|A0A1C9ZQ60|A0A1C9ZQ60_HORVVNADHdehydrogenasesubunit2OS=Hordeumvulgaresubsp.vulgareGN=nad2PE=3SV=1	tr|A0A1C9ZVX7|A0A1C9ZVX7_HORVSNADHdehydrogenasesubunit2OS=Hordeumvulgaresubsp.spontaneumGN=nad2PE=3SV=1;tr|A0A1C9ZQ60|A0A1C9ZQ60_HORVVNADHdehydrogenasesubunit2OS=Hordeumvulgaresubsp.vulgareGN=nad2PE=3SV=1	1;1	1;1	1;1	tr|A0A1C9ZVX7|A0A1C9ZVX7_HORVS NADH dehydrogenase subunit 2 OS=Hordeum vulgare subsp. spontaneum GN=nad2 PE=3 SV=1;tr|A0A1C9ZQ60|A0A1C9ZQ60_HORVV NADH dehydrogenase subunit 2 OS=Hordeum vulgare subsp. vulgare GN=nad2 PE=3 SV=1	2	1	1	1	1	0	1	1	0	1	1	1	0	1	1	0	1	1	1	0	1	1	0	1	1	2.3	2.3	2.3	53.643	488	488;488	0	2.9532	By MS/MS		By MS/MS	By MS/MS		By MS/MS	By MS/MS	2.3	0	2.3	2.3
tr|M0Z2E0|M0Z2E0_HORVVRibosomalproteinS7OS=Hordeumvulgaresubsp.vulgareGN=rps7PE=4SV=1;tr|E0A9D6|E0A9D6_HORVUS7ribosomalproteinOS=HordeumvulgareGN=rps7PE=4SV=1;tr|A0A1C9ZW00|A0A1C9ZW00_HORVSRibosomalproteinsmallsubunit7OS=Hordeumvulgaresubsp.spontaneumGN=rps7PE=4SV=1	tr|M0Z2E0|M0Z2E0_HORVVRibosomalproteinS7OS=Hordeumvulgaresubsp.vulgareGN=rps7PE=4SV=1;tr|E0A9D6|E0A9D6_HORVUS7ribosomalproteinOS=HordeumvulgareGN=rps7PE=4SV=1;tr|A0A1C9ZW00|A0A1C9ZW00_HORVSRibosomalproteinsmallsubunit7OS=Hordeumvulgaresubsp.spontaneumGN=rps7PE=4SV=1	2;2;2	2;2;2	2;2;2	tr|M0Z2E0|M0Z2E0_HORVV Ribosomal protein S7 OS=Hordeum vulgare subsp. vulgare GN=rps7 PE=4 SV=1;tr|E0A9D6|E0A9D6_HORVU S7 ribosomal protein OS=Hordeum vulgare GN=rps7 PE=4 SV=1;tr|A0A1C9ZW00|A0A1C9ZW00_HORVS Ribosomal protein small subunit 7 OS=Hordeum vul	3	2	2	2	0	0	0	0	1	2	2	0	0	0	0	1	2	2	0	0	0	0	1	2	2	18.2	18.2	18.2	17.308	148	148;148;148	0	4.8944					By MS/MS	By MS/MS	By MS/MS	0	0	0	0
tr|A0A1C9ZW58|A0A1C9ZW58_HORVSNADH-ubiquinoneoxidoreductasechain5OS=Hordeumvulgaresubsp.spontaneumGN=nad5PE=3SV=1;tr|A0A1C9ZW47|A0A1C9ZW47_HORVVNADH-ubiquinoneoxidoreductasechain5OS=Hordeumvulgaresubsp.vulgareGN=nad5PE=3SV=1;tr|M0Z3F4|M0Z3F4_HORVVUncharacterizedproteinOS=Hordeumvulgaresubsp.vulgarePE=4SV=1	tr|A0A1C9ZW58|A0A1C9ZW58_HORVSNADH-ubiquinoneoxidoreductasechain5OS=Hordeumvulgaresubsp.spontaneumGN=nad5PE=3SV=1;tr|A0A1C9ZW47|A0A1C9ZW47_HORVVNADH-ubiquinoneoxidoreductasechain5OS=Hordeumvulgaresubsp.vulgareGN=nad5PE=3SV=1	5;5;1	5;5;1	5;5;1	tr|A0A1C9ZW58|A0A1C9ZW58_HORVS NADH-ubiquinone oxidoreductase chain 5 OS=Hordeum vulgare subsp. spontaneum GN=nad5 PE=3 SV=1;tr|A0A1C9ZW47|A0A1C9ZW47_HORVV NADH-ubiquinone oxidoreductase chain 5 OS=Hordeum vulgare subsp. vulgare GN=nad5 PE=3 SV=1	3	5	5	5	1	1	1	1	0	4	3	1	1	1	1	0	4	3	1	1	1	1	0	4	3	8.2	8.2	8.2	74.454	670	670;670;399	0	25.596	By MS/MS	By MS/MS	By MS/MS	By MS/MS		By MS/MS	By MS/MS	1.5	1.5	1.5	1.5
tr|F2DBX0|F2DBX0_HORVVAcetolactatesynthaseOS=Hordeumvulgaresubsp.vulgarePE=2SV=1;tr|A0A1M4LV24|A0A1M4LV24_HORVUAcetolactatesynthaseOS=HordeumvulgareGN=ALSPE=4SV=1;tr|O65305|O65305_HORVUAcetolactatesynthase(Fragment)OS=HordeumvulgareGN=AHASPE=2SV=1;tr|M0WZ97|M0WZ97_HORVVAcetolactatesynthaseOS=Hordeumvulgaresubsp.vulgarePE=3SV=1;tr|F5B7F0|F5B7F0_HORVUAcetolactatesynthase(Fragment)OS=HordeumvulgareP…	tr|F2DBX0|F2DBX0_HORVVAcetolactatesynthaseOS=Hordeumvulgaresubsp.vulgarePE=2SV=1;tr|A0A1M4LV24|A0A1M4LV24_HORVUAcetolactatesynthaseOS=HordeumvulgareGN=ALSPE=4SV=1;tr|O65305|O65305_HORVUAcetolactatesynthase(Fragment)OS=HordeumvulgareGN=AHASPE=2SV=1;tr|M0WZ97|M0WZ97_HORVVAcetolactatesynthaseOS=Hordeumvulgaresubsp.vulgarePE=3SV=1;tr|F5B7F0|F5B7F0_HORVUAcetolactatesynthase(Fragment)OS=HordeumvulgareP…	14;14;13;13;11;7;1;1;1;1	14;14;13;13;11;7;1;1;1;1	14;14;13;13;11;7;1;1;1;1	tr|F2DBX0|F2DBX0_HORVV Acetolactate synthase OS=Hordeum vulgare subsp. vulgare PE=2 SV=1;tr|A0A1M4LV24|A0A1M4LV24_HORVU Acetolactate synthase OS=Hordeum vulgare GN=ALS PE=4 SV=1;tr|O65305|O65305_HORVU Acetolactate synthase (Fragment) OS=Hordeum vulgare GN=	10	14	14	14	4	4	4	4	6	11	10	4	4	4	4	6	11	10	4	4	4	4	6	11	10	30.2	30.2	30.2	69.361	646	646;646;541;547;525;436;181;193;193;194	0	23.29	By MS/MS	By MS/MS	By MS/MS	By MS/MS	By MS/MS	By MS/MS	By MS/MS	9.1	7.9	8.7	9.4
tr|A0AQQ6|A0AQQ6_HORVUInositol-tetrakisphosphate1-kinaseOS=HordeumvulgareGN=ipkPE=3SV=1;tr|M0Z0X2|M0Z0X2_HORVVUncharacterizedproteinOS=Hordeumvulgaresubsp.vulgarePE=4SV=1;tr|F2CWV2|F2CWV2_HORVVPredictedprotein(Fragment)OS=Hordeumvulgaresubsp.vulgarePE=2SV=1;tr|M0YQX1|M0YQX1_HORVVInositol-tetrakisphosphate1-kinaseOS=Hordeumvulgaresubsp.vulgarePE=3SV=1	tr|A0AQQ6|A0AQQ6_HORVUInositol-tetrakisphosphate1-kinaseOS=HordeumvulgareGN=ipkPE=3SV=1;tr|M0Z0X2|M0Z0X2_HORVVUncharacterizedproteinOS=Hordeumvulgaresubsp.vulgarePE=4SV=1;tr|F2CWV2|F2CWV2_HORVVPredictedprotein(Fragment)OS=Hordeumvulgaresubsp.vulgarePE=2SV=1	7;5;4;1	7;5;4;1	7;5;4;1	tr|A0AQQ6|A0AQQ6_HORVU Inositol-tetrakisphosphate 1-kinase OS=Hordeum vulgare GN=ipk PE=3 SV=1;tr|M0Z0X2|M0Z0X2_HORVV Uncharacterized protein OS=Hordeum vulgare subsp. vulgare PE=4 SV=1;tr|F2CWV2|F2CWV2_HORVV Predicted protein (Fragment) OS=Hordeum vulgare	4	7	7	7	2	1	1	1	0	4	3	2	1	1	1	0	4	3	2	1	1	1	0	4	3	32.9	32.9	32.9	38.302	347	347;240;183;344	0	65.866	By MS/MS	By MS/MS	By MS/MS	By MS/MS		By MS/MS	By MS/MS	7.5	4.6	4.6	4.6
tr|F2DS24|F2DS24_HORVVPredictedproteinOS=Hordeumvulgaresubsp.vulgarePE=2SV=1;tr|M0YSY4|M0YSY4_HORVVUncharacterizedproteinOS=Hordeumvulgaresubsp.vulgarePE=4SV=1;tr|F2DS08|F2DS08_HORVVPredictedproteinOS=Hordeumvulgaresubsp.vulgarePE=2SV=1;tr|A0JJL9|A0JJL9_HORVUPutativeZntransporterOS=HordeumvulgareGN=mtp1PE=2SV=1	tr|F2DS24|F2DS24_HORVVPredictedproteinOS=Hordeumvulgaresubsp.vulgarePE=2SV=1;tr|M0YSY4|M0YSY4_HORVVUncharacterizedproteinOS=Hordeumvulgaresubsp.vulgarePE=4SV=1;tr|F2DS08|F2DS08_HORVVPredictedproteinOS=Hordeumvulgaresubsp.vulgarePE=2SV=1;tr|A0JJL9|A0JJL9_HORVUPutativeZntransporterOS=HordeumvulgareGN=mtp1PE=2SV=1	1;1;1;1	1;1;1;1	1;1;1;1	tr|F2DS24|F2DS24_HORVV Predicted protein OS=Hordeum vulgare subsp. vulgare PE=2 SV=1;tr|M0YSY4|M0YSY4_HORVV Uncharacterized protein OS=Hordeum vulgare subsp. vulgare PE=4 SV=1;tr|F2DS08|F2DS08_HORVV Predicted protein OS=Hordeum vulgare subsp. vulgare PE=2	4	1	1	1	0	0	0	0	0	1	1	0	0	0	0	0	1	1	0	0	0	0	0	1	1	3.6	3.6	3.6	41.745	385	385;413;421;421	0	6.662						By MS/MS	By MS/MS	0	0	0	0
tr|A0MMC7|A0MMC7_HORVUF-box-likeproteinOS=HordeumvulgarePE=4SV=1;tr|M0YNC8|M0YNC8_HORVVUncharacterizedproteinOS=Hordeumvulgaresubsp.vulgarePE=4SV=1	tr|A0MMC7|A0MMC7_HORVUF-box-likeproteinOS=HordeumvulgarePE=4SV=1;tr|M0YNC8|M0YNC8_HORVVUncharacterizedproteinOS=Hordeumvulgaresubsp.vulgarePE=4SV=1	1;1	1;1	1;1	tr|A0MMC7|A0MMC7_HORVU F-box-like protein OS=Hordeum vulgare PE=4 SV=1;tr|M0YNC8|M0YNC8_HORVV Uncharacterized protein OS=Hordeum vulgare subsp. vulgare PE=4 SV=1	2	1	1	1	0	0	0	0	0	1	0	0	0	0	0	0	1	0	0	0	0	0	0	1	0	6.7	6.7	6.7	20.217	178	178;346	0.0039207	1.6588						By MS/MS		0	0	0	0
tr|F2CS21|F2CS21_HORVVPredictedproteinOS=Hordeumvulgaresubsp.vulgarePE=2SV=1;tr|A0MMD0|A0MMD0_HORVUUncharacterizedproteinOS=HordeumvulgarePE=1SV=1;tr|Q9S8N1|Q9S8N1_HORVUCalmodulin(Fragment)OS=HordeumvulgarePE=1SV=1	tr|F2CS21|F2CS21_HORVVPredictedproteinOS=Hordeumvulgaresubsp.vulgarePE=2SV=1;tr|A0MMD0|A0MMD0_HORVUUncharacterizedproteinOS=HordeumvulgarePE=1SV=1	11;11;1	1;1;1	1;1;1	tr|F2CS21|F2CS21_HORVV Predicted protein OS=Hordeum vulgare subsp. vulgare PE=2 SV=1;tr|A0MMD0|A0MMD0_HORVU Uncharacterized protein OS=Hordeum vulgare PE=1 SV=1	3	11	1	1	4	3	5	3	8	9	11	1	1	1	1	1	1	1	1	1	1	1	1	1	1	59.7	8.7	8.7	16.846	149	149;149;13	0	48.512	By MS/MS	By MS/MS	By MS/MS	By MS/MS	By MS/MS	By MS/MS	By MS/MS	30.9	26.2	40.3	26.2
tr|M0X5Y1|M0X5Y1_HORVVProteasomesubunitalphatypeOS=Hordeumvulgaresubsp.vulgarePE=3SV=1;tr|A0MMD3|A0MMD3_HORVUProteasomesubunitalphatypeOS=HordeumvulgarePE=3SV=1	tr|M0X5Y1|M0X5Y1_HORVVProteasomesubunitalphatypeOS=Hordeumvulgaresubsp.vulgarePE=3SV=1;tr|A0MMD3|A0MMD3_HORVUProteasomesubunitalphatypeOS=HordeumvulgarePE=3SV=1	13;13	1;1	1;1	tr|M0X5Y1|M0X5Y1_HORVV Proteasome subunit alpha type OS=Hordeum vulgare subsp. vulgare PE=3 SV=1;tr|A0MMD3|A0MMD3_HORVU Proteasome subunit alpha type OS=Hordeum vulgare PE=3 SV=1	2	13	1	1	5	6	7	6	7	11	10	0	0	0	1	0	1	1	0	0	0	1	0	1	1	56.6	4	4	27.18	249	249;249	1	-2	By matching	By matching	By matching	By MS/MS	By matching	By MS/MS	By MS/MS	26.1	29.7	32.9	30.9
tr|A0S6X4|A0S6X4_HORVVFT-likeproteinOS=Hordeumvulgaresubsp.vulgareGN=FT2PE=2SV=1	tr|A0S6X4|A0S6X4_HORVVFT-likeproteinOS=Hordeumvulgaresubsp.vulgareGN=FT2PE=2SV=1	1	1	1	tr|A0S6X4|A0S6X4_HORVV FT-like protein OS=Hordeum vulgare subsp. vulgare GN=FT2 PE=2 SV=1	1	1	1	1	0	0	0	0	1	0	1	0	0	0	0	1	0	1	0	0	0	0	1	0	1	6.2	6.2	6.2	19.677	178	178	0.0055579	1.4904					By MS/MS		By MS/MS	0	0	0	0
tr|M0ZA58|M0ZA58_HORVVUncharacterizedproteinOS=Hordeumvulgaresubsp.vulgarePE=3SV=1;tr|A0ZV97|A0ZV97_HORVUAquaporinOS=HordeumvulgareGN=HvPIP1;1PE=2SV=1;tr|Q9AVV4|Q9AVV4_HORVUPIP1protein(Fragment)OS=HordeumvulgareGN=pip1PE=3SV=1;tr|Q40047|Q40047_HORVUTransmembraneproteinOS=HordeumvulgarePE=2SV=1;tr|Q9SLZ7|Q9SLZ7_HORVUHvPIP1;5proteinOS=HordeumvulgareGN=HvPIP1;5PE=2SV=1;tr|F2D616|F2D616_HORVVPredicte…	tr|M0ZA58|M0ZA58_HORVVUncharacterizedproteinOS=Hordeumvulgaresubsp.vulgarePE=3SV=1;tr|A0ZV97|A0ZV97_HORVUAquaporinOS=HordeumvulgareGN=HvPIP1;1PE=2SV=1	3;3;1;1;1;1	3;3;1;1;1;1	3;3;1;1;1;1	tr|M0ZA58|M0ZA58_HORVV Uncharacterized protein OS=Hordeum vulgare subsp. vulgare PE=3 SV=1;tr|A0ZV97|A0ZV97_HORVU Aquaporin OS=Hordeum vulgare GN=HvPIP1;1 PE=2 SV=1	6	3	3	3	1	1	1	1	1	2	2	1	1	1	1	1	2	2	1	1	1	1	1	2	2	13.9	13.9	13.9	30.656	288	288;288;165;288;290;290	0	6.7762	By MS/MS	By MS/MS	By MS/MS	By MS/MS	By MS/MS	By MS/MS	By MS/MS	3.5	3.5	3.5	3.5
tr|M0Y397|M0Y397_HORVVUncharacterizedproteinOS=Hordeumvulgaresubsp.vulgarePE=4SV=1;tr|A1C0L3|A1C0L3_HORVVUCW116,putativelipaseOS=Hordeumvulgaresubsp.vulgareGN=UCW116PE=4SV=1;tr|F2D5K9|F2D5K9_HORVVPredictedproteinOS=Hordeumvulgaresubsp.vulgarePE=2SV=1;tr|F2D4U9|F2D4U9_HORVVPredictedproteinOS=Hordeumvulgaresubsp.vulgarePE=2SV=1	tr|M0Y397|M0Y397_HORVVUncharacterizedproteinOS=Hordeumvulgaresubsp.vulgarePE=4SV=1;tr|A1C0L3|A1C0L3_HORVVUCW116,putativelipaseOS=Hordeumvulgaresubsp.vulgareGN=UCW116PE=4SV=1;tr|F2D5K9|F2D5K9_HORVVPredictedproteinOS=Hordeumvulgaresubsp.vulgarePE=2SV=1;tr|F2D4U9|F2D4U9_HORVVPredictedproteinOS=Hordeumvulgaresubsp.vulgarePE=2SV=1	1;1;1;1	1;1;1;1	1;1;1;1	tr|M0Y397|M0Y397_HORVV Uncharacterized protein OS=Hordeum vulgare subsp. vulgare PE=4 SV=1;tr|A1C0L3|A1C0L3_HORVV UCW116, putative lipase OS=Hordeum vulgare subsp. vulgare GN=UCW116 PE=4 SV=1;tr|F2D5K9|F2D5K9_HORVV Predicted protein OS=Hordeum vulgare subs	4	1	1	1	0	0	0	0	0	0	1	0	0	0	0	0	0	1	0	0	0	0	0	0	1	2.9	2.9	2.9	34.107	314	314;362;369;376	0.0099771	1.2749							By MS/MS	0	0	0	0
tr|A1X809|A1X809_HORVV14-3-3DOS=Hordeumvulgaresubsp.vulgarePE=2SV=1;tr|F2D8C6|F2D8C6_HORVVPredictedprotein(Fragment)OS=Hordeumvulgaresubsp.vulgarePE=2SV=1;tr|M0XEG8|M0XEG8_HORVVUncharacterizedproteinOS=Hordeumvulgaresubsp.vulgarePE=3SV=1	tr|A1X809|A1X809_HORVV14-3-3DOS=Hordeumvulgaresubsp.vulgarePE=2SV=1;tr|F2D8C6|F2D8C6_HORVVPredictedprotein(Fragment)OS=Hordeumvulgaresubsp.vulgarePE=2SV=1;tr|M0XEG8|M0XEG8_HORVVUncharacterizedproteinOS=Hordeumvulgaresubsp.vulgarePE=3SV=1	10;8;7	6;6;4	6;6;4	tr|A1X809|A1X809_HORVV 14-3-3D OS=Hordeum vulgare subsp. vulgare PE=2 SV=1;tr|F2D8C6|F2D8C6_HORVV Predicted protein (Fragment) OS=Hordeum vulgare subsp. vulgare PE=2 SV=1;tr|M0XEG8|M0XEG8_HORVV Uncharacterized protein OS=Hordeum vulgare subsp. vulgare PE=3	3	10	6	6	6	6	8	8	9	10	10	4	4	6	5	5	6	6	4	4	6	5	5	6	6	49.8	36.3	36.3	28.646	259	259;235;203	0	323.31	By MS/MS	By MS/MS	By MS/MS	By MS/MS	By MS/MS	By MS/MS	By MS/MS	28.6	28.6	43.2	39.8
tr|A1X810|A1X810_HORVV14-3-3EOS=Hordeumvulgaresubsp.vulgarePE=2SV=1;tr|M0WPW2|M0WPW2_HORVVUncharacterizedproteinOS=Hordeumvulgaresubsp.vulgarePE=3SV=1;tr|M0WPW0|M0WPW0_HORVVUncharacterizedproteinOS=Hordeumvulgaresubsp.vulgarePE=3SV=1	tr|A1X810|A1X810_HORVV14-3-3EOS=Hordeumvulgaresubsp.vulgarePE=2SV=1;tr|M0WPW2|M0WPW2_HORVVUncharacterizedproteinOS=Hordeumvulgaresubsp.vulgarePE=3SV=1;tr|M0WPW0|M0WPW0_HORVVUncharacterizedproteinOS=Hordeumvulgaresubsp.vulgarePE=3SV=1	14;10;9	11;8;7	10;7;6	tr|A1X810|A1X810_HORVV 14-3-3E OS=Hordeum vulgare subsp. vulgare PE=2 SV=1;tr|M0WPW2|M0WPW2_HORVV Uncharacterized protein OS=Hordeum vulgare subsp. vulgare PE=3 SV=1;tr|M0WPW0|M0WPW0_HORVV Uncharacterized protein OS=Hordeum vulgare subsp. vulgare PE=3 SV=1	3	14	11	10	7	6	5	8	9	13	13	5	4	3	6	6	10	10	5	4	3	5	5	9	9	62	52.6	48.9	29.437	266	266;221;181	0	139.16	By MS/MS	By MS/MS	By MS/MS	By MS/MS	By MS/MS	By MS/MS	By MS/MS	42.1	29.3	27.1	39.5
tr|M0WBL8|M0WBL8_HORVVUncharacterizedproteinOS=Hordeumvulgaresubsp.vulgarePE=4SV=1;tr|F2DYY2|F2DYY2_HORVVPredictedproteinOS=Hordeumvulgaresubsp.vulgarePE=2SV=1;tr|A1YJE4|A1YJE4_HORVVMADS-boxprotein10OS=Hordeumvulgaresubsp.vulgarePE=2SV=1	tr|M0WBL8|M0WBL8_HORVVUncharacterizedproteinOS=Hordeumvulgaresubsp.vulgarePE=4SV=1;tr|F2DYY2|F2DYY2_HORVVPredictedproteinOS=Hordeumvulgaresubsp.vulgarePE=2SV=1;tr|A1YJE4|A1YJE4_HORVVMADS-boxprotein10OS=Hordeumvulgaresubsp.vulgarePE=2SV=1	2;2;2	2;2;2	2;2;2	tr|M0WBL8|M0WBL8_HORVV Uncharacterized protein OS=Hordeum vulgare subsp. vulgare PE=4 SV=1;tr|F2DYY2|F2DYY2_HORVV Predicted protein OS=Hordeum vulgare subsp. vulgare PE=2 SV=1;tr|A1YJE4|A1YJE4_HORVV MADS-box protein 10 OS=Hordeum vulgare subsp. vulgare PE=	3	2	2	2	0	0	0	1	0	2	1	0	0	0	1	0	2	1	0	0	0	1	0	2	1	17.1	17.1	17.1	16.442	146	146;225;225	0	3.0711				By MS/MS		By MS/MS	By MS/MS	0	0	0	7.5
tr|A2SXS0|A2SXS0_HORVVUricaseOS=Hordeumvulgaresubsp.vulgarePE=2SV=1;tr|M0ZD13|M0ZD13_HORVVUncharacterizedproteinOS=Hordeumvulgaresubsp.vulgarePE=4SV=1	tr|A2SXS0|A2SXS0_HORVVUricaseOS=Hordeumvulgaresubsp.vulgarePE=2SV=1	6;1	6;1	6;1	tr|A2SXS0|A2SXS0_HORVV Uricase OS=Hordeum vulgare subsp. vulgare PE=2 SV=1	2	6	6	6	0	0	1	0	1	4	5	0	0	1	0	1	4	5	0	0	1	0	1	4	5	28.3	28.3	28.3	34.376	307	307;149	0	12.556			By MS/MS		By MS/MS	By MS/MS	By MS/MS	0	0	2.6	0
tr|A3FPG3|A3FPG3_HORVVPredictedproteinOS=Hordeumvulgaresubsp.vulgareGN=Rpr1PE=2SV=1;tr|A3FPG2|A3FPG2_HORVVSerine/threonineproteinkinase(Fragment)OS=Hordeumvulgaresubsp.vulgareGN=Rpr1PE=2SV=1;tr|F2DKP7|F2DKP7_HORVVPredictedproteinOS=Hordeumvulgaresubsp.vulgarePE=2SV=1	tr|A3FPG3|A3FPG3_HORVVPredictedproteinOS=Hordeumvulgaresubsp.vulgareGN=Rpr1PE=2SV=1;tr|A3FPG2|A3FPG2_HORVVSerine/threonineproteinkinase(Fragment)OS=Hordeumvulgaresubsp.vulgareGN=Rpr1PE=2SV=1;tr|F2DKP7|F2DKP7_HORVVPredictedproteinOS=Hordeumvulgaresubsp.vulgarePE=2SV=1	6;4;3	6;4;3	6;4;3	tr|A3FPG3|A3FPG3_HORVV Predicted protein OS=Hordeum vulgare subsp. vulgare GN=Rpr1 PE=2 SV=1;tr|A3FPG2|A3FPG2_HORVV Serine/threonine protein kinase (Fragment) OS=Hordeum vulgare subsp. vulgare GN=Rpr1 PE=2 SV=1;tr|F2DKP7|F2DKP7_HORVV Predicted protein OS=H	3	6	6	6	0	2	1	1	0	3	3	0	2	1	1	0	3	3	0	2	1	1	0	3	3	25.5	25.5	25.5	36.036	321	321;277;238	0	8.8303		By MS/MS	By MS/MS	By MS/MS		By MS/MS	By MS/MS	0	8.1	5.3	5.3
tr|A4GWV0|A4GWV0_HORVVCa2+/H+-exchangingproteinOS=Hordeumvulgaresubsp.vulgareGN=CAXPE=2SV=1;tr|M0US72|M0US72_HORVVUncharacterizedproteinOS=Hordeumvulgaresubsp.vulgarePE=3SV=1	tr|A4GWV0|A4GWV0_HORVVCa2+/H+-exchangingproteinOS=Hordeumvulgaresubsp.vulgareGN=CAXPE=2SV=1;tr|M0US72|M0US72_HORVVUncharacterizedproteinOS=Hordeumvulgaresubsp.vulgarePE=3SV=1	2;1	2;1	2;1	tr|A4GWV0|A4GWV0_HORVV Ca2+/H+-exchanging protein OS=Hordeum vulgare subsp. vulgare GN=CAX PE=2 SV=1;tr|M0US72|M0US72_HORVV Uncharacterized protein OS=Hordeum vulgare subsp. vulgare PE=3 SV=1	2	2	2	2	0	1	1	1	0	1	2	0	1	1	1	0	1	2	0	1	1	1	0	1	2	6.7	6.7	6.7	49.27	462	462;184	0	3.5285		By MS/MS	By MS/MS	By MS/MS		By MS/MS	By MS/MS	0	2.2	2.2	2.2
tr|A5CFY2|A5CFY2_HORVVTubulinalphachainOS=Hordeumvulgaresubsp.vulgareGN=tua4PE=2SV=1;tr|Q9M406|Q9M406_HORVUAlpha-tubulin4(Fragment)OS=HordeumvulgareGN=atub4PE=2SV=1	tr|A5CFY2|A5CFY2_HORVVTubulinalphachainOS=Hordeumvulgaresubsp.vulgareGN=tua4PE=2SV=1;tr|Q9M406|Q9M406_HORVUAlpha-tubulin4(Fragment)OS=HordeumvulgareGN=atub4PE=2SV=1	21;14	6;5	3;3	tr|A5CFY2|A5CFY2_HORVV Tubulin alpha chain OS=Hordeum vulgare subsp. vulgare GN=tua4 PE=2 SV=1;tr|Q9M406|Q9M406_HORVU Alpha-tubulin 4 (Fragment) OS=Hordeum vulgare GN=atub4 PE=2 SV=1	2	21	6	3	13	17	16	17	20	21	20	4	4	4	4	5	6	6	1	1	1	1	2	3	3	68.3	26.2	13.1	49.759	451	451;289	0	142.13	By MS/MS	By MS/MS	By MS/MS	By MS/MS	By MS/MS	By MS/MS	By MS/MS	38.1	49.7	47.7	49.7
tr|A5CFY5|A5CFY5_HORVVTubulinbetachainOS=Hordeumvulgaresubsp.vulgareGN=tub2PE=2SV=1;tr|F2D5J3|F2D5J3_HORVVPredictedprotein(Fragment)OS=Hordeumvulgaresubsp.vulgarePE=2SV=1	tr|A5CFY5|A5CFY5_HORVVTubulinbetachainOS=Hordeumvulgaresubsp.vulgareGN=tub2PE=2SV=1	23;7	1;0	0;0	tr|A5CFY5|A5CFY5_HORVV Tubulin beta chain OS=Hordeum vulgare subsp. vulgare GN=tub2 PE=2 SV=1	2	23	1	0	15	14	14	15	22	23	20	0	0	0	0	1	1	1	0	0	0	0	0	0	0	75.1	5.6	0	50.045	446	446;179	0	2.7697	By matching	By matching	By matching	By matching	By MS/MS	By MS/MS	By MS/MS	46.9	43.7	42.4	46.9
tr|A5CFY6|A5CFY6_HORVVTubulinbetachainOS=Hordeumvulgaresubsp.vulgareGN=tub3PE=2SV=1;tr|M0XJ12|M0XJ12_HORVVTubulinbetachainOS=Hordeumvulgaresubsp.vulgarePE=3SV=1	tr|A5CFY6|A5CFY6_HORVVTubulinbetachainOS=Hordeumvulgaresubsp.vulgareGN=tub3PE=2SV=1;tr|M0XJ12|M0XJ12_HORVVTubulinbetachainOS=Hordeumvulgaresubsp.vulgarePE=3SV=1	24;19	7;5	1;1	tr|A5CFY6|A5CFY6_HORVV Tubulin beta chain OS=Hordeum vulgare subsp. vulgare GN=tub3 PE=2 SV=1;tr|M0XJ12|M0XJ12_HORVV Tubulin beta chain OS=Hordeum vulgare subsp. vulgare PE=3 SV=1	2	24	7	1	16	15	15	17	24	24	22	5	5	4	6	7	7	7	0	0	0	0	1	1	1	78.9	28.3	5.6	50.238	446	446;374	0	115.56	By MS/MS	By MS/MS	By MS/MS	By MS/MS	By MS/MS	By MS/MS	By MS/MS	49.6	46.4	45.1	53.4
tr|A5CFY7|A5CFY7_HORVVTubulinbetachainOS=Hordeumvulgaresubsp.vulgareGN=tub4PE=2SV=1;tr|M0Y723|M0Y723_HORVVTubulinbetachainOS=Hordeumvulgaresubsp.vulgarePE=3SV=1;tr|Q9ZRR4|Q9ZRR4_HORVUTubulinbetachain(Fragment)OS=HordeumvulgareGN=btub2PE=2SV=1	tr|A5CFY7|A5CFY7_HORVVTubulinbetachainOS=Hordeumvulgaresubsp.vulgareGN=tub4PE=2SV=1;tr|M0Y723|M0Y723_HORVVTubulinbetachainOS=Hordeumvulgaresubsp.vulgarePE=3SV=1;tr|Q9ZRR4|Q9ZRR4_HORVUTubulinbetachain(Fragment)OS=HordeumvulgareGN=btub2PE=2SV=1	25;20;16	8;6;3	1;0;1	tr|A5CFY7|A5CFY7_HORVV Tubulin beta chain OS=Hordeum vulgare subsp. vulgare GN=tub4 PE=2 SV=1;tr|M0Y723|M0Y723_HORVV Tubulin beta chain OS=Hordeum vulgare subsp. vulgare PE=3 SV=1;tr|Q9ZRR4|Q9ZRR4_HORVU Tubulin beta chain (Fragment) OS=Hordeum vulgare GN=b	3	25	8	1	16	14	15	15	24	24	21	6	6	6	6	8	7	7	1	1	1	1	1	1	1	78.7	25.5	2	50.308	447	447;342;330	0	198.37	By MS/MS	By MS/MS	By MS/MS	By MS/MS	By MS/MS	By MS/MS	By MS/MS	51.7	43	45	46.1
tr|A5CFY8|A5CFY8_HORVVTubulinbetachainOS=Hordeumvulgaresubsp.vulgareGN=tub5PE=2SV=1	tr|A5CFY8|A5CFY8_HORVVTubulinbetachainOS=Hordeumvulgaresubsp.vulgareGN=tub5PE=2SV=1	25	8	2	tr|A5CFY8|A5CFY8_HORVV Tubulin beta chain OS=Hordeum vulgare subsp. vulgare GN=tub5 PE=2 SV=1	1	25	8	2	14	11	13	14	21	24	20	4	3	3	5	5	7	6	1	1	1	2	2	2	2	81.1	28.1	9.4	49.971	445	445	0	57.9	By MS/MS	By MS/MS	By MS/MS	By MS/MS	By MS/MS	By MS/MS	By MS/MS	43.4	34.8	40.2	43.6
tr|A5CFY9|A5CFY9_HORVVTubulinbetachainOS=Hordeumvulgaresubsp.vulgareGN=tub6PE=2SV=1	tr|A5CFY9|A5CFY9_HORVVTubulinbetachainOS=Hordeumvulgaresubsp.vulgareGN=tub6PE=2SV=1	25	1	1	tr|A5CFY9|A5CFY9_HORVV Tubulin beta chain OS=Hordeum vulgare subsp. vulgare GN=tub6 PE=2 SV=1	1	25	1	1	16	14	15	15	23	24	21	1	1	1	1	0	1	1	1	1	1	1	0	1	1	79.1	2	2	50.136	445	445	0.0032866	1.7089	By MS/MS	By MS/MS	By MS/MS	By MS/MS	By matching	By MS/MS	By MS/MS	51.9	43.1	45.2	46.3
tr|A5CFZ0|A5CFZ0_HORVVTubulinbetachainOS=Hordeumvulgaresubsp.vulgareGN=tub7PE=2SV=1	tr|A5CFZ0|A5CFZ0_HORVVTubulinbetachainOS=Hordeumvulgaresubsp.vulgareGN=tub7PE=2SV=1	16	1	1	tr|A5CFZ0|A5CFZ0_HORVV Tubulin beta chain OS=Hordeum vulgare subsp. vulgare GN=tub7 PE=2 SV=1	1	16	1	1	10	9	9	9	14	15	12	0	1	0	0	0	0	0	0	1	0	0	0	0	0	48.1	2.7	2.7	49.474	443	443	1	-2	By matching	By MS/MS	By matching	By matching	By matching	By matching	By matching	29.8	26	25.3	26.4
tr|A5CFZ1|A5CFZ1_HORVVTubulinbetachainOS=Hordeumvulgaresubsp.vulgareGN=tub8PE=2SV=1	tr|A5CFZ1|A5CFZ1_HORVVTubulinbetachainOS=Hordeumvulgaresubsp.vulgareGN=tub8PE=2SV=1	25	25	3	tr|A5CFZ1|A5CFZ1_HORVV Tubulin beta chain OS=Hordeum vulgare subsp. vulgare GN=tub8 PE=2 SV=1	1	25	25	3	16	11	14	13	23	25	22	16	11	14	13	23	25	22	3	1	2	2	3	3	3	81.4	81.4	11.9	50.1	447	447	0	323.31	By MS/MS	By MS/MS	By MS/MS	By MS/MS	By MS/MS	By MS/MS	By MS/MS	52.3	30.9	39.8	39.8
tr|M0YXK6|M0YXK6_HORVVUncharacterizedproteinOS=Hordeumvulgaresubsp.vulgarePE=4SV=1;tr|A5CFZ2|A5CFZ2_HORVVTubulinfoldingcofactorAOS=Hordeumvulgaresubsp.vulgareGN=tfcAPE=2SV=1;tr|F2E0X3|F2E0X3_HORVVPredictedprotein(Fragment)OS=Hordeumvulgaresubsp.vulgarePE=2SV=1;tr|M0YXK4|M0YXK4_HORVVUncharacterizedproteinOS=Hordeumvulgaresubsp.vulgarePE=4SV=1	tr|M0YXK6|M0YXK6_HORVVUncharacterizedproteinOS=Hordeumvulgaresubsp.vulgarePE=4SV=1;tr|A5CFZ2|A5CFZ2_HORVVTubulinfoldingcofactorAOS=Hordeumvulgaresubsp.vulgareGN=tfcAPE=2SV=1;tr|F2E0X3|F2E0X3_HORVVPredictedprotein(Fragment)OS=Hordeumvulgaresubsp.vulgarePE=2SV=1;tr|M0YXK4|M0YXK4_HORVVUncharacterizedproteinOS=Hordeumvulgaresubsp.vulgarePE=4SV=1	3;3;2;2	3;3;2;2	3;3;2;2	tr|M0YXK6|M0YXK6_HORVV Uncharacterized protein OS=Hordeum vulgare subsp. vulgare PE=4 SV=1;tr|A5CFZ2|A5CFZ2_HORVV Tubulin folding cofactor A OS=Hordeum vulgare subsp. vulgare GN=tfc A PE=2 SV=1;tr|F2E0X3|F2E0X3_HORVV Predicted protein (Fragment) OS=Hordeum	4	3	3	3	1	1	0	1	0	1	2	1	1	0	1	0	1	2	1	1	0	1	0	1	2	22.8	22.8	22.8	12.794	114	114;114;69;100	0	4.0704	By MS/MS	By MS/MS		By MS/MS		By MS/MS	By MS/MS	8.8	8.8	0	8.8
tr|M0XQ91|M0XQ91_HORVVUncharacterizedproteinOS=Hordeumvulgaresubsp.vulgarePE=3SV=1;tr|M0XQ92|M0XQ92_HORVVUncharacterizedproteinOS=Hordeumvulgaresubsp.vulgarePE=3SV=1;tr|A5CFZ3|A5CFZ3_HORVVPredictedproteinOS=Hordeumvulgaresubsp.vulgareGN=arl2PE=2SV=1;tr|F2CTM0|F2CTM0_HORVVPredictedproteinOS=Hordeumvulgaresubsp.vulgarePE=2SV=1	tr|M0XQ91|M0XQ91_HORVVUncharacterizedproteinOS=Hordeumvulgaresubsp.vulgarePE=3SV=1;tr|M0XQ92|M0XQ92_HORVVUncharacterizedproteinOS=Hordeumvulgaresubsp.vulgarePE=3SV=1;tr|A5CFZ3|A5CFZ3_HORVVPredictedproteinOS=Hordeumvulgaresubsp.vulgareGN=arl2PE=2SV=1;tr|F2CTM0|F2CTM0_HORVVPredictedproteinOS=Hordeumvulgaresubsp.vulgarePE=2SV=1	2;2;2;2	2;2;2;2	2;2;2;2	tr|M0XQ91|M0XQ91_HORVV Uncharacterized protein OS=Hordeum vulgare subsp. vulgare PE=3 SV=1;tr|M0XQ92|M0XQ92_HORVV Uncharacterized protein OS=Hordeum vulgare subsp. vulgare PE=3 SV=1;tr|A5CFZ3|A5CFZ3_HORVV Predicted protein OS=Hordeum vulgare subsp. vulgare	4	2	2	2	0	0	0	0	0	2	0	0	0	0	0	0	2	0	0	0	0	0	0	2	0	19.6	19.6	19.6	18.27	158	158;185;185;209	0	4.7586						By MS/MS		0	0	0	0
tr|M0V4Z6|M0V4Z6_HORVVGlucose-6-phosphate1-dehydrogenaseOS=Hordeumvulgaresubsp.vulgarePE=3SV=1;tr|A7WLJ0|A7WLJ0_HORVUGlucose-6-phosphate1-dehydrogenaseOS=HordeumvulgareGN=g6pdhPE=2SV=1;tr|F2DMT4|F2DMT4_HORVVGlucose-6-phosphate1-dehydrogenaseOS=Hordeumvulgaresubsp.vulgarePE=2SV=1;tr|F2DI64|F2DI64_HORVVGlucose-6-phosphate1-dehydrogenaseOS=Hordeumvulgaresubsp.vulgarePE=2SV=1;tr|F2DC98|F2DC98_HORVVGl…	tr|M0V4Z6|M0V4Z6_HORVVGlucose-6-phosphate1-dehydrogenaseOS=Hordeumvulgaresubsp.vulgarePE=3SV=1;tr|A7WLJ0|A7WLJ0_HORVUGlucose-6-phosphate1-dehydrogenaseOS=HordeumvulgareGN=g6pdhPE=2SV=1;tr|F2DMT4|F2DMT4_HORVVGlucose-6-phosphate1-dehydrogenaseOS=Hordeumvulgaresubsp.vulgarePE=2SV=1;tr|F2DI64|F2DI64_HORVVGlucose-6-phosphate1-dehydrogenaseOS=Hordeumvulgaresubsp.vulgarePE=2SV=1;tr|F2DC98|F2DC98_HORVVGl…	8;8;8;8;8;2;2;2;2;2	8;8;8;8;8;2;2;2;2;2	4;4;4;4;4;0;0;0;0;0	tr|M0V4Z6|M0V4Z6_HORVV Glucose-6-phosphate 1-dehydrogenase OS=Hordeum vulgare subsp. vulgare PE=3 SV=1;tr|A7WLJ0|A7WLJ0_HORVU Glucose-6-phosphate 1-dehydrogenase OS=Hordeum vulgare GN=g6pdh PE=2 SV=1;tr|F2DMT4|F2DMT4_HORVV Glucose-6-phosphate 1-dehydrogena	10	8	8	4	3	3	1	0	6	2	4	3	3	1	0	6	2	4	3	2	0	0	4	1	2	15.8	15.8	7.2	59.961	531	531;588;589;589;589;142;195;321;571;574	0	32.95	By MS/MS	By MS/MS	By MS/MS		By MS/MS	By MS/MS	By MS/MS	5.3	6	2.8	0
tr|A9L9S2|A9L9S2_HORVU3-ketoacyl-CoAsynthaseOS=HordeumvulgarePE=2SV=1;tr|A7YA55|A7YA55_HORVV3-ketoacyl-CoAsynthaseOS=Hordeumvulgaresubsp.vulgareGN=FdhPE=2SV=1;tr|F2CYH3|F2CYH3_HORVV3-ketoacyl-CoAsynthaseOS=Hordeumvulgaresubsp.vulgarePE=2SV=1;tr|M0Y4U4|M0Y4U4_HORVV3-ketoacyl-CoAsynthaseOS=Hordeumvulgaresubsp.vulgarePE=3SV=1;tr|M0Y4U5|M0Y4U5_HORVVUncharacterizedproteinOS=Hordeumvulgaresubsp.vulgare…	tr|A9L9S2|A9L9S2_HORVU3-ketoacyl-CoAsynthaseOS=HordeumvulgarePE=2SV=1;tr|A7YA55|A7YA55_HORVV3-ketoacyl-CoAsynthaseOS=Hordeumvulgaresubsp.vulgareGN=FdhPE=2SV=1;tr|F2CYH3|F2CYH3_HORVV3-ketoacyl-CoAsynthaseOS=Hordeumvulgaresubsp.vulgarePE=2SV=1;tr|M0Y4U4|M0Y4U4_HORVV3-ketoacyl-CoAsynthaseOS=Hordeumvulgaresubsp.vulgarePE=3SV=1	15;15;12;12;5;2;1;1;1;1;1;1;1	15;15;12;12;5;2;1;1;1;1;1;1;1	14;14;12;12;5;2;0;0;0;0;0;0;0	tr|A9L9S2|A9L9S2_HORVU 3-ketoacyl-CoA synthase OS=Hordeum vulgare PE=2 SV=1;tr|A7YA55|A7YA55_HORVV 3-ketoacyl-CoA synthase OS=Hordeum vulgare subsp. vulgare GN=Fdh PE=2 SV=1;tr|F2CYH3|F2CYH3_HORVV 3-ketoacyl-CoA synthase OS=Hordeum vulgare subsp. vulgare P	13	15	15	14	5	4	1	2	8	15	11	5	4	1	2	8	15	11	5	4	1	2	8	14	10	29.1	29.1	27.8	60.071	540	540;540;540;568;395;517;247;264;295;302;514;522;545	0	65.886	By MS/MS	By MS/MS	By MS/MS	By MS/MS	By MS/MS	By MS/MS	By MS/MS	11.1	9.3	3.1	5.6
tr|A8CCK2|A8CCK2_HORVUChloroplasticglutathionereductaseOS=HordeumvulgareGN=HvGR1PE=2SV=1;tr|M0VKR2|M0VKR2_HORVVUncharacterizedproteinOS=Hordeumvulgaresubsp.vulgarePE=3SV=1;tr|M0VKR1|M0VKR1_HORVVUncharacterizedproteinOS=Hordeumvulgaresubsp.vulgarePE=4SV=1;tr|F2EKF2|F2EKF2_HORVVPredictedproteinOS=Hordeumvulgaresubsp.vulgarePE=2SV=1	tr|A8CCK2|A8CCK2_HORVUChloroplasticglutathionereductaseOS=HordeumvulgareGN=HvGR1PE=2SV=1;tr|M0VKR2|M0VKR2_HORVVUncharacterizedproteinOS=Hordeumvulgaresubsp.vulgarePE=3SV=1;tr|M0VKR1|M0VKR1_HORVVUncharacterizedproteinOS=Hordeumvulgaresubsp.vulgarePE=4SV=1	14;13;7;1	14;13;7;1	14;13;7;1	tr|A8CCK2|A8CCK2_HORVU Chloroplastic glutathione reductase OS=Hordeum vulgare GN=HvGR1 PE=2 SV=1;tr|M0VKR2|M0VKR2_HORVV Uncharacterized protein OS=Hordeum vulgare subsp. vulgare PE=3 SV=1;tr|M0VKR1|M0VKR1_HORVV Uncharacterized protein OS=Hordeum vulgare su	4	14	14	14	4	2	1	2	7	9	7	4	2	1	2	7	9	7	4	2	1	2	7	9	7	28.2	28.2	28.2	59.252	550	550;447;280;26	0	24.947	By MS/MS	By MS/MS	By MS/MS	By MS/MS	By MS/MS	By MS/MS	By MS/MS	8	3.5	2.7	4.4
tr|A8R7E5|A8R7E5_HORVUPutativechloroplastinnerenvelopeprotein(Fragment)OS=HordeumvulgarePE=2SV=1;tr|M0YXI4|M0YXI4_HORVVUncharacterizedproteinOS=Hordeumvulgaresubsp.vulgarePE=4SV=1;tr|F2D8I0|F2D8I0_HORVVPredictedproteinOS=Hordeumvulgaresubsp.vulgarePE=2SV=1;tr|A8R7D5|A8R7D5_HORVUPutativechloroplastinnerenvelopeprotein(Fragment)OS=HordeumvulgarePE=2SV=1;tr|F2DFP4|F2DFP4_HORVVPredictedproteinOS=Hord…	tr|A8R7E5|A8R7E5_HORVUPutativechloroplastinnerenvelopeprotein(Fragment)OS=HordeumvulgarePE=2SV=1;tr|M0YXI4|M0YXI4_HORVVUncharacterizedproteinOS=Hordeumvulgaresubsp.vulgarePE=4SV=1;tr|F2D8I0|F2D8I0_HORVVPredictedproteinOS=Hordeumvulgaresubsp.vulgarePE=2SV=1;tr|A8R7D5|A8R7D5_HORVUPutativechloroplastinnerenvelopeprotein(Fragment)OS=HordeumvulgarePE=2SV=1;tr|F2DFP4|F2DFP4_HORVVPredictedproteinOS=Hord…	2;2;2;1;1	2;2;2;1;1	2;2;2;1;1	tr|A8R7E5|A8R7E5_HORVU Putative chloroplast inner envelope protein (Fragment) OS=Hordeum vulgare PE=2 SV=1;tr|M0YXI4|M0YXI4_HORVV Uncharacterized protein OS=Hordeum vulgare subsp. vulgare PE=4 SV=1;tr|F2D8I0|F2D8I0_HORVV Predicted protein OS=Hordeum vulgar	5	2	2	2	0	1	0	0	2	2	2	0	1	0	0	2	2	2	0	1	0	0	2	2	2	7.3	7.3	7.3	33.29	302	302;337;446;162;290	0	45.513		By MS/MS			By MS/MS	By MS/MS	By MS/MS	0	3.6	0	0
tr|F2CS42|F2CS42_HORVV3-ketoacyl-CoAsynthaseOS=Hordeumvulgaresubsp.vulgarePE=2SV=1;tr|A9L9N1|A9L9N1_HORVU3-ketoacyl-CoAsynthaseOS=HordeumvulgarePE=2SV=1;tr|M0ZEF0|M0ZEF0_HORVV3-ketoacyl-CoAsynthaseOS=Hordeumvulgaresubsp.vulgarePE=3SV=1	tr|F2CS42|F2CS42_HORVV3-ketoacyl-CoAsynthaseOS=Hordeumvulgaresubsp.vulgarePE=2SV=1;tr|A9L9N1|A9L9N1_HORVU3-ketoacyl-CoAsynthaseOS=HordeumvulgarePE=2SV=1;tr|M0ZEF0|M0ZEF0_HORVV3-ketoacyl-CoAsynthaseOS=Hordeumvulgaresubsp.vulgarePE=3SV=1	1;1;1	1;1;1	1;1;1	tr|F2CS42|F2CS42_HORVV 3-ketoacyl-CoA synthase OS=Hordeum vulgare subsp. vulgare PE=2 SV=1;tr|A9L9N1|A9L9N1_HORVU 3-ketoacyl-CoA synthase OS=Hordeum vulgare PE=2 SV=1;tr|M0ZEF0|M0ZEF0_HORVV 3-ketoacyl-CoA synthase OS=Hordeum vulgare subsp. vulgare PE=3 SV=	3	1	1	1	0	0	0	0	1	1	0	0	0	0	0	1	1	0	0	0	0	0	1	1	0	2.4	2.4	2.4	51.239	467	467;467;487	1	-2					By MS/MS	By MS/MS		0	0	0	0
tr|A9NJ56|A9NJ56_HORVVPredictedproteinOS=Hordeumvulgaresubsp.vulgarePE=2SV=1;tr|F2CRL7|F2CRL7_HORVVPredictedproteinOS=Hordeumvulgaresubsp.vulgarePE=2SV=1;tr|M0WHC3|M0WHC3_HORVVUncharacterizedproteinOS=Hordeumvulgaresubsp.vulgarePE=4SV=1;tr|M0WHC4|M0WHC4_HORVVUncharacterizedproteinOS=Hordeumvulgaresubsp.vulgarePE=4SV=1	tr|A9NJ56|A9NJ56_HORVVPredictedproteinOS=Hordeumvulgaresubsp.vulgarePE=2SV=1;tr|F2CRL7|F2CRL7_HORVVPredictedproteinOS=Hordeumvulgaresubsp.vulgarePE=2SV=1	9;8;4;2	9;8;4;2	9;8;4;2	tr|A9NJ56|A9NJ56_HORVV Predicted protein OS=Hordeum vulgare subsp. vulgare PE=2 SV=1;tr|F2CRL7|F2CRL7_HORVV Predicted protein OS=Hordeum vulgare subsp. vulgare PE=2 SV=1	4	9	9	9	1	3	0	0	0	0	5	1	3	0	0	0	0	5	1	3	0	0	0	0	5	15.5	15.5	15.5	71.912	644	644;644;321;180	0	7.6772	By MS/MS	By MS/MS					By MS/MS	1.6	4.2	0	0
tr|M0VCN7|M0VCN7_HORVVUncharacterizedproteinOS=Hordeumvulgaresubsp.vulgarePE=3SV=1;tr|F2DXM4|F2DXM4_HORVVThioredoxinreductase(Fragment)OS=Hordeumvulgaresubsp.vulgarePE=2SV=1;tr|A9YZV9|A9YZV9_HORVVThioredoxinreductaseOS=Hordeumvulgaresubsp.vulgareGN=NTR1PE=2SV=1;tr|F2CWM7|F2CWM7_HORVVThioredoxinreductaseOS=Hordeumvulgaresubsp.vulgarePE=2SV=1	tr|M0VCN7|M0VCN7_HORVVUncharacterizedproteinOS=Hordeumvulgaresubsp.vulgarePE=3SV=1;tr|F2DXM4|F2DXM4_HORVVThioredoxinreductase(Fragment)OS=Hordeumvulgaresubsp.vulgarePE=2SV=1;tr|A9YZV9|A9YZV9_HORVVThioredoxinreductaseOS=Hordeumvulgaresubsp.vulgareGN=NTR1PE=2SV=1;tr|F2CWM7|F2CWM7_HORVVThioredoxinreductaseOS=Hordeumvulgaresubsp.vulgarePE=2SV=1	6;6;6;6	5;5;5;5	5;5;5;5	tr|M0VCN7|M0VCN7_HORVV Uncharacterized protein OS=Hordeum vulgare subsp. vulgare PE=3 SV=1;tr|F2DXM4|F2DXM4_HORVV Thioredoxin reductase (Fragment) OS=Hordeum vulgare subsp. vulgare PE=2 SV=1;tr|A9YZV9|A9YZV9_HORVV Thioredoxin reductase OS=Hordeum vulgare s	4	6	5	5	2	1	1	2	6	6	6	1	0	0	1	5	5	5	1	0	0	1	5	5	5	43.2	37	37	27.225	257	257;306;331;369	0	19.457	By MS/MS	By matching	By matching	By MS/MS	By MS/MS	By MS/MS	By MS/MS	14.8	6.2	6.2	10.5
tr|M0X1K6|M0X1K6_HORVVUncharacterizedproteinOS=Hordeumvulgaresubsp.vulgarePE=3SV=1;tr|M0X1K4|M0X1K4_HORVVUncharacterizedproteinOS=Hordeumvulgaresubsp.vulgarePE=3SV=1;tr|B0I531|B0I531_HORVUPlasmamembraneintrinsicproteinOS=HordeumvulgareGN=PIP2;2PE=2SV=1;tr|M0X1K5|M0X1K5_HORVVUncharacterizedproteinOS=Hordeumvulgaresubsp.vulgarePE=3SV=1	tr|M0X1K6|M0X1K6_HORVVUncharacterizedproteinOS=Hordeumvulgaresubsp.vulgarePE=3SV=1;tr|M0X1K4|M0X1K4_HORVVUncharacterizedproteinOS=Hordeumvulgaresubsp.vulgarePE=3SV=1;tr|B0I531|B0I531_HORVUPlasmamembraneintrinsicproteinOS=HordeumvulgareGN=PIP2;2PE=2SV=1;tr|M0X1K5|M0X1K5_HORVVUncharacterizedproteinOS=Hordeumvulgaresubsp.vulgarePE=3SV=1	2;2;2;2	1;1;1;1	1;1;1;1	tr|M0X1K6|M0X1K6_HORVV Uncharacterized protein OS=Hordeum vulgare subsp. vulgare PE=3 SV=1;tr|M0X1K4|M0X1K4_HORVV Uncharacterized protein OS=Hordeum vulgare subsp. vulgare PE=3 SV=1;tr|B0I531|B0I531_HORVU Plasma membrane intrinsic protein OS=Hordeum vulgar	4	2	1	1	0	1	0	0	2	2	2	0	0	0	0	1	1	1	0	0	0	0	1	1	1	10	5.6	5.6	24.753	231	231;284;284;318	0	3.131		By matching			By MS/MS	By MS/MS	By MS/MS	0	4.3	0	0
tr|F2E2K8|F2E2K8_HORVVPredictedproteinOS=Hordeumvulgaresubsp.vulgarePE=2SV=1;tr|D6PY83|D6PY83_HORVUAquaporinOS=HordeumvulgareGN=pip2;6PE=2SV=1;tr|B0I532|B0I532_HORVUPlasmamembraneintrinsicproteinOS=HordeumvulgareGN=PIP2;5PE=2SV=1;tr|M0WT22|M0WT22_HORVVUncharacterizedproteinOS=Hordeumvulgaresubsp.vulgarePE=3SV=1;tr|M0WT21|M0WT21_HORVVUncharacterizedproteinOS=Hordeumvulgaresubsp.vulgarePE=3SV=1;tr|…	tr|F2E2K8|F2E2K8_HORVVPredictedproteinOS=Hordeumvulgaresubsp.vulgarePE=2SV=1;tr|D6PY83|D6PY83_HORVUAquaporinOS=HordeumvulgareGN=pip2;6PE=2SV=1;tr|B0I532|B0I532_HORVUPlasmamembraneintrinsicproteinOS=HordeumvulgareGN=PIP2;5PE=2SV=1;tr|M0WT22|M0WT22_HORVVUncharacterizedproteinOS=Hordeumvulgaresubsp.vulgarePE=3SV=1	4;4;4;3;1;1	4;4;4;3;1;1	3;3;3;3;1;0	tr|F2E2K8|F2E2K8_HORVV Predicted protein OS=Hordeum vulgare subsp. vulgare PE=2 SV=1;tr|D6PY83|D6PY83_HORVU Aquaporin OS=Hordeum vulgare GN=pip2;6 PE=2 SV=1;tr|B0I532|B0I532_HORVU Plasma membrane intrinsic protein OS=Hordeum vulgare GN=PIP2;5 PE=2 SV=1;tr|	6	4	4	3	1	2	1	0	2	3	2	1	2	1	0	2	3	2	1	1	1	0	1	2	1	17.2	17.2	13.8	30.344	290	290;290;290;222;156;198	0	42.525	By MS/MS	By MS/MS	By MS/MS		By MS/MS	By MS/MS	By MS/MS	3.1	8.3	4.8	0
tr|M0YH74|M0YH74_HORVVFerritinOS=Hordeumvulgaresubsp.vulgarePE=3SV=1;tr|F2CZM9|F2CZM9_HORVVFerritinOS=Hordeumvulgaresubsp.vulgarePE=2SV=1;tr|B1NC18|B1NC18_HORVUFerritinOS=HordeumvulgareGN=Fer1PE=2SV=1;tr|M0YH73|M0YH73_HORVVFerritinOS=Hordeumvulgaresubsp.vulgarePE=3SV=1;tr|Q945F6|Q945F6_HORVUFerritin(Fragment)OS=HordeumvulgarePE=2SV=1	tr|M0YH74|M0YH74_HORVVFerritinOS=Hordeumvulgaresubsp.vulgarePE=3SV=1;tr|F2CZM9|F2CZM9_HORVVFerritinOS=Hordeumvulgaresubsp.vulgarePE=2SV=1;tr|B1NC18|B1NC18_HORVUFerritinOS=HordeumvulgareGN=Fer1PE=2SV=1;tr|M0YH73|M0YH73_HORVVFerritinOS=Hordeumvulgaresubsp.vulgarePE=3SV=1;tr|Q945F6|Q945F6_HORVUFerritin(Fragment)OS=HordeumvulgarePE=2SV=1	9;9;9;7;6	9;9;9;7;6	9;9;9;7;6	tr|M0YH74|M0YH74_HORVV Ferritin OS=Hordeum vulgare subsp. vulgare PE=3 SV=1;tr|F2CZM9|F2CZM9_HORVV Ferritin OS=Hordeum vulgare subsp. vulgare PE=2 SV=1;tr|B1NC18|B1NC18_HORVU Ferritin OS=Hordeum vulgare GN=Fer1 PE=2 SV=1;tr|M0YH73|M0YH73_HORVV Ferritin OS=	5	9	9	9	3	3	2	3	7	7	8	3	3	2	3	7	7	8	3	3	2	3	7	7	8	41.7	41.7	41.7	27.926	254	254;254;254;189;137	0	61.187	By MS/MS	By MS/MS	By MS/MS	By MS/MS	By MS/MS	By MS/MS	By MS/MS	18.9	13.8	7.5	19.3
tr|B3DFH0|B3DFH0_HORVVMyo-inositolmonophosphatase1OS=Hordeumvulgaresubsp.vulgarePE=2SV=1;tr|M0VMN2|M0VMN2_HORVVUncharacterizedproteinOS=Hordeumvulgaresubsp.vulgarePE=4SV=1;tr|M0VMM9|M0VMM9_HORVVUncharacterizedproteinOS=Hordeumvulgaresubsp.vulgarePE=4SV=1;tr|M0VMN3|M0VMN3_HORVVUncharacterizedproteinOS=Hordeumvulgaresubsp.vulgarePE=4SV=1;tr|M0VMN4|M0VMN4_HORVVUncharacterizedproteinOS=Hordeumvulgare…	tr|B3DFH0|B3DFH0_HORVVMyo-inositolmonophosphatase1OS=Hordeumvulgaresubsp.vulgarePE=2SV=1;tr|M0VMN2|M0VMN2_HORVVUncharacterizedproteinOS=Hordeumvulgaresubsp.vulgarePE=4SV=1	8;4;3;2;1	8;4;3;2;1	8;4;3;2;1	tr|B3DFH0|B3DFH0_HORVV Myo-inositol monophosphatase 1 OS=Hordeum vulgare subsp. vulgare PE=2 SV=1;tr|M0VMN2|M0VMN2_HORVV Uncharacterized protein OS=Hordeum vulgare subsp. vulgare PE=4 SV=1	5	8	8	8	1	1	1	3	1	8	7	1	1	1	3	1	8	7	1	1	1	3	1	8	7	39.7	39.7	39.7	28.993	267	267;143;111;104;88	0	20.064	By MS/MS	By MS/MS	By MS/MS	By MS/MS	By MS/MS	By MS/MS	By MS/MS	5.2	4.1	5.2	13.5
tr|M0ZD32|M0ZD32_HORVVUncharacterizedproteinOS=Hordeumvulgaresubsp.vulgarePE=3SV=1;tr|F2DC72|F2DC72_HORVVPredictedproteinOS=Hordeumvulgaresubsp.vulgarePE=2SV=1;tr|F2CQM4|F2CQM4_HORVVPredictedproteinOS=Hordeumvulgaresubsp.vulgarePE=2SV=1;tr|B7X948|B7X948_HORVUCysteineproteaseOS=HordeumvulgareGN=HvCP3-31PE=2SV=1;tr|B4ESE8|B4ESE8_HORVVPapain-likecysteineproteinaseOS=Hordeumvulgaresubsp.vulgareGN=pap…	tr|M0ZD32|M0ZD32_HORVVUncharacterizedproteinOS=Hordeumvulgaresubsp.vulgarePE=3SV=1;tr|F2DC72|F2DC72_HORVVPredictedproteinOS=Hordeumvulgaresubsp.vulgarePE=2SV=1;tr|F2CQM4|F2CQM4_HORVVPredictedproteinOS=Hordeumvulgaresubsp.vulgarePE=2SV=1;tr|B7X948|B7X948_HORVUCysteineproteaseOS=HordeumvulgareGN=HvCP3-31PE=2SV=1;tr|B4ESE8|B4ESE8_HORVVPapain-likecysteineproteinaseOS=Hordeumvulgaresubsp.vulgareGN=pap…	2;2;2;2;2;2	2;2;2;2;2;2	2;2;2;2;2;2	tr|M0ZD32|M0ZD32_HORVV Uncharacterized protein OS=Hordeum vulgare subsp. vulgare PE=3 SV=1;tr|F2DC72|F2DC72_HORVV Predicted protein OS=Hordeum vulgare subsp. vulgare PE=2 SV=1;tr|F2CQM4|F2CQM4_HORVV Predicted protein OS=Hordeum vulgare subsp. vulgare PE=2	6	2	2	2	0	1	0	0	0	2	2	0	1	0	0	0	2	2	0	1	0	0	0	2	2	11.1	11.1	11.1	32.027	289	289;289;436;462;463;492	0	10.052		By MS/MS				By MS/MS	By MS/MS	0	5.5	0	0
tr|M0YYG3|M0YYG3_HORVVUncharacterizedproteinOS=Hordeumvulgaresubsp.vulgarePE=3SV=1;tr|M0YYG1|M0YYG1_HORVVUncharacterizedproteinOS=Hordeumvulgaresubsp.vulgarePE=3SV=1;tr|M0YYG2|M0YYG2_HORVVUncharacterizedproteinOS=Hordeumvulgaresubsp.vulgarePE=3SV=1;tr|F2E6V2|F2E6V2_HORVVPredictedproteinOS=Hordeumvulgaresubsp.vulgarePE=2SV=1;tr|B5TWK8|B5TWK8_HORVUTriticainbeta2OS=HordeumvulgarePE=2SV=1;tr|B4ESE9|B…	tr|M0YYG3|M0YYG3_HORVVUncharacterizedproteinOS=Hordeumvulgaresubsp.vulgarePE=3SV=1;tr|M0YYG1|M0YYG1_HORVVUncharacterizedproteinOS=Hordeumvulgaresubsp.vulgarePE=3SV=1;tr|M0YYG2|M0YYG2_HORVVUncharacterizedproteinOS=Hordeumvulgaresubsp.vulgarePE=3SV=1;tr|F2E6V2|F2E6V2_HORVVPredictedproteinOS=Hordeumvulgaresubsp.vulgarePE=2SV=1;tr|B5TWK8|B5TWK8_HORVUTriticainbeta2OS=HordeumvulgarePE=2SV=1;tr|B4ESE9|B…	4;4;4;4;4;4;2	4;4;4;4;4;4;2	4;4;4;4;4;4;2	tr|M0YYG3|M0YYG3_HORVV Uncharacterized protein OS=Hordeum vulgare subsp. vulgare PE=3 SV=1;tr|M0YYG1|M0YYG1_HORVV Uncharacterized protein OS=Hordeum vulgare subsp. vulgare PE=3 SV=1;tr|M0YYG2|M0YYG2_HORVV Uncharacterized protein OS=Hordeum vulgare subsp. v	7	4	4	4	3	3	2	0	3	4	3	3	3	2	0	3	4	3	3	3	2	0	3	4	3	24.7	24.7	24.7	25.953	239	239;252;340;473;473;476;137	0	29.391	By MS/MS	By MS/MS	By MS/MS		By MS/MS	By MS/MS	By MS/MS	19.2	18	12.6	0
tr|F2D4U8|F2D4U8_HORVVPredictedproteinOS=Hordeumvulgaresubsp.vulgarePE=2SV=1;tr|B4ESF0|B4ESF0_HORVVPapain-likecysteineproteinaseOS=Hordeumvulgaresubsp.vulgareGN=pap-8PE=2SV=1	tr|F2D4U8|F2D4U8_HORVVPredictedproteinOS=Hordeumvulgaresubsp.vulgarePE=2SV=1;tr|B4ESF0|B4ESF0_HORVVPapain-likecysteineproteinaseOS=Hordeumvulgaresubsp.vulgareGN=pap-8PE=2SV=1	2;2	2;2	2;2	tr|F2D4U8|F2D4U8_HORVV Predicted protein OS=Hordeum vulgare subsp. vulgare PE=2 SV=1;tr|B4ESF0|B4ESF0_HORVV Papain-like cysteine proteinase OS=Hordeum vulgare subsp. vulgare GN=pap-8 PE=2 SV=1	2	2	2	2	0	0	0	0	0	2	2	0	0	0	0	0	2	2	0	0	0	0	0	2	2	9	9	9	48.403	457	457;457	0	6.0283						By MS/MS	By MS/MS	0	0	0	0
tr|M0ZFG1|M0ZFG1_HORVVUncharacterizedproteinOS=Hordeumvulgaresubsp.vulgarePE=3SV=1;tr|Q40025|Q40025_HORVUBeta-glucosidaseOS=HordeumvulgareGN=BGQ60PE=3SV=1;tr|B5A496|B5A496_HORVVBeta-glucosidaseOS=Hordeumvulgaresubsp.vulgarePE=2SV=1;tr|M0ZFG2|M0ZFG2_HORVVUncharacterizedproteinOS=Hordeumvulgaresubsp.vulgarePE=3SV=1	tr|M0ZFG1|M0ZFG1_HORVVUncharacterizedproteinOS=Hordeumvulgaresubsp.vulgarePE=3SV=1;tr|Q40025|Q40025_HORVUBeta-glucosidaseOS=HordeumvulgareGN=BGQ60PE=3SV=1;tr|B5A496|B5A496_HORVVBeta-glucosidaseOS=Hordeumvulgaresubsp.vulgarePE=2SV=1;tr|M0ZFG2|M0ZFG2_HORVVUncharacterizedproteinOS=Hordeumvulgaresubsp.vulgarePE=3SV=1	5;5;5;3	4;4;4;2	3;3;3;2	tr|M0ZFG1|M0ZFG1_HORVV Uncharacterized protein OS=Hordeum vulgare subsp. vulgare PE=3 SV=1;tr|Q40025|Q40025_HORVU Beta-glucosidase OS=Hordeum vulgare GN=BGQ60 PE=3 SV=1;tr|B5A496|B5A496_HORVV Beta-glucosidase OS=Hordeum vulgare subsp. vulgare PE=2 SV=1;tr|	4	5	4	3	3	0	1	1	2	4	2	2	0	0	0	1	3	1	2	0	0	0	1	2	1	10.9	8.9	7.4	51.296	448	448;509;509;287	0	10.117	By MS/MS		By matching	By matching	By MS/MS	By MS/MS	By MS/MS	6.7	0	2	2
tr|B5AAU1|B5AAU1_HORVVChorismatemutase1OS=Hordeumvulgaresubsp.vulgarePE=2SV=1;tr|M0WRB5|M0WRB5_HORVVUncharacterizedproteinOS=Hordeumvulgaresubsp.vulgarePE=4SV=1;tr|M0WRB7|M0WRB7_HORVVUncharacterizedproteinOS=Hordeumvulgaresubsp.vulgarePE=4SV=1	tr|B5AAU1|B5AAU1_HORVVChorismatemutase1OS=Hordeumvulgaresubsp.vulgarePE=2SV=1;tr|M0WRB5|M0WRB5_HORVVUncharacterizedproteinOS=Hordeumvulgaresubsp.vulgarePE=4SV=1;tr|M0WRB7|M0WRB7_HORVVUncharacterizedproteinOS=Hordeumvulgaresubsp.vulgarePE=4SV=1	5;5;4	5;5;4	5;5;4	tr|B5AAU1|B5AAU1_HORVV Chorismate mutase 1 OS=Hordeum vulgare subsp. vulgare PE=2 SV=1;tr|M0WRB5|M0WRB5_HORVV Uncharacterized protein OS=Hordeum vulgare subsp. vulgare PE=4 SV=1;tr|M0WRB7|M0WRB7_HORVV Uncharacterized protein OS=Hordeum vulgare subsp. vulga	3	5	5	5	1	0	2	0	2	4	4	1	0	2	0	2	4	4	1	0	2	0	2	4	4	26.1	26.1	26.1	34.885	314	314;318;196	0	14.914	By MS/MS		By MS/MS		By MS/MS	By MS/MS	By MS/MS	3.2	0	7.3	0
tr|M0VRB3|M0VRB3_HORVVUncharacterizedproteinOS=Hordeumvulgaresubsp.vulgarePE=4SV=1;tr|B5AAU2|B5AAU2_HORVVAnthranilatesynthasealphasubunit2(Fragment)OS=Hordeumvulgaresubsp.vulgarePE=2SV=1;tr|F2CZU8|F2CZU8_HORVVPredictedproteinOS=Hordeumvulgaresubsp.vulgarePE=2SV=1;tr|M0VRB2|M0VRB2_HORVVUncharacterizedproteinOS=Hordeumvulgaresubsp.vulgarePE=4SV=1	tr|M0VRB3|M0VRB3_HORVVUncharacterizedproteinOS=Hordeumvulgaresubsp.vulgarePE=4SV=1;tr|B5AAU2|B5AAU2_HORVVAnthranilatesynthasealphasubunit2(Fragment)OS=Hordeumvulgaresubsp.vulgarePE=2SV=1;tr|F2CZU8|F2CZU8_HORVVPredictedproteinOS=Hordeumvulgaresubsp.vulgarePE=2SV=1	5;5;4;1	5;5;4;1	4;4;3;1	tr|M0VRB3|M0VRB3_HORVV Uncharacterized protein OS=Hordeum vulgare subsp. vulgare PE=4 SV=1;tr|B5AAU2|B5AAU2_HORVV Anthranilate synthase alpha subunit 2 (Fragment) OS=Hordeum vulgare subsp. vulgare PE=2 SV=1;tr|F2CZU8|F2CZU8_HORVV Predicted protein OS=Horde	4	5	5	4	2	2	0	0	2	3	3	2	2	0	0	2	3	3	2	1	0	0	1	2	3	12	12	9.4	54.879	490	490;490;490;283	0	10.774	By MS/MS	By MS/MS			By MS/MS	By MS/MS	By MS/MS	4.3	4.3	0	0
tr|B5AAU3|B5AAU3_HORVVChorismatesynthaseOS=Hordeumvulgaresubsp.vulgarePE=2SV=1;tr|F2DWA1|F2DWA1_HORVVChorismatesynthaseOS=Hordeumvulgaresubsp.vulgarePE=2SV=1;tr|M0Y941|M0Y941_HORVVUncharacterizedproteinOS=Hordeumvulgaresubsp.vulgarePE=4SV=1	tr|B5AAU3|B5AAU3_HORVVChorismatesynthaseOS=Hordeumvulgaresubsp.vulgarePE=2SV=1;tr|F2DWA1|F2DWA1_HORVVChorismatesynthaseOS=Hordeumvulgaresubsp.vulgarePE=2SV=1;tr|M0Y941|M0Y941_HORVVUncharacterizedproteinOS=Hordeumvulgaresubsp.vulgarePE=4SV=1	4;4;3	4;4;3	4;4;3	tr|B5AAU3|B5AAU3_HORVV Chorismate synthase OS=Hordeum vulgare subsp. vulgare PE=2 SV=1;tr|F2DWA1|F2DWA1_HORVV Chorismate synthase OS=Hordeum vulgare subsp. vulgare PE=2 SV=1;tr|M0Y941|M0Y941_HORVV Uncharacterized protein OS=Hordeum vulgare subsp. vulgare P	3	4	4	4	1	1	0	0	0	2	4	1	1	0	0	0	2	4	1	1	0	0	0	2	4	13.1	13.1	13.1	47.222	442	442;516;350	0	6.2753	By MS/MS	By MS/MS				By MS/MS	By MS/MS	2.3	2.3	0	0
tr|B5M699|B5M699_HORVUIsoflavonereductaseOS=HordeumvulgarePE=2SV=1	tr|B5M699|B5M699_HORVUIsoflavonereductaseOS=HordeumvulgarePE=2SV=1	12	12	5	tr|B5M699|B5M699_HORVU Isoflavone reductase OS=Hordeum vulgare PE=2 SV=1	1	12	12	5	1	1	7	2	2	7	11	1	1	7	2	2	7	11	1	0	3	0	0	2	4	47.6	47.6	15.8	36.031	330	330	0	35.628	By MS/MS	By MS/MS	By MS/MS	By MS/MS	By MS/MS	By MS/MS	By MS/MS	3.6	5.2	26.4	11.5
tr|M0WKS8|M0WKS8_HORVVUncharacterizedproteinOS=Hordeumvulgaresubsp.vulgarePE=4SV=1;tr|M0WKS9|M0WKS9_HORVVUncharacterizedproteinOS=Hordeumvulgaresubsp.vulgarePE=4SV=1;tr|F2DC68|F2DC68_HORVVPredictedproteinOS=Hordeumvulgaresubsp.vulgarePE=2SV=1;tr|B5TWK7|B5TWK7_HORVUNeutralceramidaseOS=HordeumvulgarePE=2SV=1	tr|M0WKS8|M0WKS8_HORVVUncharacterizedproteinOS=Hordeumvulgaresubsp.vulgarePE=4SV=1;tr|M0WKS9|M0WKS9_HORVVUncharacterizedproteinOS=Hordeumvulgaresubsp.vulgarePE=4SV=1;tr|F2DC68|F2DC68_HORVVPredictedproteinOS=Hordeumvulgaresubsp.vulgarePE=2SV=1;tr|B5TWK7|B5TWK7_HORVUNeutralceramidaseOS=HordeumvulgarePE=2SV=1	1;1;1;1	1;1;1;1	1;1;1;1	tr|M0WKS8|M0WKS8_HORVV Uncharacterized protein OS=Hordeum vulgare subsp. vulgare PE=4 SV=1;tr|M0WKS9|M0WKS9_HORVV Uncharacterized protein OS=Hordeum vulgare subsp. vulgare PE=4 SV=1;tr|F2DC68|F2DC68_HORVV Predicted protein OS=Hordeum vulgare subsp. vulgare	4	1	1	1	0	0	1	0	0	1	1	0	0	1	0	0	1	1	0	0	1	0	0	1	1	4.1	4.1	4.1	34.63	317	317;610;785;785	0	2.9375			By MS/MS			By MS/MS	By MS/MS	0	0	4.1	0
tr|B5U8Z0|B5U8Z0_HORVUAlpha-glucosidaselikeproteinOS=HordeumvulgareGN=Agl3PE=2SV=1;tr|F2CQW0|F2CQW0_HORVVPredictedprotein(Fragment)OS=Hordeumvulgaresubsp.vulgarePE=2SV=1;tr|M0UY89|M0UY89_HORVVUncharacterizedproteinOS=Hordeumvulgaresubsp.vulgarePE=4SV=1;tr|M0UY87|M0UY87_HORVVUncharacterizedproteinOS=Hordeumvulgaresubsp.vulgarePE=4SV=1;tr|M0YFR0|M0YFR0_HORVVUncharacterizedproteinOS=Hordeumvulgaresu…	tr|B5U8Z0|B5U8Z0_HORVUAlpha-glucosidaselikeproteinOS=HordeumvulgareGN=Agl3PE=2SV=1;tr|F2CQW0|F2CQW0_HORVVPredictedprotein(Fragment)OS=Hordeumvulgaresubsp.vulgarePE=2SV=1	22;11;10;9;5;5;2;1	22;11;10;9;5;5;2;1	22;11;10;9;5;5;2;1	tr|B5U8Z0|B5U8Z0_HORVU Alpha-glucosidase like protein OS=Hordeum vulgare GN=Agl3 PE=2 SV=1;tr|F2CQW0|F2CQW0_HORVV Predicted protein (Fragment) OS=Hordeum vulgare subsp. vulgare PE=2 SV=1	8	22	22	22	5	5	1	7	8	16	15	5	5	1	7	8	16	15	5	5	1	7	8	16	15	33.5	33.5	33.5	108.62	980	980;462;371;293;378;397;321;440	0	102.84	By MS/MS	By MS/MS	By MS/MS	By MS/MS	By MS/MS	By MS/MS	By MS/MS	6.2	7.1	1.1	10.6
tr|M0X6B2|M0X6B2_HORVVUncharacterizedproteinOS=Hordeumvulgaresubsp.vulgarePE=4SV=1;tr|B6C9J4|B6C9J4_HORVVSAL1OS=Hordeumvulgaresubsp.vulgareGN=Sal1PE=4SV=1;tr|B0BKB1|B0BKB1_HORVVSuperal1(Fragment)OS=Hordeumvulgaresubsp.vulgareGN=sal1PE=4SV=1;tr|B0BKB0|B0BKB0_HORVUSuperal1(Fragment)OS=HordeumvulgareGN=sal1PE=4SV=1	tr|M0X6B2|M0X6B2_HORVVUncharacterizedproteinOS=Hordeumvulgaresubsp.vulgarePE=4SV=1;tr|B6C9J4|B6C9J4_HORVVSAL1OS=Hordeumvulgaresubsp.vulgareGN=Sal1PE=4SV=1;tr|B0BKB1|B0BKB1_HORVVSuperal1(Fragment)OS=Hordeumvulgaresubsp.vulgareGN=sal1PE=4SV=1;tr|B0BKB0|B0BKB0_HORVUSuperal1(Fragment)OS=HordeumvulgareGN=sal1PE=4SV=1	4;4;2;2	4;4;2;2	4;4;2;2	tr|M0X6B2|M0X6B2_HORVV Uncharacterized protein OS=Hordeum vulgare subsp. vulgare PE=4 SV=1;tr|B6C9J4|B6C9J4_HORVV SAL1 OS=Hordeum vulgare subsp. vulgare GN=Sal1 PE=4 SV=1;tr|B0BKB1|B0BKB1_HORVV Superal1 (Fragment) OS=Hordeum vulgare subsp. vulgare GN=sal1	4	4	4	4	0	1	0	1	0	4	2	0	1	0	1	0	4	2	0	1	0	1	0	4	2	14.2	14.2	14.2	22.685	204	204;204;180;180	0	3.8737		By MS/MS		By MS/MS		By MS/MS	By MS/MS	0	3.9	0	3.9
tr|B6DEN9|B6DEN9_HORVUMalicenzymeOS=HordeumvulgarePE=2SV=1;tr|M0UJL4|M0UJL4_HORVVMalicenzymeOS=Hordeumvulgaresubsp.vulgarePE=3SV=1;tr|M0UJL2|M0UJL2_HORVVMalicenzymeOS=Hordeumvulgaresubsp.vulgarePE=3SV=1;tr|M0XPN9|M0XPN9_HORVVMalicenzymeOS=Hordeumvulgaresubsp.vulgarePE=3SV=1;tr|M0XPN7|M0XPN7_HORVVMalicenzymeOS=Hordeumvulgaresubsp.vulgarePE=3SV=1;tr|M0XPP0|M0XPP0_HORVVMalicenzymeOS=Hordeumvulgaresu…	tr|B6DEN9|B6DEN9_HORVUMalicenzymeOS=HordeumvulgarePE=2SV=1;tr|M0UJL4|M0UJL4_HORVVMalicenzymeOS=Hordeumvulgaresubsp.vulgarePE=3SV=1;tr|M0UJL2|M0UJL2_HORVVMalicenzymeOS=Hordeumvulgaresubsp.vulgarePE=3SV=1	12;11;6;4;4;4;3;1;1;1	12;11;6;4;4;4;3;1;1;1	10;9;4;2;2;2;1;0;1;0	tr|B6DEN9|B6DEN9_HORVU Malic enzyme OS=Hordeum vulgare PE=2 SV=1;tr|M0UJL4|M0UJL4_HORVV Malic enzyme OS=Hordeum vulgare subsp. vulgare PE=3 SV=1;tr|M0UJL2|M0UJL2_HORVV Malic enzyme OS=Hordeum vulgare subsp. vulgare PE=3 SV=1	10	12	12	10	4	2	2	0	7	12	9	4	2	2	0	7	12	9	3	2	1	0	6	10	7	33.2	33.2	28.1	63.006	570	570;496;293;459;593;661;367;315;326;623	0	74.226	By MS/MS	By MS/MS	By MS/MS		By MS/MS	By MS/MS	By MS/MS	8.8	3.7	4	0
tr|B6DZR9|B6DZR9_HORVURNA-dependentRNApolymerase(Fragment)OS=HordeumvulgarePE=3SV=1;tr|M0WH19|M0WH19_HORVVRNA-dependentRNApolymeraseOS=Hordeumvulgaresubsp.vulgarePE=3SV=1;tr|M0WH20|M0WH20_HORVVRNA-dependentRNApolymeraseOS=Hordeumvulgaresubsp.vulgarePE=3SV=1	tr|B6DZR9|B6DZR9_HORVURNA-dependentRNApolymerase(Fragment)OS=HordeumvulgarePE=3SV=1;tr|M0WH19|M0WH19_HORVVRNA-dependentRNApolymeraseOS=Hordeumvulgaresubsp.vulgarePE=3SV=1;tr|M0WH20|M0WH20_HORVVRNA-dependentRNApolymeraseOS=Hordeumvulgaresubsp.vulgarePE=3SV=1	17;15;11	17;15;11	17;15;11	tr|B6DZR9|B6DZR9_HORVU RNA-dependent RNA polymerase (Fragment) OS=Hordeum vulgare PE=3 SV=1;tr|M0WH19|M0WH19_HORVV RNA-dependent RNA polymerase OS=Hordeum vulgare subsp. vulgare PE=3 SV=1;tr|M0WH20|M0WH20_HORVV RNA-dependent RNA polymerase OS=Hordeum vulga	3	17	17	17	6	8	0	1	4	12	12	6	8	0	1	4	12	12	6	8	0	1	4	12	12	20.3	20.3	20.3	118.6	1047	1047;1018;731	0	42.06	By MS/MS	By MS/MS		By MS/MS	By MS/MS	By MS/MS	By MS/MS	8.1	8.4	0	1.2
tr|B6E012|B6E012_HORVUFloweringtimecontrolproteinOS=HordeumvulgareGN=FCAPE=2SV=2;tr|Q9LLX3|Q9LLX3_HORVVABAbindingproteinOS=Hordeumvulgaresubsp.vulgareGN=ABAP1PE=2SV=1;tr|M0X5X4|M0X5X4_HORVVUncharacterizedproteinOS=Hordeumvulgaresubsp.vulgarePE=4SV=1;tr|M0X5X5|M0X5X5_HORVVUncharacterizedproteinOS=Hordeumvulgaresubsp.vulgarePE=4SV=1	tr|B6E012|B6E012_HORVUFloweringtimecontrolproteinOS=HordeumvulgareGN=FCAPE=2SV=2	5;2;2;1	5;2;2;1	4;2;2;1	tr|B6E012|B6E012_HORVU Flowering time control protein OS=Hordeum vulgare GN=FCA PE=2 SV=2	4	5	5	4	2	3	2	3	1	4	5	2	3	2	3	1	4	5	2	2	2	2	1	3	4	8.5	8.5	6.3	79.932	743	743;472;549;260	0	9.6197	By MS/MS	By MS/MS	By MS/MS	By MS/MS	By MS/MS	By MS/MS	By MS/MS	3.2	5.4	3.2	5.4
tr|B6VEM1|B6VEM1_HORVUSuperoxidedismutase(Fragment)OS=HordeumvulgarePE=2SV=1	tr|B6VEM1|B6VEM1_HORVUSuperoxidedismutase(Fragment)OS=HordeumvulgarePE=2SV=1	5	1	1	tr|B6VEM1|B6VEM1_HORVU Superoxide dismutase (Fragment) OS=Hordeum vulgare PE=2 SV=1	1	5	1	1	2	1	1	2	4	5	5	0	0	0	0	1	1	1	0	0	0	0	1	1	1	57.3	15.5	15.5	12.004	110	110	0	10.87	By matching	By matching	By matching	By matching	By MS/MS	By MS/MS	By MS/MS	26.4	13.6	13.6	26.4
tr|M0VCX1|M0VCX1_HORVVUncharacterizedproteinOS=Hordeumvulgaresubsp.vulgarePE=3SV=1;tr|D2KZ41|D2KZ41_HORVVTonoplastintrinsicproteinOS=Hordeumvulgaresubsp.vulgareGN=HvTIP2;3PE=2SV=1;tr|B8R6A6|B8R6A6_HORVUDeltatonoplastintrinsicproteinOS=HordeumvulgareGN=HvTIP2;3PE=2SV=1;tr|M0VCX0|M0VCX0_HORVVUncharacterizedproteinOS=Hordeumvulgaresubsp.vulgarePE=3SV=1	tr|M0VCX1|M0VCX1_HORVVUncharacterizedproteinOS=Hordeumvulgaresubsp.vulgarePE=3SV=1;tr|D2KZ41|D2KZ41_HORVVTonoplastintrinsicproteinOS=Hordeumvulgaresubsp.vulgareGN=HvTIP2;3PE=2SV=1;tr|B8R6A6|B8R6A6_HORVUDeltatonoplastintrinsicproteinOS=HordeumvulgareGN=HvTIP2;3PE=2SV=1	3;3;3;1	3;3;3;1	3;3;3;1	tr|M0VCX1|M0VCX1_HORVV Uncharacterized protein OS=Hordeum vulgare subsp. vulgare PE=3 SV=1;tr|D2KZ41|D2KZ41_HORVV Tonoplast intrinsic protein OS=Hordeum vulgare subsp. vulgare GN=HvTIP2;3 PE=2 SV=1;tr|B8R6A6|B8R6A6_HORVU Delta tonoplast intrinsic protein O	4	3	3	3	1	1	1	1	3	3	2	1	1	1	1	3	3	2	1	1	1	1	3	3	2	17.5	17.5	17.5	20.396	200	200;248;248;105	0	7.4558	By MS/MS	By MS/MS	By MS/MS	By MS/MS	By MS/MS	By MS/MS	By MS/MS	5.5	5.5	5.5	5.5
tr|F2CV80|F2CV80_HORVVPredictedproteinOS=Hordeumvulgaresubsp.vulgarePE=2SV=1;tr|B8YMT6|B8YMT6_HORVUCBP20OS=HordeumvulgareGN=cbp20PE=4SV=1	tr|F2CV80|F2CV80_HORVVPredictedproteinOS=Hordeumvulgaresubsp.vulgarePE=2SV=1;tr|B8YMT6|B8YMT6_HORVUCBP20OS=HordeumvulgareGN=cbp20PE=4SV=1	2;2	2;2	2;2	tr|F2CV80|F2CV80_HORVV Predicted protein OS=Hordeum vulgare subsp. vulgare PE=2 SV=1;tr|B8YMT6|B8YMT6_HORVU CBP20 OS=Hordeum vulgare GN=cbp20 PE=4 SV=1	2	2	2	2	2	1	1	1	2	2	2	2	1	1	1	2	2	2	2	1	1	1	2	2	2	12.4	12.4	12.4	28.051	241	241;241	0	6.7641	By MS/MS	By MS/MS	By MS/MS	By MS/MS	By MS/MS	By MS/MS	By MS/MS	12.4	7.9	7.9	4.6
tr|M0VT72|M0VT72_HORVVUncharacterizedproteinOS=Hordeumvulgaresubsp.vulgarePE=4SV=1;tr|F2D018|F2D018_HORVVPredictedproteinOS=Hordeumvulgaresubsp.vulgarePE=2SV=1;tr|C1IC96|C1IC96_HORVUHistonedeacetylaseRPD3/HDA1classIIOS=HordeumvulgarePE=2SV=1	tr|M0VT72|M0VT72_HORVVUncharacterizedproteinOS=Hordeumvulgaresubsp.vulgarePE=4SV=1;tr|F2D018|F2D018_HORVVPredictedproteinOS=Hordeumvulgaresubsp.vulgarePE=2SV=1;tr|C1IC96|C1IC96_HORVUHistonedeacetylaseRPD3/HDA1classIIOS=HordeumvulgarePE=2SV=1	1;1;1	1;1;1	1;1;1	tr|M0VT72|M0VT72_HORVV Uncharacterized protein OS=Hordeum vulgare subsp. vulgare PE=4 SV=1;tr|F2D018|F2D018_HORVV Predicted protein OS=Hordeum vulgare subsp. vulgare PE=2 SV=1;tr|C1IC96|C1IC96_HORVU Histone deacetylase RPD3/HDA1 class II OS=Hordeum vulgare	3	1	1	1	0	0	0	1	1	1	1	0	0	0	1	1	1	1	0	0	0	1	1	1	1	4.5	4.5	4.5	43.5	404	404;614;614	0.00024102	2.5937				By MS/MS	By MS/MS	By MS/MS	By MS/MS	0	0	0	4.5
tr|M0YLR1|M0YLR1_HORVVUncharacterizedproteinOS=Hordeumvulgaresubsp.vulgarePE=4SV=1;tr|F2E457|F2E457_HORVVPredictedproteinOS=Hordeumvulgaresubsp.vulgarePE=2SV=1;tr|C1IC97|C1IC97_HORVUHistonedeacetylaseHD2isoform1OS=HordeumvulgarePE=2SV=1;tr|M0YLR2|M0YLR2_HORVVUncharacterizedproteinOS=Hordeumvulgaresubsp.vulgarePE=4SV=1	tr|M0YLR1|M0YLR1_HORVVUncharacterizedproteinOS=Hordeumvulgaresubsp.vulgarePE=4SV=1;tr|F2E457|F2E457_HORVVPredictedproteinOS=Hordeumvulgaresubsp.vulgarePE=2SV=1;tr|C1IC97|C1IC97_HORVUHistonedeacetylaseHD2isoform1OS=HordeumvulgarePE=2SV=1;tr|M0YLR2|M0YLR2_HORVVUncharacterizedproteinOS=Hordeumvulgaresubsp.vulgarePE=4SV=1	12;12;12;8	12;12;12;8	12;12;12;8	tr|M0YLR1|M0YLR1_HORVV Uncharacterized protein OS=Hordeum vulgare subsp. vulgare PE=4 SV=1;tr|F2E457|F2E457_HORVV Predicted protein OS=Hordeum vulgare subsp. vulgare PE=2 SV=1;tr|C1IC97|C1IC97_HORVU Histone deacetylase HD2 isoform 1 OS=Hordeum vulgare PE=2	4	12	12	12	3	5	4	4	7	8	9	3	5	4	4	7	8	9	3	5	4	4	7	8	9	35.8	35.8	35.8	33.345	310	310;310;310;252	0	61.046	By MS/MS	By MS/MS	By MS/MS	By MS/MS	By MS/MS	By MS/MS	By MS/MS	10	19.4	11.3	10.3
tr|M0YT61|M0YT61_HORVVUncharacterizedproteinOS=Hordeumvulgaresubsp.vulgarePE=4SV=1;tr|M0YT59|M0YT59_HORVVUncharacterizedproteinOS=Hordeumvulgaresubsp.vulgarePE=4SV=1;tr|C1IC98|C1IC98_HORVUHistonedeacetylaseHD2isoform2OS=HordeumvulgarePE=2SV=1;tr|M0YT60|M0YT60_HORVVUncharacterizedproteinOS=Hordeumvulgaresubsp.vulgarePE=4SV=1;tr|M0YT58|M0YT58_HORVVUncharacterizedproteinOS=Hordeumvulgaresubsp.vulgar…	tr|M0YT61|M0YT61_HORVVUncharacterizedproteinOS=Hordeumvulgaresubsp.vulgarePE=4SV=1;tr|M0YT59|M0YT59_HORVVUncharacterizedproteinOS=Hordeumvulgaresubsp.vulgarePE=4SV=1;tr|C1IC98|C1IC98_HORVUHistonedeacetylaseHD2isoform2OS=HordeumvulgarePE=2SV=1;tr|M0YT60|M0YT60_HORVVUncharacterizedproteinOS=Hordeumvulgaresubsp.vulgarePE=4SV=1;tr|M0YT58|M0YT58_HORVVUncharacterizedproteinOS=Hordeumvulgaresubsp.vulgar…	3;3;3;2;2;2	3;3;3;2;2;2	3;3;3;2;2;2	tr|M0YT61|M0YT61_HORVV Uncharacterized protein OS=Hordeum vulgare subsp. vulgare PE=4 SV=1;tr|M0YT59|M0YT59_HORVV Uncharacterized protein OS=Hordeum vulgare subsp. vulgare PE=4 SV=1;tr|C1IC98|C1IC98_HORVU Histone deacetylase HD2 isoform 2 OS=Hordeum vulgar	6	3	3	3	1	0	0	1	0	1	1	1	0	0	1	0	1	1	1	0	0	1	0	1	1	11	11	11	33.375	308	308;386;386;213;270;370	0	22.304	By MS/MS			By MS/MS		By MS/MS	By MS/MS	4.9	0	0	4.9
tr|C3W8L3|C3W8L3_HORVVStarchsynthase,chloroplastic/amyloplastic(Fragment)OS=Hordeumvulgaresubsp.vulgareGN=SSIPE=2SV=1;tr|M0YLD7|M0YLD7_HORVVStarchsynthase,chloroplastic/amyloplasticOS=Hordeumvulgaresubsp.vulgarePE=3SV=1;tr|Q9M5A3|Q9M5A3_HORVUStarchsynthase,chloroplastic/amyloplasticOS=HordeumvulgareGN=SSIPE=1SV=1;tr|M0YLD8|M0YLD8_HORVVUncharacterizedproteinOS=Hordeumvulgaresubsp.vulgarePE=4SV=1;t…	tr|C3W8L3|C3W8L3_HORVVStarchsynthase,chloroplastic/amyloplastic(Fragment)OS=Hordeumvulgaresubsp.vulgareGN=SSIPE=2SV=1;tr|M0YLD7|M0YLD7_HORVVStarchsynthase,chloroplastic/amyloplasticOS=Hordeumvulgaresubsp.vulgarePE=3SV=1;tr|Q9M5A3|Q9M5A3_HORVUStarchsynthase,chloroplastic/amyloplasticOS=HordeumvulgareGN=SSIPE=1SV=1	11;11;11;4;3;1	11;11;11;4;3;1	11;11;11;4;3;1	tr|C3W8L3|C3W8L3_HORVV Starch synthase, chloroplastic/amyloplastic (Fragment) OS=Hordeum vulgare subsp. vulgare GN=SSI PE=2 SV=1;tr|M0YLD7|M0YLD7_HORVV Starch synthase, chloroplastic/amyloplastic OS=Hordeum vulgare subsp. vulgare PE=3 SV=1;tr|Q9M5A3|Q9M5A3	6	11	11	11	7	2	1	0	2	6	6	7	2	1	0	2	6	6	7	2	1	0	2	6	6	29.7	29.7	29.7	57.487	515	515;521;643;232;147;742	0	29.912	By MS/MS	By MS/MS	By MS/MS		By MS/MS	By MS/MS	By MS/MS	19	5	2.1	0
tr|Q9ZTB7|Q9ZTB7_HORVUStarchbranchingenzymeIIaOS=HordeumvulgareGN=sbeIIaPE=2SV=1;tr|F2EAD9|F2EAD9_HORVVPredictedproteinOS=Hordeumvulgaresubsp.vulgarePE=2SV=1;tr|C3W8M2|C3W8M2_HORVVStarchbranchingenzymeOS=Hordeumvulgaresubsp.vulgareGN=SBE2aPE=2SV=1;tr|M0XWL3|M0XWL3_HORVVUncharacterizedproteinOS=Hordeumvulgaresubsp.vulgarePE=4SV=1;tr|Q7G0S3|Q7G0S3_HORVUStarchbranchingenzymeIIa(Fragment)OS=Hordeumvu…	tr|Q9ZTB7|Q9ZTB7_HORVUStarchbranchingenzymeIIaOS=HordeumvulgareGN=sbeIIaPE=2SV=1;tr|F2EAD9|F2EAD9_HORVVPredictedproteinOS=Hordeumvulgaresubsp.vulgarePE=2SV=1;tr|C3W8M2|C3W8M2_HORVVStarchbranchingenzymeOS=Hordeumvulgaresubsp.vulgareGN=SBE2aPE=2SV=1;tr|M0XWL3|M0XWL3_HORVVUncharacterizedproteinOS=Hordeumvulgaresubsp.vulgarePE=4SV=1	16;16;16;11;3;2;2;1;1	16;16;16;11;3;2;2;1;1	16;16;16;11;3;2;2;1;1	tr|Q9ZTB7|Q9ZTB7_HORVU Starch branching enzyme IIa OS=Hordeum vulgare GN=sbeIIa PE=2 SV=1;tr|F2EAD9|F2EAD9_HORVV Predicted protein OS=Hordeum vulgare subsp. vulgare PE=2 SV=1;tr|C3W8M2|C3W8M2_HORVV Starch branching enzyme OS=Hordeum vulgare subsp. vulgare	9	16	16	16	2	10	1	9	5	14	10	2	10	1	9	5	14	10	2	10	1	9	5	14	10	27.1	27.1	27.1	83.831	734	734;821;821;483;78;71;803;601;829	0	86.113	By MS/MS	By MS/MS	By MS/MS	By MS/MS	By MS/MS	By MS/MS	By MS/MS	3.4	17.6	2.7	15.4
tr|M0VRT3|M0VRT3_HORVVUncharacterizedproteinOS=Hordeumvulgaresubsp.vulgarePE=4SV=1;tr|M0VRT2|M0VRT2_HORVVUncharacterizedproteinOS=Hordeumvulgaresubsp.vulgarePE=4SV=1;tr|M0VRT0|M0VRT0_HORVVUncharacterizedproteinOS=Hordeumvulgaresubsp.vulgarePE=4SV=1;tr|Q76H88|Q76H88_HORVU85kDaisoamylaseOS=HordeumvulgareGN=Hviso2PE=2SV=1;tr|F2E4L7|F2E4L7_HORVVPredictedproteinOS=Hordeumvulgaresubsp.vulgarePE=2SV=1;t…	tr|M0VRT3|M0VRT3_HORVVUncharacterizedproteinOS=Hordeumvulgaresubsp.vulgarePE=4SV=1;tr|M0VRT2|M0VRT2_HORVVUncharacterizedproteinOS=Hordeumvulgaresubsp.vulgarePE=4SV=1;tr|M0VRT0|M0VRT0_HORVVUncharacterizedproteinOS=Hordeumvulgaresubsp.vulgarePE=4SV=1;tr|Q76H88|Q76H88_HORVU85kDaisoamylaseOS=HordeumvulgareGN=Hviso2PE=2SV=1;tr|F2E4L7|F2E4L7_HORVVPredictedproteinOS=Hordeumvulgaresubsp.vulgarePE=2SV=1;t…	2;2;2;2;2;2;2	2;2;2;2;2;2;2	2;2;2;2;2;2;2	tr|M0VRT3|M0VRT3_HORVV Uncharacterized protein OS=Hordeum vulgare subsp. vulgare PE=4 SV=1;tr|M0VRT2|M0VRT2_HORVV Uncharacterized protein OS=Hordeum vulgare subsp. vulgare PE=4 SV=1;tr|M0VRT0|M0VRT0_HORVV Uncharacterized protein OS=Hordeum vulgare subsp. v	7	2	2	2	0	1	0	1	0	0	1	0	1	0	1	0	0	1	0	1	0	1	0	0	1	6.1	6.1	6.1	44.097	396	396;709;711;798;798;798;798	0	3.231		By MS/MS		By MS/MS			By MS/MS	0	3.3	0	3.3
tr|C3W8P0|C3W8P0_HORVVAlpha-1,4glucanphosphorylase(Fragment)OS=Hordeumvulgaresubsp.vulgareGN=PHO2PE=2SV=1;tr|F2CVY7|F2CVY7_HORVVAlpha-1,4glucanphosphorylase(Fragment)OS=Hordeumvulgaresubsp.vulgarePE=2SV=1	tr|C3W8P0|C3W8P0_HORVVAlpha-1,4glucanphosphorylase(Fragment)OS=Hordeumvulgaresubsp.vulgareGN=PHO2PE=2SV=1;tr|F2CVY7|F2CVY7_HORVVAlpha-1,4glucanphosphorylase(Fragment)OS=Hordeumvulgaresubsp.vulgarePE=2SV=1	11;10	2;2	2;2	tr|C3W8P0|C3W8P0_HORVV Alpha-1,4 glucan phosphorylase (Fragment) OS=Hordeum vulgare subsp. vulgare GN=PHO2 PE=2 SV=1;tr|F2CVY7|F2CVY7_HORVV Alpha-1,4 glucan phosphorylase (Fragment) OS=Hordeum vulgare subsp. vulgare PE=2 SV=1	2	11	2	2	5	5	1	7	5	8	8	1	1	0	2	1	2	2	1	1	0	2	1	2	2	42	8.5	8.5	43.702	388	388;399	0	15.853	By MS/MS	By MS/MS	By matching	By MS/MS	By MS/MS	By MS/MS	By MS/MS	17.3	21.1	4.4	28.9
tr|C3W8P1|C3W8P1_HORVVAlpha-glucanwaterdikinase(Fragment)OS=Hordeumvulgaresubsp.vulgareGN=GWD1PE=2SV=1	tr|C3W8P1|C3W8P1_HORVVAlpha-glucanwaterdikinase(Fragment)OS=Hordeumvulgaresubsp.vulgareGN=GWD1PE=2SV=1	5	4	4	tr|C3W8P1|C3W8P1_HORVV Alpha-glucan water dikinase (Fragment) OS=Hordeum vulgare subsp. vulgare GN=GWD1 PE=2 SV=1	1	5	4	4	0	0	0	0	0	4	4	0	0	0	0	0	3	3	0	0	0	0	0	3	3	10.7	8.8	8.8	70.21	635	635	0	4.0666						By MS/MS	By MS/MS	0	0	0	0
tr|C4PFJ4|C4PFJ4_HORVVPti1-likeS/TproteinkinaseOS=Hordeumvulgaresubsp.vulgareGN=Pti1PE=2SV=1;tr|F2E7C0|F2E7C0_HORVVPredictedproteinOS=Hordeumvulgaresubsp.vulgarePE=2SV=1;tr|M0X4B9|M0X4B9_HORVVUncharacterizedproteinOS=Hordeumvulgaresubsp.vulgarePE=4SV=1;tr|M0X4B7|M0X4B7_HORVVUncharacterizedproteinOS=Hordeumvulgaresubsp.vulgarePE=4SV=1;tr|M0X9A8|M0X9A8_HORVVUncharacterizedproteinOS=Hordeumvulgaresu…	tr|C4PFJ4|C4PFJ4_HORVVPti1-likeS/TproteinkinaseOS=Hordeumvulgaresubsp.vulgareGN=Pti1PE=2SV=1;tr|F2E7C0|F2E7C0_HORVVPredictedproteinOS=Hordeumvulgaresubsp.vulgarePE=2SV=1	15;14;7;5;2;1;1;1;1;1	15;14;7;5;2;1;1;1;1;1	12;11;5;4;0;0;0;0;0;0	tr|C4PFJ4|C4PFJ4_HORVV Pti1-like S/T protein kinase OS=Hordeum vulgare subsp. vulgare GN=Pti1 PE=2 SV=1;tr|F2E7C0|F2E7C0_HORVV Predicted protein OS=Hordeum vulgare subsp. vulgare PE=2 SV=1	10	15	15	12	3	4	3	2	2	12	9	3	4	3	2	2	12	9	2	3	3	1	1	10	6	54.7	54.7	46.7	39.404	362	362;320;172;123;357;326;369;369;580;591	0	77.786	By MS/MS	By MS/MS	By MS/MS	By MS/MS	By MS/MS	By MS/MS	By MS/MS	12.2	14.6	11.3	8.6
tr|M0Z273|M0Z273_HORVVUncharacterizedproteinOS=Hordeumvulgaresubsp.vulgarePE=4SV=1;tr|M0Z274|M0Z274_HORVVUncharacterizedproteinOS=Hordeumvulgaresubsp.vulgarePE=4SV=1;tr|M0Z271|M0Z271_HORVVUncharacterizedproteinOS=Hordeumvulgaresubsp.vulgarePE=4SV=1;tr|M0Z276|M0Z276_HORVVUncharacterizedproteinOS=Hordeumvulgaresubsp.vulgarePE=4SV=1;tr|M0Z272|M0Z272_HORVVUncharacterizedproteinOS=Hordeumvulgaresubsp.…	tr|M0Z273|M0Z273_HORVVUncharacterizedproteinOS=Hordeumvulgaresubsp.vulgarePE=4SV=1;tr|M0Z274|M0Z274_HORVVUncharacterizedproteinOS=Hordeumvulgaresubsp.vulgarePE=4SV=1;tr|M0Z271|M0Z271_HORVVUncharacterizedproteinOS=Hordeumvulgaresubsp.vulgarePE=4SV=1;tr|M0Z276|M0Z276_HORVVUncharacterizedproteinOS=Hordeumvulgaresubsp.vulgarePE=4SV=1;tr|M0Z272|M0Z272_HORVVUncharacterizedproteinOS=Hordeumvulgaresubsp.…	7;7;7;7;7;7;5;1;1;1	6;6;6;6;6;6;4;1;1;1	4;4;4;4;4;4;2;0;0;0	tr|M0Z273|M0Z273_HORVV Uncharacterized protein OS=Hordeum vulgare subsp. vulgare PE=4 SV=1;tr|M0Z274|M0Z274_HORVV Uncharacterized protein OS=Hordeum vulgare subsp. vulgare PE=4 SV=1;tr|M0Z271|M0Z271_HORVV Uncharacterized protein OS=Hordeum vulgare subsp. v	10	7	6	4	2	2	0	3	0	4	4	2	2	0	3	0	4	3	0	1	0	1	0	3	2	9.5	8.6	5	96.824	840	840;855;1210;1274;1405;1619;1017;511;593;711	0	25.199	By MS/MS	By MS/MS		By MS/MS		By MS/MS	By MS/MS	3.6	3.1	0	4.8
tr|F2CS06|F2CS06_HORVVPhosphomannomutaseOS=Hordeumvulgaresubsp.vulgarePE=2SV=1;tr|C8CK17|C8CK17_HORVUPhosphomannomutaseOS=HordeumvulgareGN=PMM-H1PE=3SV=1;tr|M0W7I3|M0W7I3_HORVVPhosphomannomutaseOS=Hordeumvulgaresubsp.vulgarePE=3SV=1	tr|F2CS06|F2CS06_HORVVPhosphomannomutaseOS=Hordeumvulgaresubsp.vulgarePE=2SV=1;tr|C8CK17|C8CK17_HORVUPhosphomannomutaseOS=HordeumvulgareGN=PMM-H1PE=3SV=1;tr|M0W7I3|M0W7I3_HORVVPhosphomannomutaseOS=Hordeumvulgaresubsp.vulgarePE=3SV=1	4;4;2	4;4;2	4;4;2	tr|F2CS06|F2CS06_HORVV Phosphomannomutase OS=Hordeum vulgare subsp. vulgare PE=2 SV=1;tr|C8CK17|C8CK17_HORVU Phosphomannomutase OS=Hordeum vulgare GN=PMM-H1 PE=3 SV=1;tr|M0W7I3|M0W7I3_HORVV Phosphomannomutase OS=Hordeum vulgare subsp. vulgare PE=3 SV=1	3	4	4	4	1	1	1	0	2	2	3	1	1	1	0	2	2	3	1	1	1	0	2	2	3	24.9	24.9	24.9	28.141	249	249;249;101	0	13.809	By MS/MS	By MS/MS	By MS/MS		By MS/MS	By MS/MS	By MS/MS	7.2	6.8	6.8	0
tr|C9ELM8|C9ELM8_HORVVEYA1OS=Hordeumvulgaresubsp.vulgarePE=4SV=1;tr|F2DEJ4|F2DEJ4_HORVVPredictedproteinOS=Hordeumvulgaresubsp.vulgarePE=2SV=1	tr|C9ELM8|C9ELM8_HORVVEYA1OS=Hordeumvulgaresubsp.vulgarePE=4SV=1;tr|F2DEJ4|F2DEJ4_HORVVPredictedproteinOS=Hordeumvulgaresubsp.vulgarePE=2SV=1	4;4	4;4	4;4	tr|C9ELM8|C9ELM8_HORVV EYA1 OS=Hordeum vulgare subsp. vulgare PE=4 SV=1;tr|F2DEJ4|F2DEJ4_HORVV Predicted protein OS=Hordeum vulgare subsp. vulgare PE=2 SV=1	2	4	4	4	0	0	1	0	0	4	3	0	0	1	0	0	4	3	0	0	1	0	0	4	3	19.3	19.3	19.3	33.905	301	301;304	0	12.123			By MS/MS			By MS/MS	By MS/MS	0	0	3.7	0
tr|D2DQI3|D2DQI3_HORVVRibosomalRNA-processingprotein46OS=Hordeumvulgaresubsp.vulgareGN=RRP46PE=4SV=1	tr|D2DQI3|D2DQI3_HORVVRibosomalRNA-processingprotein46OS=Hordeumvulgaresubsp.vulgareGN=RRP46PE=4SV=1	2	2	2	tr|D2DQI3|D2DQI3_HORVV Ribosomal RNA-processing protein 46 OS=Hordeum vulgare subsp. vulgare GN=RRP46 PE=4 SV=1	1	2	2	2	0	0	1	1	0	2	1	0	0	1	1	0	2	1	0	0	1	1	0	2	1	13.8	13.8	13.8	26.009	240	240	0	4.602			By MS/MS	By MS/MS		By MS/MS	By MS/MS	0	0	7.1	7.1
tr|M0Z1P5|M0Z1P5_HORVVUncharacterizedproteinOS=Hordeumvulgaresubsp.vulgarePE=4SV=1;tr|D2KTD2|D2KTD2_HORVUBasicleucinezippertranscriptionfactor(Fragment)OS=HordeumvulgareGN=HvIRO1PE=2SV=1;tr|F2EEE9|F2EEE9_HORVVPredictedproteinOS=Hordeumvulgaresubsp.vulgarePE=2SV=1;tr|D2KTD3|D2KTD3_HORVUBasicleucinezipperproeinOS=HordeumvulgareGN=HvIRO1PE=4SV=1;tr|M0Z1P6|M0Z1P6_HORVVUncharacterizedproteinOS=Hordeum…	tr|M0Z1P5|M0Z1P5_HORVVUncharacterizedproteinOS=Hordeumvulgaresubsp.vulgarePE=4SV=1;tr|D2KTD2|D2KTD2_HORVUBasicleucinezippertranscriptionfactor(Fragment)OS=HordeumvulgareGN=HvIRO1PE=2SV=1;tr|F2EEE9|F2EEE9_HORVVPredictedproteinOS=Hordeumvulgaresubsp.vulgarePE=2SV=1;tr|D2KTD3|D2KTD3_HORVUBasicleucinezipperproeinOS=HordeumvulgareGN=HvIRO1PE=4SV=1;tr|M0Z1P6|M0Z1P6_HORVVUncharacterizedproteinOS=Hordeum…	5;5;5;5;3	5;5;5;5;3	5;5;5;5;3	tr|M0Z1P5|M0Z1P5_HORVV Uncharacterized protein OS=Hordeum vulgare subsp. vulgare PE=4 SV=1;tr|D2KTD2|D2KTD2_HORVU Basic leucine zipper transcription factor (Fragment) OS=Hordeum vulgare GN=HvIRO1 PE=2 SV=1;tr|F2EEE9|F2EEE9_HORVV Predicted protein OS=Hordeu	5	5	5	5	1	1	1	0	2	3	2	1	1	1	0	2	3	2	1	1	1	0	2	3	2	21.9	21.9	21.9	27.887	256	256;351;471;471;206	0	8.5826	By MS/MS	By MS/MS	By MS/MS		By MS/MS	By MS/MS	By MS/MS	4.7	5.1	5.1	0
tr|Q43480|Q43480_HORVUGamma-TIP-likeproteinOS=HordeumvulgarePE=2SV=1;tr|D2KZ38|D2KZ38_HORVVPredictedproteinOS=Hordeumvulgaresubsp.vulgareGN=HvTIP1;1PE=2SV=1;tr|M0YV29|M0YV29_HORVVUncharacterizedproteinOS=Hordeumvulgaresubsp.vulgarePE=3SV=1;tr|M0YV28|M0YV28_HORVVUncharacterizedproteinOS=Hordeumvulgaresubsp.vulgarePE=3SV=1	tr|Q43480|Q43480_HORVUGamma-TIP-likeproteinOS=HordeumvulgarePE=2SV=1;tr|D2KZ38|D2KZ38_HORVVPredictedproteinOS=Hordeumvulgaresubsp.vulgareGN=HvTIP1;1PE=2SV=1	3;3;1;1	3;3;1;1	3;3;1;1	tr|Q43480|Q43480_HORVU Gamma-TIP-like protein OS=Hordeum vulgare PE=2 SV=1;tr|D2KZ38|D2KZ38_HORVV Predicted protein OS=Hordeum vulgare subsp. vulgare GN=HvTIP1;1 PE=2 SV=1	4	3	3	3	1	1	2	1	2	3	3	1	1	2	1	2	3	3	1	1	2	1	2	3	3	10.4	10.4	10.4	25.77	250	250;250;54;101	0	3.5369	By MS/MS	By MS/MS	By MS/MS	By MS/MS	By MS/MS	By MS/MS	By MS/MS	4	4	7.6	4
tr|D2KZ47|D2KZ47_HORVVNodulin-26likeintrinsicproteinOS=Hordeumvulgaresubsp.vulgareGN=HvNIP1;1PE=2SV=1	tr|D2KZ47|D2KZ47_HORVVNodulin-26likeintrinsicproteinOS=Hordeumvulgaresubsp.vulgareGN=HvNIP1;1PE=2SV=1	1	1	1	tr|D2KZ47|D2KZ47_HORVV Nodulin-26 like intrinsic protein OS=Hordeum vulgare subsp. vulgare GN=HvNIP1;1 PE=2 SV=1	1	1	1	1	0	0	0	0	0	1	0	0	0	0	0	0	1	0	0	0	0	0	0	1	0	4.3	4.3	4.3	29.502	278	278	0.0070034	1.4311						By MS/MS		0	0	0	0
tr|D2XV68|D2XV68_HORVVPredictedproteinOS=Hordeumvulgaresubsp.vulgarePE=2SV=1;tr|D2XV67|D2XV67_HORVVUniversalstressprotein3739OS=Hordeumvulgaresubsp.vulgarePE=4SV=1;tr|M0UIC6|M0UIC6_HORVVUncharacterizedproteinOS=Hordeumvulgaresubsp.vulgarePE=4SV=1	tr|D2XV68|D2XV68_HORVVPredictedproteinOS=Hordeumvulgaresubsp.vulgarePE=2SV=1;tr|D2XV67|D2XV67_HORVVUniversalstressprotein3739OS=Hordeumvulgaresubsp.vulgarePE=4SV=1	7;6;2	7;6;2	7;6;2	tr|D2XV68|D2XV68_HORVV Predicted protein OS=Hordeum vulgare subsp. vulgare PE=2 SV=1;tr|D2XV67|D2XV67_HORVV Universal stress protein 3739 OS=Hordeum vulgare subsp. vulgare PE=4 SV=1	3	7	7	7	3	0	0	0	6	6	6	3	0	0	0	6	6	6	3	0	0	0	6	6	6	76.5	76.5	76.5	17.863	166	166;166;78	0	26.209	By MS/MS				By MS/MS	By MS/MS	By MS/MS	22.3	0	0	0
tr|D2XV80|D2XV80_HORVVUniversalstressprotein9303OS=Hordeumvulgaresubsp.vulgarePE=4SV=1	tr|D2XV80|D2XV80_HORVVUniversalstressprotein9303OS=Hordeumvulgaresubsp.vulgarePE=4SV=1	1	1	1	tr|D2XV80|D2XV80_HORVV Universal stress protein 9303 OS=Hordeum vulgare subsp. vulgare PE=4 SV=1	1	1	1	1	0	0	1	0	0	0	0	0	0	1	0	0	0	0	0	0	1	0	0	0	0	9.4	9.4	9.4	18.01	170	170	0.0091954	1.3106			By MS/MS					0	0	9.4	0
tr|F2D8C4|F2D8C4_HORVVPredictedproteinOS=Hordeumvulgaresubsp.vulgarePE=2SV=1;tr|F2CWU7|F2CWU7_HORVVPredictedproteinOS=Hordeumvulgaresubsp.vulgarePE=2SV=1;tr|D3GKE1|D3GKE1_HORVUPutativehistoneacetyltransferaseELP3OS=HordeumvulgarePE=2SV=1	tr|F2D8C4|F2D8C4_HORVVPredictedproteinOS=Hordeumvulgaresubsp.vulgarePE=2SV=1;tr|F2CWU7|F2CWU7_HORVVPredictedproteinOS=Hordeumvulgaresubsp.vulgarePE=2SV=1;tr|D3GKE1|D3GKE1_HORVUPutativehistoneacetyltransferaseELP3OS=HordeumvulgarePE=2SV=1	3;3;3	3;3;3	3;3;3	tr|F2D8C4|F2D8C4_HORVV Predicted protein OS=Hordeum vulgare subsp. vulgare PE=2 SV=1;tr|F2CWU7|F2CWU7_HORVV Predicted protein OS=Hordeum vulgare subsp. vulgare PE=2 SV=1;tr|D3GKE1|D3GKE1_HORVU Putative histone acetyltransferase ELP3 OS=Hordeum vulgare PE=2	3	3	3	3	3	1	0	0	0	1	0	3	1	0	0	0	1	0	3	1	0	0	0	1	0	6.3	6.3	6.3	63.576	569	569;569;569	0	17.28	By MS/MS	By MS/MS				By MS/MS		6.3	2.3	0	0
tr|F2CTG2|F2CTG2_HORVVHistoneacetyltransferaseOS=Hordeumvulgaresubsp.vulgarePE=2SV=1;tr|D3GKE2|D3GKE2_HORVUHistoneacetyltransferaseOS=HordeumvulgarePE=2SV=1;tr|M0ULJ7|M0ULJ7_HORVVHistoneacetyltransferaseOS=Hordeumvulgaresubsp.vulgarePE=3SV=1	tr|F2CTG2|F2CTG2_HORVVHistoneacetyltransferaseOS=Hordeumvulgaresubsp.vulgarePE=2SV=1;tr|D3GKE2|D3GKE2_HORVUHistoneacetyltransferaseOS=HordeumvulgarePE=2SV=1	4;4;1	4;4;1	4;4;1	tr|F2CTG2|F2CTG2_HORVV Histone acetyltransferase OS=Hordeum vulgare subsp. vulgare PE=2 SV=1;tr|D3GKE2|D3GKE2_HORVU Histone acetyltransferase OS=Hordeum vulgare PE=2 SV=1	3	4	4	4	0	0	0	0	4	2	3	0	0	0	0	4	2	3	0	0	0	0	4	2	3	20.8	20.8	20.8	50.199	438	438;438;309	0	8.5593					By MS/MS	By MS/MS	By MS/MS	0	0	0	0
tr|D6RSA1|D6RSA1_HORVUChlorophylla-bbindingprotein,chloroplasticOS=HordeumvulgareGN=Lhcb1PE=3SV=1;tr|M0ZEV8|M0ZEV8_HORVVChlorophylla-bbindingprotein,chloroplasticOS=Hordeumvulgaresubsp.vulgarePE=3SV=1;tr|M0YHY9|M0YHY9_HORVVChlorophylla-bbindingprotein,chloroplasticOS=Hordeumvulgaresubsp.vulgarePE=3SV=1;tr|F2CTY1|F2CTY1_HORVVChlorophylla-bbindingprotein,chloroplasticOS=Hordeumvulgaresubsp.vulgareP…	tr|D6RSA1|D6RSA1_HORVUChlorophylla-bbindingprotein,chloroplasticOS=HordeumvulgareGN=Lhcb1PE=3SV=1;tr|M0ZEV8|M0ZEV8_HORVVChlorophylla-bbindingprotein,chloroplasticOS=Hordeumvulgaresubsp.vulgarePE=3SV=1;tr|M0YHY9|M0YHY9_HORVVChlorophylla-bbindingprotein,chloroplasticOS=Hordeumvulgaresubsp.vulgarePE=3SV=1;tr|F2CTY1|F2CTY1_HORVVChlorophylla-bbindingprotein,chloroplasticOS=Hordeumvulgaresubsp.vulgareP…	6;4;4;4;4;3;3;3;3;3;3;3;3;3;3;3;3;3;3;3;3;3;1	6;4;4;4;4;3;3;3;3;3;3;3;3;3;3;3;3;3;3;3;3;3;1	2;0;0;0;0;0;0;0;0;0;0;0;0;0;0;0;0;0;0;0;0;0;0	tr|D6RSA1|D6RSA1_HORVU Chlorophyll a-b binding protein, chloroplastic OS=Hordeum vulgare GN=Lhcb1 PE=3 SV=1;tr|M0ZEV8|M0ZEV8_HORVV Chlorophyll a-b binding protein, chloroplastic OS=Hordeum vulgare subsp. vulgare PE=3 SV=1;tr|M0YHY9|M0YHY9_HORVV Chlorophyll	23	6	6	2	2	0	0	1	2	5	3	2	0	0	1	2	5	3	1	0	0	0	0	1	0	28.9	28.9	5.6	28.218	266	266;225;259;265;324;221;225;264;266;266;266;266;266;266;266;266;266;266;266;266;266;306;98	0	9.5729	By MS/MS			By MS/MS	By MS/MS	By MS/MS	By MS/MS	8.6	0	0	3
tr|M0URS7|M0URS7_HORVVUncharacterizedproteinOS=Hordeumvulgaresubsp.vulgarePE=4SV=1;tr|E0A9F0|E0A9F0_HORVUMethionineaminopeptiaseOS=HordeumvulgarePE=2SV=1;tr|M0URS8|M0URS8_HORVVUncharacterizedproteinOS=Hordeumvulgaresubsp.vulgarePE=4SV=1	tr|M0URS7|M0URS7_HORVVUncharacterizedproteinOS=Hordeumvulgaresubsp.vulgarePE=4SV=1;tr|E0A9F0|E0A9F0_HORVUMethionineaminopeptiaseOS=HordeumvulgarePE=2SV=1;tr|M0URS8|M0URS8_HORVVUncharacterizedproteinOS=Hordeumvulgaresubsp.vulgarePE=4SV=1	24;24;14	24;24;14	24;24;14	tr|M0URS7|M0URS7_HORVV Uncharacterized protein OS=Hordeum vulgare subsp. vulgare PE=4 SV=1;tr|E0A9F0|E0A9F0_HORVU Methionine aminopeptiase OS=Hordeum vulgare PE=2 SV=1;tr|M0URS8|M0URS8_HORVV Uncharacterized protein OS=Hordeum vulgare subsp. vulgare PE=4 SV	3	24	24	24	12	11	11	12	19	21	19	12	11	11	12	19	21	19	12	11	11	12	19	21	19	69.5	69.5	69.5	43.373	394	394;394;254	0	221.69	By MS/MS	By MS/MS	By MS/MS	By MS/MS	By MS/MS	By MS/MS	By MS/MS	37.3	32.5	32.5	37.8
tr|M0WAP6|M0WAP6_HORVVUncharacterizedproteinOS=Hordeumvulgaresubsp.vulgarePE=4SV=1;tr|F2DCR7|F2DCR7_HORVVPredictedproteinOS=Hordeumvulgaresubsp.vulgarePE=2SV=1;tr|E1AW57|E1AW57_HORVUArrestdefective1OS=HordeumvulgareGN=ARD1PE=2SV=1	tr|M0WAP6|M0WAP6_HORVVUncharacterizedproteinOS=Hordeumvulgaresubsp.vulgarePE=4SV=1;tr|F2DCR7|F2DCR7_HORVVPredictedproteinOS=Hordeumvulgaresubsp.vulgarePE=2SV=1;tr|E1AW57|E1AW57_HORVUArrestdefective1OS=HordeumvulgareGN=ARD1PE=2SV=1	2;2;2	2;2;2	2;2;2	tr|M0WAP6|M0WAP6_HORVV Uncharacterized protein OS=Hordeum vulgare subsp. vulgare PE=4 SV=1;tr|F2DCR7|F2DCR7_HORVV Predicted protein OS=Hordeum vulgare subsp. vulgare PE=2 SV=1;tr|E1AW57|E1AW57_HORVU Arrest defective 1 OS=Hordeum vulgare GN=ARD1 PE=2 SV=1	3	2	2	2	1	0	0	0	2	2	2	1	0	0	0	2	2	2	1	0	0	0	2	2	2	16.4	16.4	16.4	21.8	195	195;195;195	0	5.9197	By MS/MS				By MS/MS	By MS/MS	By MS/MS	10.3	0	0	0
tr|E5F4N4|E5F4N4_HORVVAcyl-CoAthioesteraseproteinsplice-form1OS=Hordeumvulgaresubsp.vulgarePE=4SV=1	tr|E5F4N4|E5F4N4_HORVVAcyl-CoAthioesteraseproteinsplice-form1OS=Hordeumvulgaresubsp.vulgarePE=4SV=1	3	3	3	tr|E5F4N4|E5F4N4_HORVV Acyl-CoA thioesterase protein splice-form 1 OS=Hordeum vulgare subsp. vulgare PE=4 SV=1	1	3	3	3	1	0	0	1	2	3	1	1	0	0	1	2	3	1	1	0	0	1	2	3	1	8.7	8.7	8.7	50.599	450	450	0	2.9394	By MS/MS			By MS/MS	By MS/MS	By MS/MS	By MS/MS	2.2	0	0	2.2
tr|Q96458|Q96458_HORVU17kDaclassIsmallheatshockproteinOS=HordeumvulgareGN=hsp17PE=2SV=1;tr|M0W7K2|M0W7K2_HORVVUncharacterizedproteinOS=Hordeumvulgaresubsp.vulgarePE=3SV=1;tr|M0Z034|M0Z034_HORVVUncharacterizedproteinOS=Hordeumvulgaresubsp.vulgarePE=3SV=1;tr|F2DGA8|F2DGA8_HORVVPredictedproteinOS=Hordeumvulgaresubsp.vulgarePE=2SV=1;tr|E9LEX3|E9LEX3_HORVSHeatshockprotein17OS=Hordeumvulgaresubsp.spont…	tr|Q96458|Q96458_HORVU17kDaclassIsmallheatshockproteinOS=HordeumvulgareGN=hsp17PE=2SV=1;tr|M0W7K2|M0W7K2_HORVVUncharacterizedproteinOS=Hordeumvulgaresubsp.vulgarePE=3SV=1;tr|M0Z034|M0Z034_HORVVUncharacterizedproteinOS=Hordeumvulgaresubsp.vulgarePE=3SV=1;tr|F2DGA8|F2DGA8_HORVVPredictedproteinOS=Hordeumvulgaresubsp.vulgarePE=2SV=1;tr|E9LEX3|E9LEX3_HORVSHeatshockprotein17OS=Hordeumvulgaresubsp.spont…	2;2;2;2;2;2;1	1;1;1;1;1;1;1	1;1;1;1;1;1;1	tr|Q96458|Q96458_HORVU 17 kDa class I small heat shock protein OS=Hordeum vulgare GN=hsp17 PE=2 SV=1;tr|M0W7K2|M0W7K2_HORVV Uncharacterized protein OS=Hordeum vulgare subsp. vulgare PE=3 SV=1;tr|M0Z034|M0Z034_HORVV Uncharacterized protein OS=Hordeum vulgar	7	2	1	1	0	0	0	0	1	1	1	0	0	0	0	1	0	0	0	0	0	0	1	0	0	16	10	10	16.842	150	150;150;151;151;151;197;160	0	6.8854					By MS/MS	By matching	By matching	0	0	0	0
tr|F2CPK7|F2CPK7_HORVVPredictedproteinOS=Hordeumvulgaresubsp.vulgarePE=2SV=1;tr|M0WY58|M0WY58_HORVVUncharacterizedproteinOS=Hordeumvulgaresubsp.vulgarePE=4SV=1	tr|F2CPK7|F2CPK7_HORVVPredictedproteinOS=Hordeumvulgaresubsp.vulgarePE=2SV=1;tr|M0WY58|M0WY58_HORVVUncharacterizedproteinOS=Hordeumvulgaresubsp.vulgarePE=4SV=1	5;4	3;3	3;3	tr|F2CPK7|F2CPK7_HORVV Predicted protein OS=Hordeum vulgare subsp. vulgare PE=2 SV=1;tr|M0WY58|M0WY58_HORVV Uncharacterized protein OS=Hordeum vulgare subsp. vulgare PE=4 SV=1	2	5	3	3	0	2	1	2	1	4	2	0	1	0	1	0	2	0	0	1	0	1	0	2	0	18.3	13	13	40.67	355	355;223	0	3.518		By MS/MS	By matching	By MS/MS	By matching	By MS/MS	By matching	0	5.6	2.5	5.6
tr|F2CPK8|F2CPK8_HORVVPredictedproteinOS=Hordeumvulgaresubsp.vulgarePE=2SV=1;tr|M0X514|M0X514_HORVVUncharacterizedproteinOS=Hordeumvulgaresubsp.vulgarePE=4SV=1;tr|M0X515|M0X515_HORVVUncharacterizedproteinOS=Hordeumvulgaresubsp.vulgarePE=4SV=1;tr|M0X513|M0X513_HORVVUncharacterizedproteinOS=Hordeumvulgaresubsp.vulgarePE=4SV=1	tr|F2CPK8|F2CPK8_HORVVPredictedproteinOS=Hordeumvulgaresubsp.vulgarePE=2SV=1;tr|M0X514|M0X514_HORVVUncharacterizedproteinOS=Hordeumvulgaresubsp.vulgarePE=4SV=1	4;2;1;1	4;2;1;1	4;2;1;1	tr|F2CPK8|F2CPK8_HORVV Predicted protein OS=Hordeum vulgare subsp. vulgare PE=2 SV=1;tr|M0X514|M0X514_HORVV Uncharacterized protein OS=Hordeum vulgare subsp. vulgare PE=4 SV=1	4	4	4	4	0	0	0	0	2	3	3	0	0	0	0	2	3	3	0	0	0	0	2	3	3	9.9	9.9	9.9	55.252	486	486;255;116;146	0	7.3226					By MS/MS	By MS/MS	By MS/MS	0	0	0	0
tr|F2DLB1|F2DLB1_HORVVPredictedproteinOS=Hordeumvulgaresubsp.vulgarePE=2SV=1;tr|F2CPL4|F2CPL4_HORVVPredictedproteinOS=Hordeumvulgaresubsp.vulgarePE=2SV=1	tr|F2DLB1|F2DLB1_HORVVPredictedproteinOS=Hordeumvulgaresubsp.vulgarePE=2SV=1;tr|F2CPL4|F2CPL4_HORVVPredictedproteinOS=Hordeumvulgaresubsp.vulgarePE=2SV=1	3;3	3;3	3;3	tr|F2DLB1|F2DLB1_HORVV Predicted protein OS=Hordeum vulgare subsp. vulgare PE=2 SV=1;tr|F2CPL4|F2CPL4_HORVV Predicted protein OS=Hordeum vulgare subsp. vulgare PE=2 SV=1	2	3	3	3	1	0	1	0	0	2	2	1	0	1	0	0	2	2	1	0	1	0	0	2	2	10.5	10.5	10.5	35.639	333	333;333	0	22.23	By MS/MS		By MS/MS			By MS/MS	By MS/MS	4.8	0	3.3	0
tr|F2CPL6|F2CPL6_HORVVPredictedproteinOS=Hordeumvulgaresubsp.vulgarePE=2SV=1	tr|F2CPL6|F2CPL6_HORVVPredictedproteinOS=Hordeumvulgaresubsp.vulgarePE=2SV=1	3	3	3	tr|F2CPL6|F2CPL6_HORVV Predicted protein OS=Hordeum vulgare subsp. vulgare PE=2 SV=1	1	3	3	3	0	0	0	0	0	2	3	0	0	0	0	0	2	3	0	0	0	0	0	2	3	12.9	12.9	12.9	39.614	348	348	0	37.678						By MS/MS	By MS/MS	0	0	0	0
tr|M0XZ40|M0XZ40_HORVVUncharacterizedproteinOS=Hordeumvulgaresubsp.vulgarePE=4SV=1;tr|F2E7U4|F2E7U4_HORVVPredictedproteinOS=Hordeumvulgaresubsp.vulgarePE=2SV=1;tr|F2DK67|F2DK67_HORVVPredictedproteinOS=Hordeumvulgaresubsp.vulgarePE=2SV=1;tr|F2CWW0|F2CWW0_HORVVPredictedproteinOS=Hordeumvulgaresubsp.vulgarePE=2SV=1;tr|F2CPM1|F2CPM1_HORVVPredictedproteinOS=Hordeumvulgaresubsp.vulgarePE=2SV=1	tr|M0XZ40|M0XZ40_HORVVUncharacterizedproteinOS=Hordeumvulgaresubsp.vulgarePE=4SV=1;tr|F2E7U4|F2E7U4_HORVVPredictedproteinOS=Hordeumvulgaresubsp.vulgarePE=2SV=1;tr|F2DK67|F2DK67_HORVVPredictedproteinOS=Hordeumvulgaresubsp.vulgarePE=2SV=1;tr|F2CWW0|F2CWW0_HORVVPredictedproteinOS=Hordeumvulgaresubsp.vulgarePE=2SV=1;tr|F2CPM1|F2CPM1_HORVVPredictedproteinOS=Hordeumvulgaresubsp.vulgarePE=2SV=1	3;3;3;3;3	3;3;3;3;3	3;3;3;3;3	tr|M0XZ40|M0XZ40_HORVV Uncharacterized protein OS=Hordeum vulgare subsp. vulgare PE=4 SV=1;tr|F2E7U4|F2E7U4_HORVV Predicted protein OS=Hordeum vulgare subsp. vulgare PE=2 SV=1;tr|F2DK67|F2DK67_HORVV Predicted protein OS=Hordeum vulgare subsp. vulgare PE=2	5	3	3	3	3	1	0	0	1	2	1	3	1	0	0	1	2	1	3	1	0	0	1	2	1	8.2	8.2	8.2	42.01	379	379;487;487;487;487	0	5.3135	By MS/MS	By MS/MS			By MS/MS	By MS/MS	By MS/MS	8.2	3.2	0	0
tr|M0WRX0|M0WRX0_HORVVUncharacterizedproteinOS=Hordeumvulgaresubsp.vulgarePE=3SV=1;tr|F2CPM4|F2CPM4_HORVVPredictedproteinOS=Hordeumvulgaresubsp.vulgarePE=2SV=1	tr|M0WRX0|M0WRX0_HORVVUncharacterizedproteinOS=Hordeumvulgaresubsp.vulgarePE=3SV=1;tr|F2CPM4|F2CPM4_HORVVPredictedproteinOS=Hordeumvulgaresubsp.vulgarePE=2SV=1	1;1	1;1	1;1	tr|M0WRX0|M0WRX0_HORVV Uncharacterized protein OS=Hordeum vulgare subsp. vulgare PE=3 SV=1;tr|F2CPM4|F2CPM4_HORVV Predicted protein OS=Hordeum vulgare subsp. vulgare PE=2 SV=1	2	1	1	1	0	0	0	0	0	1	0	0	0	0	0	0	1	0	0	0	0	0	0	1	0	6.7	6.7	6.7	38.611	356	356;356	0	3.1231						By MS/MS		0	0	0	0
tr|F2CPM8|F2CPM8_HORVVPredictedproteinOS=Hordeumvulgaresubsp.vulgarePE=2SV=1;tr|M0WH73|M0WH73_HORVVUncharacterizedproteinOS=Hordeumvulgaresubsp.vulgarePE=3SV=1;tr|M0WH71|M0WH71_HORVVUncharacterizedproteinOS=Hordeumvulgaresubsp.vulgarePE=3SV=1	tr|F2CPM8|F2CPM8_HORVVPredictedproteinOS=Hordeumvulgaresubsp.vulgarePE=2SV=1;tr|M0WH73|M0WH73_HORVVUncharacterizedproteinOS=Hordeumvulgaresubsp.vulgarePE=3SV=1;tr|M0WH71|M0WH71_HORVVUncharacterizedproteinOS=Hordeumvulgaresubsp.vulgarePE=3SV=1	5;3;3	5;3;3	5;3;3	tr|F2CPM8|F2CPM8_HORVV Predicted protein OS=Hordeum vulgare subsp. vulgare PE=2 SV=1;tr|M0WH73|M0WH73_HORVV Uncharacterized protein OS=Hordeum vulgare subsp. vulgare PE=3 SV=1;tr|M0WH71|M0WH71_HORVV Uncharacterized protein OS=Hordeum vulgare subsp. vulgare	3	5	5	5	1	1	2	1	0	3	4	1	1	2	1	0	3	4	1	1	2	1	0	3	4	10.5	10.5	10.5	54.509	507	507;257;293	0	8.4313	By MS/MS	By MS/MS	By MS/MS	By MS/MS		By MS/MS	By MS/MS	2	2	4.3	2.2
tr|F2DH81|F2DH81_HORVVPredictedproteinOS=Hordeumvulgaresubsp.vulgarePE=2SV=1;tr|F2CPN8|F2CPN8_HORVVPredictedproteinOS=Hordeumvulgaresubsp.vulgarePE=2SV=1;tr|F2DMB6|F2DMB6_HORVVPredictedproteinOS=Hordeumvulgaresubsp.vulgarePE=2SV=1	tr|F2DH81|F2DH81_HORVVPredictedproteinOS=Hordeumvulgaresubsp.vulgarePE=2SV=1;tr|F2CPN8|F2CPN8_HORVVPredictedproteinOS=Hordeumvulgaresubsp.vulgarePE=2SV=1	9;9;2	9;9;2	9;9;2	tr|F2DH81|F2DH81_HORVV Predicted protein OS=Hordeum vulgare subsp. vulgare PE=2 SV=1;tr|F2CPN8|F2CPN8_HORVV Predicted protein OS=Hordeum vulgare subsp. vulgare PE=2 SV=1	3	9	9	9	1	3	4	5	5	9	9	1	3	4	5	5	9	9	1	3	4	5	5	9	9	40.2	40.2	40.2	34.476	316	316;318;316	0	29.344	By MS/MS	By MS/MS	By MS/MS	By MS/MS	By MS/MS	By MS/MS	By MS/MS	4.1	10.4	12	17.4
tr|F2CPP5|F2CPP5_HORVVPredictedproteinOS=Hordeumvulgaresubsp.vulgarePE=2SV=1	tr|F2CPP5|F2CPP5_HORVVPredictedproteinOS=Hordeumvulgaresubsp.vulgarePE=2SV=1	6	6	6	tr|F2CPP5|F2CPP5_HORVV Predicted protein OS=Hordeum vulgare subsp. vulgare PE=2 SV=1	1	6	6	6	1	0	0	0	0	3	5	1	0	0	0	0	3	5	1	0	0	0	0	3	5	39.9	39.9	39.9	23.2	213	213	0	9.2145	By MS/MS					By MS/MS	By MS/MS	4.2	0	0	0
tr|F2CPP6|F2CPP6_HORVVPredictedproteinOS=Hordeumvulgaresubsp.vulgarePE=2SV=1	tr|F2CPP6|F2CPP6_HORVVPredictedproteinOS=Hordeumvulgaresubsp.vulgarePE=2SV=1	4	4	4	tr|F2CPP6|F2CPP6_HORVV Predicted protein OS=Hordeum vulgare subsp. vulgare PE=2 SV=1	1	4	4	4	0	1	0	2	1	3	3	0	1	0	2	1	3	3	0	1	0	2	1	3	3	11.6	11.6	11.6	73.614	661	661	0	22.873		By MS/MS		By MS/MS	By MS/MS	By MS/MS	By MS/MS	0	3.2	0	6.8
tr|M0V7E0|M0V7E0_HORVVV-typeprotonATPaseproteolipidsubunitOS=Hordeumvulgaresubsp.vulgarePE=3SV=1;tr|F2D6B3|F2D6B3_HORVVV-typeprotonATPaseproteolipidsubunitOS=Hordeumvulgaresubsp.vulgarePE=2SV=1;tr|F2DAC0|F2DAC0_HORVVV-typeprotonATPaseproteolipidsubunitOS=Hordeumvulgaresubsp.vulgarePE=2SV=1;tr|F2CPP7|F2CPP7_HORVVV-typeprotonATPaseproteolipidsubunitOS=Hordeumvulgaresubsp.vulgarePE=2SV=1	tr|M0V7E0|M0V7E0_HORVVV-typeprotonATPaseproteolipidsubunitOS=Hordeumvulgaresubsp.vulgarePE=3SV=1;tr|F2D6B3|F2D6B3_HORVVV-typeprotonATPaseproteolipidsubunitOS=Hordeumvulgaresubsp.vulgarePE=2SV=1;tr|F2DAC0|F2DAC0_HORVVV-typeprotonATPaseproteolipidsubunitOS=Hordeumvulgaresubsp.vulgarePE=2SV=1;tr|F2CPP7|F2CPP7_HORVVV-typeprotonATPaseproteolipidsubunitOS=Hordeumvulgaresubsp.vulgarePE=2SV=1	1;1;1;1	1;1;1;1	1;1;1;1	tr|M0V7E0|M0V7E0_HORVV V-type proton ATPase proteolipid subunit OS=Hordeum vulgare subsp. vulgare PE=3 SV=1;tr|F2D6B3|F2D6B3_HORVV V-type proton ATPase proteolipid subunit OS=Hordeum vulgare subsp. vulgare PE=2 SV=1;tr|F2DAC0|F2DAC0_HORVV V-type proton ATP	4	1	1	1	0	0	0	0	1	1	0	0	0	0	0	1	1	0	0	0	0	0	1	1	0	17.5	17.5	17.5	10.401	103	103;145;165;165	0.0093867	1.2983					By MS/MS	By MS/MS		0	0	0	0
tr|F2CPQ0|F2CPQ0_HORVVPredictedproteinOS=Hordeumvulgaresubsp.vulgarePE=2SV=1	tr|F2CPQ0|F2CPQ0_HORVVPredictedproteinOS=Hordeumvulgaresubsp.vulgarePE=2SV=1	11	11	11	tr|F2CPQ0|F2CPQ0_HORVV Predicted protein OS=Hordeum vulgare subsp. vulgare PE=2 SV=1	1	11	11	11	2	3	1	4	8	10	9	2	3	1	4	8	10	9	2	3	1	4	8	10	9	38.4	38.4	38.4	45.501	438	438	0	78.881	By MS/MS	By MS/MS	By MS/MS	By MS/MS	By MS/MS	By MS/MS	By MS/MS	5.3	12.3	3.2	16.2
tr|F2CPQ3|F2CPQ3_HORVVPredictedproteinOS=Hordeumvulgaresubsp.vulgarePE=2SV=1;tr|M0UZ81|M0UZ81_HORVVUncharacterizedproteinOS=Hordeumvulgaresubsp.vulgarePE=4SV=1	tr|F2CPQ3|F2CPQ3_HORVVPredictedproteinOS=Hordeumvulgaresubsp.vulgarePE=2SV=1	8;2	8;2	8;2	tr|F2CPQ3|F2CPQ3_HORVV Predicted protein OS=Hordeum vulgare subsp. vulgare PE=2 SV=1	2	8	8	8	2	0	0	0	5	8	8	2	0	0	0	5	8	8	2	0	0	0	5	8	8	65.2	65.2	65.2	17.5	164	164;104	0	39.815	By MS/MS				By MS/MS	By MS/MS	By MS/MS	24.4	0	0	0
tr|F2CPR2|F2CPR2_HORVVPredictedproteinOS=Hordeumvulgaresubsp.vulgarePE=2SV=1	tr|F2CPR2|F2CPR2_HORVVPredictedproteinOS=Hordeumvulgaresubsp.vulgarePE=2SV=1	3	3	3	tr|F2CPR2|F2CPR2_HORVV Predicted protein OS=Hordeum vulgare subsp. vulgare PE=2 SV=1	1	3	3	3	0	0	1	0	0	1	2	0	0	1	0	0	1	2	0	0	1	0	0	1	2	12.2	12.2	12.2	34.775	311	311	0.0026708	1.8277			By MS/MS			By MS/MS	By MS/MS	0	0	2.3	0
tr|F2CPR3|F2CPR3_HORVVPredictedproteinOS=Hordeumvulgaresubsp.vulgarePE=2SV=1;tr|M0WKW1|M0WKW1_HORVVUncharacterizedproteinOS=Hordeumvulgaresubsp.vulgarePE=4SV=1	tr|F2CPR3|F2CPR3_HORVVPredictedproteinOS=Hordeumvulgaresubsp.vulgarePE=2SV=1;tr|M0WKW1|M0WKW1_HORVVUncharacterizedproteinOS=Hordeumvulgaresubsp.vulgarePE=4SV=1	7;4	3;3	3;3	tr|F2CPR3|F2CPR3_HORVV Predicted protein OS=Hordeum vulgare subsp. vulgare PE=2 SV=1;tr|M0WKW1|M0WKW1_HORVV Uncharacterized protein OS=Hordeum vulgare subsp. vulgare PE=4 SV=1	2	7	3	3	4	2	1	2	2	6	7	2	0	0	1	1	2	3	2	0	0	1	1	2	3	30.4	14.9	14.9	39.536	369	369;262	0	33.055	By MS/MS	By matching	By matching	By MS/MS	By MS/MS	By MS/MS	By MS/MS	15.7	5.1	3	6.8
tr|F2CPS1|F2CPS1_HORVVPredictedproteinOS=Hordeumvulgaresubsp.vulgarePE=2SV=1	tr|F2CPS1|F2CPS1_HORVVPredictedproteinOS=Hordeumvulgaresubsp.vulgarePE=2SV=1	3	3	3	tr|F2CPS1|F2CPS1_HORVV Predicted protein OS=Hordeum vulgare subsp. vulgare PE=2 SV=1	1	3	3	3	0	1	0	0	0	2	2	0	1	0	0	0	2	2	0	1	0	0	0	2	2	25.5	25.5	25.5	20.038	196	196	0	29.526		By MS/MS				By MS/MS	By MS/MS	0	4.6	0	0
tr|M0UEI5|M0UEI5_HORVVUncharacterizedproteinOS=Hordeumvulgaresubsp.vulgarePE=4SV=1;tr|F2EKM7|F2EKM7_HORVVPredictedproteinOS=Hordeumvulgaresubsp.vulgarePE=2SV=1;tr|F2D1G4|F2D1G4_HORVVPredictedproteinOS=Hordeumvulgaresubsp.vulgarePE=2SV=1;tr|F2CZW4|F2CZW4_HORVVPredictedproteinOS=Hordeumvulgaresubsp.vulgarePE=2SV=1;tr|F2CPS4|F2CPS4_HORVVPredictedproteinOS=Hordeumvulgaresubsp.vulgarePE=2SV=1;tr|M0UEI…	tr|M0UEI5|M0UEI5_HORVVUncharacterizedproteinOS=Hordeumvulgaresubsp.vulgarePE=4SV=1;tr|F2EKM7|F2EKM7_HORVVPredictedproteinOS=Hordeumvulgaresubsp.vulgarePE=2SV=1;tr|F2D1G4|F2D1G4_HORVVPredictedproteinOS=Hordeumvulgaresubsp.vulgarePE=2SV=1;tr|F2CZW4|F2CZW4_HORVVPredictedproteinOS=Hordeumvulgaresubsp.vulgarePE=2SV=1;tr|F2CPS4|F2CPS4_HORVVPredictedproteinOS=Hordeumvulgaresubsp.vulgarePE=2SV=1	3;3;3;3;3;1;1	3;3;3;3;3;1;1	3;3;3;3;3;1;1	tr|M0UEI5|M0UEI5_HORVV Uncharacterized protein OS=Hordeum vulgare subsp. vulgare PE=4 SV=1;tr|F2EKM7|F2EKM7_HORVV Predicted protein OS=Hordeum vulgare subsp. vulgare PE=2 SV=1;tr|F2D1G4|F2D1G4_HORVV Predicted protein OS=Hordeum vulgare subsp. vulgare PE=2	7	3	3	3	0	0	1	0	0	2	1	0	0	1	0	0	2	1	0	0	1	0	0	2	1	22.9	22.9	22.9	16.007	144	144;210;236;236;236;63;102	0	7.2055			By MS/MS			By MS/MS	By MS/MS	0	0	6.9	0
tr|F2CPS5|F2CPS5_HORVVNascentpolypeptide-associatedcomplexsubunitbetaOS=Hordeumvulgaresubsp.vulgarePE=2SV=1	tr|F2CPS5|F2CPS5_HORVVNascentpolypeptide-associatedcomplexsubunitbetaOS=Hordeumvulgaresubsp.vulgarePE=2SV=1	8	8	7	tr|F2CPS5|F2CPS5_HORVV Nascent polypeptide-associated complex subunit beta OS=Hordeum vulgare subsp. vulgare PE=2 SV=1	1	8	8	7	4	2	2	2	6	6	8	4	2	2	2	6	6	8	3	1	1	1	5	5	7	70.1	70.1	58	17.312	157	157	0	323.31	By MS/MS	By MS/MS	By MS/MS	By MS/MS	By MS/MS	By MS/MS	By MS/MS	44.6	19.1	19.1	19.1
tr|M0UFI6|M0UFI6_HORVVGTP-bindingnuclearproteinOS=Hordeumvulgaresubsp.vulgarePE=3SV=1;tr|M0UFI4|M0UFI4_HORVVGTP-bindingnuclearproteinOS=Hordeumvulgaresubsp.vulgarePE=3SV=1;tr|F2CPS8|F2CPS8_HORVVGTP-bindingnuclearproteinOS=Hordeumvulgaresubsp.vulgarePE=2SV=1;tr|M0UFI5|M0UFI5_HORVVGTP-bindingnuclearproteinOS=Hordeumvulgaresubsp.vulgarePE=3SV=1	tr|M0UFI6|M0UFI6_HORVVGTP-bindingnuclearproteinOS=Hordeumvulgaresubsp.vulgarePE=3SV=1;tr|M0UFI4|M0UFI4_HORVVGTP-bindingnuclearproteinOS=Hordeumvulgaresubsp.vulgarePE=3SV=1;tr|F2CPS8|F2CPS8_HORVVGTP-bindingnuclearproteinOS=Hordeumvulgaresubsp.vulgarePE=2SV=1;tr|M0UFI5|M0UFI5_HORVVGTP-bindingnuclearproteinOS=Hordeumvulgaresubsp.vulgarePE=3SV=1	12;12;12;7	5;5;5;1	5;5;5;1	tr|M0UFI6|M0UFI6_HORVV GTP-binding nuclear protein OS=Hordeum vulgare subsp. vulgare PE=3 SV=1;tr|M0UFI4|M0UFI4_HORVV GTP-binding nuclear protein OS=Hordeum vulgare subsp. vulgare PE=3 SV=1;tr|F2CPS8|F2CPS8_HORVV GTP-binding nuclear protein OS=Hordeum vulg	4	12	5	5	4	6	7	5	6	9	9	1	3	2	1	1	3	4	1	3	2	1	1	3	4	53.4	25.5	25.5	23.372	204	204;206;222;131	0	11.056	By MS/MS	By MS/MS	By MS/MS	By MS/MS	By MS/MS	By MS/MS	By MS/MS	23.5	35.8	38.7	23.5
tr|M0X3N7|M0X3N7_HORVVUncharacterizedproteinOS=Hordeumvulgaresubsp.vulgarePE=4SV=1;tr|F2CPS9|F2CPS9_HORVVPredictedproteinOS=Hordeumvulgaresubsp.vulgarePE=2SV=1	tr|M0X3N7|M0X3N7_HORVVUncharacterizedproteinOS=Hordeumvulgaresubsp.vulgarePE=4SV=1;tr|F2CPS9|F2CPS9_HORVVPredictedproteinOS=Hordeumvulgaresubsp.vulgarePE=2SV=1	4;4	4;4	4;4	tr|M0X3N7|M0X3N7_HORVV Uncharacterized protein OS=Hordeum vulgare subsp. vulgare PE=4 SV=1;tr|F2CPS9|F2CPS9_HORVV Predicted protein OS=Hordeum vulgare subsp. vulgare PE=2 SV=1	2	4	4	4	1	1	1	1	2	3	4	1	1	1	1	2	3	4	1	1	1	1	2	3	4	22.5	22.5	22.5	28.656	293	293;299	0	30.452	By MS/MS	By MS/MS	By MS/MS	By MS/MS	By MS/MS	By MS/MS	By MS/MS	6.1	9.9	9.9	9.9
tr|F2CPT7|F2CPT7_HORVVPredictedproteinOS=Hordeumvulgaresubsp.vulgarePE=2SV=1	tr|F2CPT7|F2CPT7_HORVVPredictedproteinOS=Hordeumvulgaresubsp.vulgarePE=2SV=1	14	14	14	tr|F2CPT7|F2CPT7_HORVV Predicted protein OS=Hordeum vulgare subsp. vulgare PE=2 SV=1	1	14	14	14	4	3	2	1	9	11	11	4	3	2	1	9	11	11	4	3	2	1	9	11	11	39.8	39.8	39.8	47.172	440	440	0	54.062	By MS/MS	By MS/MS	By MS/MS	By MS/MS	By MS/MS	By MS/MS	By MS/MS	11.1	8.6	6.6	2
tr|M0W7L6|M0W7L6_HORVVUncharacterizedproteinOS=Hordeumvulgaresubsp.vulgarePE=4SV=1;tr|M0YPI2|M0YPI2_HORVVUncharacterizedproteinOS=Hordeumvulgaresubsp.vulgarePE=4SV=1;tr|F2CPU4|F2CPU4_HORVVPredictedproteinOS=Hordeumvulgaresubsp.vulgarePE=2SV=1;tr|M0W7L7|M0W7L7_HORVVUncharacterizedproteinOS=Hordeumvulgaresubsp.vulgarePE=4SV=1	tr|M0W7L6|M0W7L6_HORVVUncharacterizedproteinOS=Hordeumvulgaresubsp.vulgarePE=4SV=1;tr|M0YPI2|M0YPI2_HORVVUncharacterizedproteinOS=Hordeumvulgaresubsp.vulgarePE=4SV=1;tr|F2CPU4|F2CPU4_HORVVPredictedproteinOS=Hordeumvulgaresubsp.vulgarePE=2SV=1;tr|M0W7L7|M0W7L7_HORVVUncharacterizedproteinOS=Hordeumvulgaresubsp.vulgarePE=4SV=1	1;1;1;1	1;1;1;1	1;1;1;1	tr|M0W7L6|M0W7L6_HORVV Uncharacterized protein OS=Hordeum vulgare subsp. vulgare PE=4 SV=1;tr|M0YPI2|M0YPI2_HORVV Uncharacterized protein OS=Hordeum vulgare subsp. vulgare PE=4 SV=1;tr|F2CPU4|F2CPU4_HORVV Predicted protein OS=Hordeum vulgare subsp. vulgare	4	1	1	1	0	1	1	0	0	1	0	0	1	1	0	0	1	0	0	1	1	0	0	1	0	5.3	5.3	5.3	34.924	303	303;333;334;353	0	15.012		By MS/MS	By MS/MS			By MS/MS		0	5.3	5.3	0
tr|M0X4F5|M0X4F5_HORVVUncharacterizedproteinOS=Hordeumvulgaresubsp.vulgarePE=4SV=1;tr|F2CPU8|F2CPU8_HORVVPredictedproteinOS=Hordeumvulgaresubsp.vulgarePE=2SV=1	tr|M0X4F5|M0X4F5_HORVVUncharacterizedproteinOS=Hordeumvulgaresubsp.vulgarePE=4SV=1;tr|F2CPU8|F2CPU8_HORVVPredictedproteinOS=Hordeumvulgaresubsp.vulgarePE=2SV=1	1;1	1;1	1;1	tr|M0X4F5|M0X4F5_HORVV Uncharacterized protein OS=Hordeum vulgare subsp. vulgare PE=4 SV=1;tr|F2CPU8|F2CPU8_HORVV Predicted protein OS=Hordeum vulgare subsp. vulgare PE=2 SV=1	2	1	1	1	0	0	0	0	0	1	0	0	0	0	0	0	1	0	0	0	0	0	0	1	0	1.4	1.4	1.4	94.776	866	866;866	0.0007165	2.4979						By MS/MS		0	0	0	0
tr|M0XZG2|M0XZG2_HORVVUncharacterizedproteinOS=Hordeumvulgaresubsp.vulgarePE=4SV=1;tr|F2CPV3|F2CPV3_HORVVPredictedproteinOS=Hordeumvulgaresubsp.vulgarePE=2SV=1;tr|Q4VSM3|Q4VSM3_HORVVSplicingfactorSF2-likeproteinOS=Hordeumvulgaresubsp.vulgareGN=SF2PE=4SV=1;tr|M0XZG3|M0XZG3_HORVVUncharacterizedproteinOS=Hordeumvulgaresubsp.vulgarePE=4SV=1;tr|M0XZG5|M0XZG5_HORVVUncharacterizedproteinOS=Hordeumvulgar…	tr|M0XZG2|M0XZG2_HORVVUncharacterizedproteinOS=Hordeumvulgaresubsp.vulgarePE=4SV=1;tr|F2CPV3|F2CPV3_HORVVPredictedproteinOS=Hordeumvulgaresubsp.vulgarePE=2SV=1;tr|Q4VSM3|Q4VSM3_HORVVSplicingfactorSF2-likeproteinOS=Hordeumvulgaresubsp.vulgareGN=SF2PE=4SV=1;tr|M0XZG3|M0XZG3_HORVVUncharacterizedproteinOS=Hordeumvulgaresubsp.vulgarePE=4SV=1	12;12;11;8;3;2;2;2;2;2;2;2;2	12;12;11;8;3;2;2;2;2;2;2;2;2	8;8;7;6;2;2;2;2;2;2;2;2;2	tr|M0XZG2|M0XZG2_HORVV Uncharacterized protein OS=Hordeum vulgare subsp. vulgare PE=4 SV=1;tr|F2CPV3|F2CPV3_HORVV Predicted protein OS=Hordeum vulgare subsp. vulgare PE=2 SV=1;tr|Q4VSM3|Q4VSM3_HORVV Splicing factor SF2-like protein OS=Hordeum vulgare subsp	13	12	12	8	3	3	4	4	11	11	10	3	3	4	4	11	11	10	0	0	0	0	7	7	7	47.3	47.3	32.2	27.583	245	245;286;245;128;86;175;213;218;225;230;242;243;255	0	39.099	By MS/MS	By MS/MS	By MS/MS	By MS/MS	By MS/MS	By MS/MS	By MS/MS	15.9	15.1	19.6	19.6
tr|M0VTZ1|M0VTZ1_HORVVUncharacterizedproteinOS=Hordeumvulgaresubsp.vulgarePE=3SV=1;tr|F2CPV5|F2CPV5_HORVVPredictedproteinOS=Hordeumvulgaresubsp.vulgarePE=2SV=1;tr|M0V9K5|M0V9K5_HORVVUncharacterizedproteinOS=Hordeumvulgaresubsp.vulgarePE=4SV=1	tr|M0VTZ1|M0VTZ1_HORVVUncharacterizedproteinOS=Hordeumvulgaresubsp.vulgarePE=3SV=1;tr|F2CPV5|F2CPV5_HORVVPredictedproteinOS=Hordeumvulgaresubsp.vulgarePE=2SV=1	9;9;2	8;8;1	6;6;0	tr|M0VTZ1|M0VTZ1_HORVV Uncharacterized protein OS=Hordeum vulgare subsp. vulgare PE=3 SV=1;tr|F2CPV5|F2CPV5_HORVV Predicted protein OS=Hordeum vulgare subsp. vulgare PE=2 SV=1	3	9	8	6	2	2	1	2	3	8	7	1	1	1	1	2	7	6	1	1	1	1	2	5	6	37.6	34.3	26.2	40.841	367	367;367;120	0	48.517	By MS/MS	By MS/MS	By MS/MS	By MS/MS	By MS/MS	By MS/MS	By MS/MS	7.9	7.9	3	5.7
tr|F2DKZ1|F2DKZ1_HORVVPredictedproteinOS=Hordeumvulgaresubsp.vulgarePE=2SV=1;tr|F2CPV8|F2CPV8_HORVVPredictedprotein(Fragment)OS=Hordeumvulgaresubsp.vulgarePE=2SV=1;tr|F2D5C8|F2D5C8_HORVVPredictedproteinOS=Hordeumvulgaresubsp.vulgarePE=2SV=1	tr|F2DKZ1|F2DKZ1_HORVVPredictedproteinOS=Hordeumvulgaresubsp.vulgarePE=2SV=1;tr|F2CPV8|F2CPV8_HORVVPredictedprotein(Fragment)OS=Hordeumvulgaresubsp.vulgarePE=2SV=1;tr|F2D5C8|F2D5C8_HORVVPredictedproteinOS=Hordeumvulgaresubsp.vulgarePE=2SV=1	2;2;2	2;2;2	2;2;2	tr|F2DKZ1|F2DKZ1_HORVV Predicted protein OS=Hordeum vulgare subsp. vulgare PE=2 SV=1;tr|F2CPV8|F2CPV8_HORVV Predicted protein (Fragment) OS=Hordeum vulgare subsp. vulgare PE=2 SV=1;tr|F2D5C8|F2D5C8_HORVV Predicted protein OS=Hordeum vulgare subsp. vulgare	3	2	2	2	0	1	1	1	0	1	1	0	1	1	1	0	1	1	0	1	1	1	0	1	1	44	44	44	8.8988	84	84;124;125	0	5.2721		By MS/MS	By MS/MS	By MS/MS		By MS/MS	By MS/MS	0	34.5	34.5	34.5
tr|F2CPW1|F2CPW1_HORVVPredictedproteinOS=Hordeumvulgaresubsp.vulgarePE=2SV=1	tr|F2CPW1|F2CPW1_HORVVPredictedproteinOS=Hordeumvulgaresubsp.vulgarePE=2SV=1	1	1	1	tr|F2CPW1|F2CPW1_HORVV Predicted protein OS=Hordeum vulgare subsp. vulgare PE=2 SV=1	1	1	1	1	0	0	0	0	0	0	1	0	0	0	0	0	0	1	0	0	0	0	0	0	1	6.9	6.9	6.9	20.774	188	188	0.0077944	1.3717							By MS/MS	0	0	0	0
tr|M0Z5I2|M0Z5I2_HORVVUncharacterizedproteinOS=Hordeumvulgaresubsp.vulgarePE=4SV=1;tr|M0Z5I1|M0Z5I1_HORVVUncharacterizedproteinOS=Hordeumvulgaresubsp.vulgarePE=4SV=1;tr|F2CPW2|F2CPW2_HORVVPredictedproteinOS=Hordeumvulgaresubsp.vulgarePE=2SV=1	tr|M0Z5I2|M0Z5I2_HORVVUncharacterizedproteinOS=Hordeumvulgaresubsp.vulgarePE=4SV=1;tr|M0Z5I1|M0Z5I1_HORVVUncharacterizedproteinOS=Hordeumvulgaresubsp.vulgarePE=4SV=1;tr|F2CPW2|F2CPW2_HORVVPredictedproteinOS=Hordeumvulgaresubsp.vulgarePE=2SV=1	1;1;1	1;1;1	1;1;1	tr|M0Z5I2|M0Z5I2_HORVV Uncharacterized protein OS=Hordeum vulgare subsp. vulgare PE=4 SV=1;tr|M0Z5I1|M0Z5I1_HORVV Uncharacterized protein OS=Hordeum vulgare subsp. vulgare PE=4 SV=1;tr|F2CPW2|F2CPW2_HORVV Predicted protein OS=Hordeum vulgare subsp. vulgare	3	1	1	1	0	0	0	0	0	1	0	0	0	0	0	0	1	0	0	0	0	0	0	1	0	3.4	3.4	3.4	37.546	327	327;398;472	0	3.0396						By MS/MS		0	0	0	0
tr|F2CPW4|F2CPW4_HORVVPredictedprotein(Fragment)OS=Hordeumvulgaresubsp.vulgarePE=2SV=1	tr|F2CPW4|F2CPW4_HORVVPredictedprotein(Fragment)OS=Hordeumvulgaresubsp.vulgarePE=2SV=1	3	3	3	tr|F2CPW4|F2CPW4_HORVV Predicted protein (Fragment) OS=Hordeum vulgare subsp. vulgare PE=2 SV=1	1	3	3	3	0	0	0	0	1	3	2	0	0	0	0	1	3	2	0	0	0	0	1	3	2	16.4	16.4	16.4	26.732	238	238	0	3.3309					By MS/MS	By MS/MS	By MS/MS	0	0	0	0
tr|F2CPW5|F2CPW5_HORVVPredictedproteinOS=Hordeumvulgaresubsp.vulgarePE=2SV=1;tr|M0W9E8|M0W9E8_HORVVUncharacterizedproteinOS=Hordeumvulgaresubsp.vulgarePE=4SV=1	tr|F2CPW5|F2CPW5_HORVVPredictedproteinOS=Hordeumvulgaresubsp.vulgarePE=2SV=1	9;4	3;3	3;3	tr|F2CPW5|F2CPW5_HORVV Predicted protein OS=Hordeum vulgare subsp. vulgare PE=2 SV=1	2	9	3	3	3	1	3	2	8	8	8	0	0	0	0	3	3	3	0	0	0	0	3	3	3	58.4	18.7	18.7	23.484	214	214;126	0	61.164	By matching	By matching	By matching	By matching	By MS/MS	By MS/MS	By MS/MS	17.3	3.7	12.6	12.1
tr|F2CPX0|F2CPX0_HORVVPredictedproteinOS=Hordeumvulgaresubsp.vulgarePE=2SV=1;tr|M0Z748|M0Z748_HORVVUncharacterizedproteinOS=Hordeumvulgaresubsp.vulgarePE=4SV=1	tr|F2CPX0|F2CPX0_HORVVPredictedproteinOS=Hordeumvulgaresubsp.vulgarePE=2SV=1;tr|M0Z748|M0Z748_HORVVUncharacterizedproteinOS=Hordeumvulgaresubsp.vulgarePE=4SV=1	6;5	6;5	6;5	tr|F2CPX0|F2CPX0_HORVV Predicted protein OS=Hordeum vulgare subsp. vulgare PE=2 SV=1;tr|M0Z748|M0Z748_HORVV Uncharacterized protein OS=Hordeum vulgare subsp. vulgare PE=4 SV=1	2	6	6	6	0	0	0	1	2	5	5	0	0	0	1	2	5	5	0	0	0	1	2	5	5	45.9	45.9	45.9	21.661	196	196;180	0	34.347				By MS/MS	By MS/MS	By MS/MS	By MS/MS	0	0	0	6.1
tr|F2EK43|F2EK43_HORVVMethyltransferase(Fragment)OS=Hordeumvulgaresubsp.vulgarePE=2SV=1;tr|F2CPY4|F2CPY4_HORVVMethyltransferaseOS=Hordeumvulgaresubsp.vulgarePE=2SV=1;tr|M0YV79|M0YV79_HORVVMethyltransferaseOS=Hordeumvulgaresubsp.vulgarePE=3SV=1;tr|M0YV80|M0YV80_HORVVUncharacterizedproteinOS=Hordeumvulgaresubsp.vulgarePE=4SV=1	tr|F2EK43|F2EK43_HORVVMethyltransferase(Fragment)OS=Hordeumvulgaresubsp.vulgarePE=2SV=1;tr|F2CPY4|F2CPY4_HORVVMethyltransferaseOS=Hordeumvulgaresubsp.vulgarePE=2SV=1;tr|M0YV79|M0YV79_HORVVMethyltransferaseOS=Hordeumvulgaresubsp.vulgarePE=3SV=1	3;3;2;1	3;3;2;1	3;3;2;1	tr|F2EK43|F2EK43_HORVV Methyltransferase (Fragment) OS=Hordeum vulgare subsp. vulgare PE=2 SV=1;tr|F2CPY4|F2CPY4_HORVV Methyltransferase OS=Hordeum vulgare subsp. vulgare PE=2 SV=1;tr|M0YV79|M0YV79_HORVV Methyltransferase OS=Hordeum vulgare subsp. vulgare	4	3	3	3	1	0	0	1	2	3	2	1	0	0	1	2	3	2	1	0	0	1	2	3	2	9.5	9.5	9.5	38.396	349	349;373;229;57	0	3.644	By MS/MS			By MS/MS	By MS/MS	By MS/MS	By MS/MS	2.9	0	0	2.9
tr|F2CPY9|F2CPY9_HORVVPredictedproteinOS=Hordeumvulgaresubsp.vulgarePE=2SV=1	tr|F2CPY9|F2CPY9_HORVVPredictedproteinOS=Hordeumvulgaresubsp.vulgarePE=2SV=1	1	1	1	tr|F2CPY9|F2CPY9_HORVV Predicted protein OS=Hordeum vulgare subsp. vulgare PE=2 SV=1	1	1	1	1	0	0	0	0	1	1	1	0	0	0	0	1	1	1	0	0	0	0	1	1	1	6.8	6.8	6.8	20.552	191	191	0	3.2613					By MS/MS	By MS/MS	By MS/MS	0	0	0	0
tr|F2CPZ4|F2CPZ4_HORVVAcyl-coenzymeAoxidaseOS=Hordeumvulgaresubsp.vulgarePE=2SV=1;tr|F2D322|F2D322_HORVVPredictedprotein(Fragment)OS=Hordeumvulgaresubsp.vulgarePE=2SV=1;tr|O23977|O23977_HORVUAcyl-coenzymeAoxidaseOS=HordeumvulgarePE=2SV=1;tr|M0VNQ0|M0VNQ0_HORVVUncharacterizedproteinOS=Hordeumvulgaresubsp.vulgarePE=4SV=1;tr|M0VNQ1|M0VNQ1_HORVVUncharacterizedproteinOS=Hordeumvulgaresubsp.vulgarePE=4…	tr|F2CPZ4|F2CPZ4_HORVVAcyl-coenzymeAoxidaseOS=Hordeumvulgaresubsp.vulgarePE=2SV=1;tr|F2D322|F2D322_HORVVPredictedprotein(Fragment)OS=Hordeumvulgaresubsp.vulgarePE=2SV=1;tr|O23977|O23977_HORVUAcyl-coenzymeAoxidaseOS=HordeumvulgarePE=2SV=1;tr|M0VNQ0|M0VNQ0_HORVVUncharacterizedproteinOS=Hordeumvulgaresubsp.vulgarePE=4SV=1	30;25;19;17;13	30;25;19;17;13	30;25;19;17;13	tr|F2CPZ4|F2CPZ4_HORVV Acyl-coenzyme A oxidase OS=Hordeum vulgare subsp. vulgare PE=2 SV=1;tr|F2D322|F2D322_HORVV Predicted protein (Fragment) OS=Hordeum vulgare subsp. vulgare PE=2 SV=1;tr|O23977|O23977_HORVU Acyl-coenzyme A oxidase OS=Hordeum vulgare PE=	5	30	30	30	11	9	5	2	15	26	27	11	9	5	2	15	26	27	11	9	5	2	15	26	27	60.5	60.5	60.5	73.934	668	668;792;643;373;295	0	162.76	By MS/MS	By MS/MS	By MS/MS	By MS/MS	By MS/MS	By MS/MS	By MS/MS	18.3	17.5	9.3	4.6
tr|F2DBP2|F2DBP2_HORVVPredictedprotein(Fragment)OS=Hordeumvulgaresubsp.vulgarePE=2SV=1;tr|M0YWJ2|M0YWJ2_HORVVUncharacterizedproteinOS=Hordeumvulgaresubsp.vulgarePE=3SV=1;tr|F2CZI8|F2CZI8_HORVVPredictedproteinOS=Hordeumvulgaresubsp.vulgarePE=2SV=1;tr|F2CPZ6|F2CPZ6_HORVVPredictedproteinOS=Hordeumvulgaresubsp.vulgarePE=2SV=1;tr|M0YWJ3|M0YWJ3_HORVVUncharacterizedproteinOS=Hordeumvulgaresubsp.vulgareP…	tr|F2DBP2|F2DBP2_HORVVPredictedprotein(Fragment)OS=Hordeumvulgaresubsp.vulgarePE=2SV=1;tr|M0YWJ2|M0YWJ2_HORVVUncharacterizedproteinOS=Hordeumvulgaresubsp.vulgarePE=3SV=1;tr|F2CZI8|F2CZI8_HORVVPredictedproteinOS=Hordeumvulgaresubsp.vulgarePE=2SV=1;tr|F2CPZ6|F2CPZ6_HORVVPredictedproteinOS=Hordeumvulgaresubsp.vulgarePE=2SV=1;tr|M0YWJ3|M0YWJ3_HORVVUncharacterizedproteinOS=Hordeumvulgaresubsp.vulgareP…	4;4;4;4;2	4;4;4;4;2	4;4;4;4;2	tr|F2DBP2|F2DBP2_HORVV Predicted protein (Fragment) OS=Hordeum vulgare subsp. vulgare PE=2 SV=1;tr|M0YWJ2|M0YWJ2_HORVV Uncharacterized protein OS=Hordeum vulgare subsp. vulgare PE=3 SV=1;tr|F2CZI8|F2CZI8_HORVV Predicted protein OS=Hordeum vulgare subsp. vu	5	4	4	4	0	0	0	0	2	4	3	0	0	0	0	2	4	3	0	0	0	0	2	4	3	25.5	25.5	25.5	24.146	216	216;222;226;239;117	0	6.8019					By MS/MS	By MS/MS	By MS/MS	0	0	0	0
tr|F2DBT6|F2DBT6_HORVVPredictedproteinOS=Hordeumvulgaresubsp.vulgarePE=2SV=1;tr|F2CPZ7|F2CPZ7_HORVVPredictedproteinOS=Hordeumvulgaresubsp.vulgarePE=2SV=1;tr|F2DAE8|F2DAE8_HORVVPredictedprotein(Fragment)OS=Hordeumvulgaresubsp.vulgarePE=2SV=1	tr|F2DBT6|F2DBT6_HORVVPredictedproteinOS=Hordeumvulgaresubsp.vulgarePE=2SV=1;tr|F2CPZ7|F2CPZ7_HORVVPredictedproteinOS=Hordeumvulgaresubsp.vulgarePE=2SV=1;tr|F2DAE8|F2DAE8_HORVVPredictedprotein(Fragment)OS=Hordeumvulgaresubsp.vulgarePE=2SV=1	5;5;4	5;5;4	5;5;4	tr|F2DBT6|F2DBT6_HORVV Predicted protein OS=Hordeum vulgare subsp. vulgare PE=2 SV=1;tr|F2CPZ7|F2CPZ7_HORVV Predicted protein OS=Hordeum vulgare subsp. vulgare PE=2 SV=1;tr|F2DAE8|F2DAE8_HORVV Predicted protein (Fragment) OS=Hordeum vulgare subsp. vulgare	3	5	5	5	1	2	0	2	1	2	3	1	2	0	2	1	2	3	1	2	0	2	1	2	3	12.9	12.9	12.9	81.484	767	767;854;557	0	7.3713	By MS/MS	By MS/MS		By MS/MS	By MS/MS	By MS/MS	By MS/MS	2	4.3	0	6
tr|F2CQ03|F2CQ03_HORVVPredictedproteinOS=Hordeumvulgaresubsp.vulgarePE=2SV=1;tr|M0YXV4|M0YXV4_HORVVUncharacterizedproteinOS=Hordeumvulgaresubsp.vulgarePE=4SV=1;tr|M0YXV3|M0YXV3_HORVVUncharacterizedproteinOS=Hordeumvulgaresubsp.vulgarePE=4SV=1	tr|F2CQ03|F2CQ03_HORVVPredictedproteinOS=Hordeumvulgaresubsp.vulgarePE=2SV=1;tr|M0YXV4|M0YXV4_HORVVUncharacterizedproteinOS=Hordeumvulgaresubsp.vulgarePE=4SV=1;tr|M0YXV3|M0YXV3_HORVVUncharacterizedproteinOS=Hordeumvulgaresubsp.vulgarePE=4SV=1	9;6;6	8;5;5	8;5;5	tr|F2CQ03|F2CQ03_HORVV Predicted protein OS=Hordeum vulgare subsp. vulgare PE=2 SV=1;tr|M0YXV4|M0YXV4_HORVV Uncharacterized protein OS=Hordeum vulgare subsp. vulgare PE=4 SV=1;tr|M0YXV3|M0YXV3_HORVV Uncharacterized protein OS=Hordeum vulgare subsp. vulgare	3	9	8	8	2	1	0	2	2	8	6	2	1	0	2	2	7	5	2	1	0	2	2	7	5	21.7	20.4	20.4	71.838	663	663;544;545	0	54.406	By MS/MS	By MS/MS		By MS/MS	By MS/MS	By MS/MS	By MS/MS	5.1	2.4	0	5.1
tr|F2CQ05|F2CQ05_HORVVPredictedproteinOS=Hordeumvulgaresubsp.vulgarePE=2SV=1;tr|M0V579|M0V579_HORVVUncharacterizedproteinOS=Hordeumvulgaresubsp.vulgarePE=4SV=1;tr|M0V580|M0V580_HORVVUncharacterizedproteinOS=Hordeumvulgaresubsp.vulgarePE=4SV=1	tr|F2CQ05|F2CQ05_HORVVPredictedproteinOS=Hordeumvulgaresubsp.vulgarePE=2SV=1;tr|M0V579|M0V579_HORVVUncharacterizedproteinOS=Hordeumvulgaresubsp.vulgarePE=4SV=1	5;4;2	5;4;2	5;4;2	tr|F2CQ05|F2CQ05_HORVV Predicted protein OS=Hordeum vulgare subsp. vulgare PE=2 SV=1;tr|M0V579|M0V579_HORVV Uncharacterized protein OS=Hordeum vulgare subsp. vulgare PE=4 SV=1	3	5	5	5	1	0	0	0	1	4	4	1	0	0	0	1	4	4	1	0	0	0	1	4	4	9.6	9.6	9.6	65.718	586	586;511;216	0	13.846	By MS/MS				By MS/MS	By MS/MS	By MS/MS	1.7	0	0	0
tr|F2CQ08|F2CQ08_HORVVPredictedproteinOS=Hordeumvulgaresubsp.vulgarePE=2SV=1;tr|M0UM48|M0UM48_HORVVUncharacterizedproteinOS=Hordeumvulgaresubsp.vulgarePE=4SV=1	tr|F2CQ08|F2CQ08_HORVVPredictedproteinOS=Hordeumvulgaresubsp.vulgarePE=2SV=1	5;2	4;2	4;2	tr|F2CQ08|F2CQ08_HORVV Predicted protein OS=Hordeum vulgare subsp. vulgare PE=2 SV=1	2	5	4	4	0	0	0	0	2	4	5	0	0	0	0	2	3	4	0	0	0	0	2	3	4	16.5	13.9	13.9	37.55	346	346;128	0	7.9419					By MS/MS	By MS/MS	By MS/MS	0	0	0	0
tr|M0UFE1|M0UFE1_HORVVUncharacterizedproteinOS=Hordeumvulgaresubsp.vulgarePE=4SV=1;tr|F2CQ09|F2CQ09_HORVVPredictedproteinOS=Hordeumvulgaresubsp.vulgarePE=2SV=1	tr|M0UFE1|M0UFE1_HORVVUncharacterizedproteinOS=Hordeumvulgaresubsp.vulgarePE=4SV=1;tr|F2CQ09|F2CQ09_HORVVPredictedproteinOS=Hordeumvulgaresubsp.vulgarePE=2SV=1	1;1	1;1	1;1	tr|M0UFE1|M0UFE1_HORVV Uncharacterized protein OS=Hordeum vulgare subsp. vulgare PE=4 SV=1;tr|F2CQ09|F2CQ09_HORVV Predicted protein OS=Hordeum vulgare subsp. vulgare PE=2 SV=1	2	1	1	1	0	0	0	0	0	1	0	0	0	0	0	0	1	0	0	0	0	0	0	1	0	6	6	6	28.824	252	252;329	0.0092127	1.3245						By MS/MS		0	0	0	0
tr|F2CQ10|F2CQ10_HORVVPredictedproteinOS=Hordeumvulgaresubsp.vulgarePE=2SV=1	tr|F2CQ10|F2CQ10_HORVVPredictedproteinOS=Hordeumvulgaresubsp.vulgarePE=2SV=1	2	1	1	tr|F2CQ10|F2CQ10_HORVV Predicted protein OS=Hordeum vulgare subsp. vulgare PE=2 SV=1	1	2	1	1	1	1	1	1	0	2	2	1	1	1	1	0	1	1	1	1	1	1	0	1	1	20.7	7.7	7.7	18.888	169	169	0	3.2739	By MS/MS	By MS/MS	By MS/MS	By MS/MS		By MS/MS	By MS/MS	7.7	7.7	7.7	7.7
tr|M0X945|M0X945_HORVVUncharacterizedproteinOS=Hordeumvulgaresubsp.vulgarePE=4SV=1;tr|Q8L5E4|Q8L5E4_HORVUPutativeCENP-ElikekinetochoreproteinOS=HordeumvulgareGN=cpel1PE=2SV=1;tr|M0X948|M0X948_HORVVUncharacterizedproteinOS=Hordeumvulgaresubsp.vulgarePE=4SV=1;tr|F2CQ12|F2CQ12_HORVVPredictedproteinOS=Hordeumvulgaresubsp.vulgarePE=2SV=1;tr|B6EDB3|B6EDB3_HORVSPutativeCENP-E-likekinetochoreprotein(Frag…	tr|M0X945|M0X945_HORVVUncharacterizedproteinOS=Hordeumvulgaresubsp.vulgarePE=4SV=1;tr|Q8L5E4|Q8L5E4_HORVUPutativeCENP-ElikekinetochoreproteinOS=HordeumvulgareGN=cpel1PE=2SV=1;tr|M0X948|M0X948_HORVVUncharacterizedproteinOS=Hordeumvulgaresubsp.vulgarePE=4SV=1;tr|F2CQ12|F2CQ12_HORVVPredictedproteinOS=Hordeumvulgaresubsp.vulgarePE=2SV=1	4;4;4;4;1;1;1	4;4;4;4;1;1;1	3;3;3;3;0;0;0	tr|M0X945|M0X945_HORVV Uncharacterized protein OS=Hordeum vulgare subsp. vulgare PE=4 SV=1;tr|Q8L5E4|Q8L5E4_HORVU Putative CENP-E like kinetochore protein OS=Hordeum vulgare GN=cpel1 PE=2 SV=1;tr|M0X948|M0X948_HORVV Uncharacterized protein OS=Hordeum vulga	7	4	4	3	0	1	0	0	1	3	3	0	1	0	0	1	3	3	0	0	0	0	1	2	3	8.4	8.4	6.8	64.354	572	572;581;581;581;340;351;447	0	16.881		By MS/MS			By MS/MS	By MS/MS	By MS/MS	0	1.6	0	0
tr|F2CQ15|F2CQ15_HORVVPredictedproteinOS=Hordeumvulgaresubsp.vulgarePE=2SV=1	tr|F2CQ15|F2CQ15_HORVVPredictedproteinOS=Hordeumvulgaresubsp.vulgarePE=2SV=1	1	1	1	tr|F2CQ15|F2CQ15_HORVV Predicted protein OS=Hordeum vulgare subsp. vulgare PE=2 SV=1	1	1	1	1	0	0	0	0	0	1	1	0	0	0	0	0	1	1	0	0	0	0	0	1	1	9	9	9	27.489	255	255	0	4.5238						By MS/MS	By MS/MS	0	0	0	0
tr|F2CQ21|F2CQ21_HORVVPredictedproteinOS=Hordeumvulgaresubsp.vulgarePE=2SV=1;tr|F2E9U5|F2E9U5_HORVVPredictedprotein(Fragment)OS=Hordeumvulgaresubsp.vulgarePE=2SV=1;tr|M0VAZ3|M0VAZ3_HORVVUncharacterizedproteinOS=Hordeumvulgaresubsp.vulgarePE=4SV=1	tr|F2CQ21|F2CQ21_HORVVPredictedproteinOS=Hordeumvulgaresubsp.vulgarePE=2SV=1;tr|F2E9U5|F2E9U5_HORVVPredictedprotein(Fragment)OS=Hordeumvulgaresubsp.vulgarePE=2SV=1;tr|M0VAZ3|M0VAZ3_HORVVUncharacterizedproteinOS=Hordeumvulgaresubsp.vulgarePE=4SV=1	10;7;7	10;7;7	10;7;7	tr|F2CQ21|F2CQ21_HORVV Predicted protein OS=Hordeum vulgare subsp. vulgare PE=2 SV=1;tr|F2E9U5|F2E9U5_HORVV Predicted protein (Fragment) OS=Hordeum vulgare subsp. vulgare PE=2 SV=1;tr|M0VAZ3|M0VAZ3_HORVV Uncharacterized protein OS=Hordeum vulgare subsp. vu	3	10	10	10	0	0	0	1	3	7	5	0	0	0	1	3	7	5	0	0	0	1	3	7	5	20.7	20.7	20.7	84.575	769	769;585;635	0	25.232				By MS/MS	By MS/MS	By MS/MS	By MS/MS	0	0	0	1.6
tr|F2CQ25|F2CQ25_HORVVPredictedproteinOS=Hordeumvulgaresubsp.vulgarePE=2SV=1;tr|M0X775|M0X775_HORVVUncharacterizedproteinOS=Hordeumvulgaresubsp.vulgarePE=4SV=1	tr|F2CQ25|F2CQ25_HORVVPredictedproteinOS=Hordeumvulgaresubsp.vulgarePE=2SV=1;tr|M0X775|M0X775_HORVVUncharacterizedproteinOS=Hordeumvulgaresubsp.vulgarePE=4SV=1	10;8	9;7	3;2	tr|F2CQ25|F2CQ25_HORVV Predicted protein OS=Hordeum vulgare subsp. vulgare PE=2 SV=1;tr|M0X775|M0X775_HORVV Uncharacterized protein OS=Hordeum vulgare subsp. vulgare PE=4 SV=1	2	10	9	3	3	2	3	1	9	9	9	2	2	2	1	8	8	8	0	1	0	0	3	3	3	57	51.9	13.6	23.673	214	214;202	0	155.82	By MS/MS	By MS/MS	By MS/MS	By MS/MS	By MS/MS	By MS/MS	By MS/MS	15.4	8.9	12.6	3.7
tr|F2CQ26|F2CQ26_HORVVPredictedproteinOS=Hordeumvulgaresubsp.vulgarePE=2SV=1;tr|M0VJW0|M0VJW0_HORVVUncharacterizedproteinOS=Hordeumvulgaresubsp.vulgarePE=4SV=1;tr|M0VJW1|M0VJW1_HORVVUncharacterizedproteinOS=Hordeumvulgaresubsp.vulgarePE=4SV=1	tr|F2CQ26|F2CQ26_HORVVPredictedproteinOS=Hordeumvulgaresubsp.vulgarePE=2SV=1	6;2;1	6;2;1	6;2;1	tr|F2CQ26|F2CQ26_HORVV Predicted protein OS=Hordeum vulgare subsp. vulgare PE=2 SV=1	3	6	6	6	3	0	0	0	2	5	2	3	0	0	0	2	5	2	3	0	0	0	2	5	2	18.4	18.4	18.4	53.137	489	489;266;233	0	15.824	By MS/MS				By MS/MS	By MS/MS	By MS/MS	7.4	0	0	0
tr|F2CQ27|F2CQ27_HORVVGTP-bindingnuclearproteinOS=Hordeumvulgaresubsp.vulgarePE=2SV=1	tr|F2CQ27|F2CQ27_HORVVGTP-bindingnuclearproteinOS=Hordeumvulgaresubsp.vulgarePE=2SV=1	13	13	6	tr|F2CQ27|F2CQ27_HORVV GTP-binding nuclear protein OS=Hordeum vulgare subsp. vulgare PE=2 SV=1	1	13	13	6	8	8	10	9	10	12	11	8	8	10	9	10	12	11	5	5	5	5	5	6	6	50.7	50.7	24.9	25.133	221	221	0	84.094	By MS/MS	By MS/MS	By MS/MS	By MS/MS	By MS/MS	By MS/MS	By MS/MS	41.2	41.2	50.2	41.2
tr|F2CQ37|F2CQ37_HORVVPredictedproteinOS=Hordeumvulgaresubsp.vulgarePE=2SV=1;tr|M0WC05|M0WC05_HORVVUncharacterizedproteinOS=Hordeumvulgaresubsp.vulgarePE=4SV=1;tr|M0WC07|M0WC07_HORVVUncharacterizedproteinOS=Hordeumvulgaresubsp.vulgarePE=4SV=1;tr|M0WC04|M0WC04_HORVVUncharacterizedproteinOS=Hordeumvulgaresubsp.vulgarePE=4SV=1;tr|M0WC08|M0WC08_HORVVUncharacterizedproteinOS=Hordeumvulgaresubsp.vulgar…	tr|F2CQ37|F2CQ37_HORVVPredictedproteinOS=Hordeumvulgaresubsp.vulgarePE=2SV=1;tr|M0WC05|M0WC05_HORVVUncharacterizedproteinOS=Hordeumvulgaresubsp.vulgarePE=4SV=1;tr|M0WC07|M0WC07_HORVVUncharacterizedproteinOS=Hordeumvulgaresubsp.vulgarePE=4SV=1;tr|M0WC04|M0WC04_HORVVUncharacterizedproteinOS=Hordeumvulgaresubsp.vulgarePE=4SV=1	7;6;6;5;2	7;6;6;5;2	7;6;6;5;2	tr|F2CQ37|F2CQ37_HORVV Predicted protein OS=Hordeum vulgare subsp. vulgare PE=2 SV=1;tr|M0WC05|M0WC05_HORVV Uncharacterized protein OS=Hordeum vulgare subsp. vulgare PE=4 SV=1;tr|M0WC07|M0WC07_HORVV Uncharacterized protein OS=Hordeum vulgare subsp. vulgare	5	7	7	7	3	2	2	1	2	6	7	3	2	2	1	2	6	7	3	2	2	1	2	6	7	19.5	19.5	19.5	51.42	452	452;455;495;323;239	0	32.066	By MS/MS	By MS/MS	By MS/MS	By MS/MS	By MS/MS	By MS/MS	By MS/MS	7.5	5.5	5.5	2.2
tr|M0Z8P7|M0Z8P7_HORVVUncharacterizedproteinOS=Hordeumvulgaresubsp.vulgarePE=4SV=1;tr|M0Z8P3|M0Z8P3_HORVVUncharacterizedproteinOS=Hordeumvulgaresubsp.vulgarePE=4SV=1;tr|M0Z8P5|M0Z8P5_HORVVUncharacterizedproteinOS=Hordeumvulgaresubsp.vulgarePE=4SV=1;tr|M0Z8P4|M0Z8P4_HORVVUncharacterizedproteinOS=Hordeumvulgaresubsp.vulgarePE=4SV=1;tr|F2CQ39|F2CQ39_HORVVPredictedproteinOS=Hordeumvulgaresubsp.vulgar…	tr|M0Z8P7|M0Z8P7_HORVVUncharacterizedproteinOS=Hordeumvulgaresubsp.vulgarePE=4SV=1;tr|M0Z8P3|M0Z8P3_HORVVUncharacterizedproteinOS=Hordeumvulgaresubsp.vulgarePE=4SV=1;tr|M0Z8P5|M0Z8P5_HORVVUncharacterizedproteinOS=Hordeumvulgaresubsp.vulgarePE=4SV=1;tr|M0Z8P4|M0Z8P4_HORVVUncharacterizedproteinOS=Hordeumvulgaresubsp.vulgarePE=4SV=1;tr|F2CQ39|F2CQ39_HORVVPredictedproteinOS=Hordeumvulgaresubsp.vulgar…	1;1;1;1;1	1;1;1;1;1	1;1;1;1;1	tr|M0Z8P7|M0Z8P7_HORVV Uncharacterized protein OS=Hordeum vulgare subsp. vulgare PE=4 SV=1;tr|M0Z8P3|M0Z8P3_HORVV Uncharacterized protein OS=Hordeum vulgare subsp. vulgare PE=4 SV=1;tr|M0Z8P5|M0Z8P5_HORVV Uncharacterized protein OS=Hordeum vulgare subsp. v	5	1	1	1	0	0	0	0	0	0	1	0	0	0	0	0	0	1	0	0	0	0	0	0	1	14.5	14.5	14.5	14.929	131	131;186;289;336;336	0.0057643	1.4808							By MS/MS	0	0	0	0
tr|F2CQ40|F2CQ40_HORVVMitogen-activatedproteinkinaseOS=Hordeumvulgaresubsp.vulgarePE=2SV=1;tr|M0YY17|M0YY17_HORVVMitogen-activatedproteinkinaseOS=Hordeumvulgaresubsp.vulgarePE=3SV=1;tr|M0YY18|M0YY18_HORVVMitogen-activatedproteinkinaseOS=Hordeumvulgaresubsp.vulgarePE=3SV=1	tr|F2CQ40|F2CQ40_HORVVMitogen-activatedproteinkinaseOS=Hordeumvulgaresubsp.vulgarePE=2SV=1;tr|M0YY17|M0YY17_HORVVMitogen-activatedproteinkinaseOS=Hordeumvulgaresubsp.vulgarePE=3SV=1	4;2;1	4;2;1	4;2;1	tr|F2CQ40|F2CQ40_HORVV Mitogen-activated protein kinase OS=Hordeum vulgare subsp. vulgare PE=2 SV=1;tr|M0YY17|M0YY17_HORVV Mitogen-activated protein kinase OS=Hordeum vulgare subsp. vulgare PE=3 SV=1	3	4	4	4	0	0	0	1	0	1	2	0	0	0	1	0	1	2	0	0	0	1	0	1	2	15.7	15.7	15.7	42.327	369	369;369;193	0	4.6864				By MS/MS		By MS/MS	By MS/MS	0	0	0	3.3
tr|Q84QC5|Q84QC5_HORVUPathogeninducedprotein2-4OS=HordeumvulgareGN=PI2-4PE=2SV=1;tr|F2CQ43|F2CQ43_HORVVPredictedproteinOS=Hordeumvulgaresubsp.vulgarePE=2SV=1;tr|M0X5V1|M0X5V1_HORVVUncharacterizedproteinOS=Hordeumvulgaresubsp.vulgarePE=4SV=1	tr|Q84QC5|Q84QC5_HORVUPathogeninducedprotein2-4OS=HordeumvulgareGN=PI2-4PE=2SV=1;tr|F2CQ43|F2CQ43_HORVVPredictedproteinOS=Hordeumvulgaresubsp.vulgarePE=2SV=1;tr|M0X5V1|M0X5V1_HORVVUncharacterizedproteinOS=Hordeumvulgaresubsp.vulgarePE=4SV=1	2;2;1	2;2;1	2;2;1	tr|Q84QC5|Q84QC5_HORVU Pathogen induced protein 2-4 OS=Hordeum vulgare GN=PI2-4 PE=2 SV=1;tr|F2CQ43|F2CQ43_HORVV Predicted protein OS=Hordeum vulgare subsp. vulgare PE=2 SV=1;tr|M0X5V1|M0X5V1_HORVV Uncharacterized protein OS=Hordeum vulgare subsp. vulgare	3	2	2	2	0	0	0	0	0	2	1	0	0	0	0	0	2	1	0	0	0	0	0	2	1	13.3	13.3	13.3	20.047	180	180;180;86	0.0032982	1.7248						By MS/MS	By MS/MS	0	0	0	0
tr|M0YC51|M0YC51_HORVVUncharacterizedproteinOS=Hordeumvulgaresubsp.vulgarePE=4SV=1;tr|F2CQ44|F2CQ44_HORVVPredictedproteinOS=Hordeumvulgaresubsp.vulgarePE=2SV=1;tr|M0YC52|M0YC52_HORVVUncharacterizedproteinOS=Hordeumvulgaresubsp.vulgarePE=4SV=1	tr|M0YC51|M0YC51_HORVVUncharacterizedproteinOS=Hordeumvulgaresubsp.vulgarePE=4SV=1;tr|F2CQ44|F2CQ44_HORVVPredictedproteinOS=Hordeumvulgaresubsp.vulgarePE=2SV=1;tr|M0YC52|M0YC52_HORVVUncharacterizedproteinOS=Hordeumvulgaresubsp.vulgarePE=4SV=1	2;2;1	2;2;1	2;2;1	tr|M0YC51|M0YC51_HORVV Uncharacterized protein OS=Hordeum vulgare subsp. vulgare PE=4 SV=1;tr|F2CQ44|F2CQ44_HORVV Predicted protein OS=Hordeum vulgare subsp. vulgare PE=2 SV=1;tr|M0YC52|M0YC52_HORVV Uncharacterized protein OS=Hordeum vulgare subsp. vulgare	3	2	2	2	0	0	0	0	1	2	2	0	0	0	0	1	2	2	0	0	0	0	1	2	2	22.3	22.3	22.3	21.327	193	193;248;98	0	6.3731					By MS/MS	By MS/MS	By MS/MS	0	0	0	0
tr|F2CQ53|F2CQ53_HORVVPredictedproteinOS=Hordeumvulgaresubsp.vulgarePE=2SV=1;tr|M0YKY6|M0YKY6_HORVVUncharacterizedproteinOS=Hordeumvulgaresubsp.vulgarePE=4SV=1	tr|F2CQ53|F2CQ53_HORVVPredictedproteinOS=Hordeumvulgaresubsp.vulgarePE=2SV=1;tr|M0YKY6|M0YKY6_HORVVUncharacterizedproteinOS=Hordeumvulgaresubsp.vulgarePE=4SV=1	4;3	4;3	4;3	tr|F2CQ53|F2CQ53_HORVV Predicted protein OS=Hordeum vulgare subsp. vulgare PE=2 SV=1;tr|M0YKY6|M0YKY6_HORVV Uncharacterized protein OS=Hordeum vulgare subsp. vulgare PE=4 SV=1	2	4	4	4	0	0	0	0	0	4	1	0	0	0	0	0	4	1	0	0	0	0	0	4	1	25.5	25.5	25.5	33.866	310	310;186	0	4.0746						By MS/MS	By MS/MS	0	0	0	0
tr|F2CQ57|F2CQ57_HORVVPredictedproteinOS=Hordeumvulgaresubsp.vulgarePE=2SV=1	tr|F2CQ57|F2CQ57_HORVVPredictedproteinOS=Hordeumvulgaresubsp.vulgarePE=2SV=1	7	7	7	tr|F2CQ57|F2CQ57_HORVV Predicted protein OS=Hordeum vulgare subsp. vulgare PE=2 SV=1	1	7	7	7	4	1	1	2	5	5	6	4	1	1	2	5	5	6	4	1	1	2	5	5	6	47.1	47.1	47.1	20.505	189	189	0	36.807	By MS/MS	By MS/MS	By MS/MS	By MS/MS	By MS/MS	By MS/MS	By MS/MS	22.8	6.3	6.3	12.2
tr|F2CQ60|F2CQ60_HORVVPredictedproteinOS=Hordeumvulgaresubsp.vulgarePE=2SV=1	tr|F2CQ60|F2CQ60_HORVVPredictedproteinOS=Hordeumvulgaresubsp.vulgarePE=2SV=1	11	11	1	tr|F2CQ60|F2CQ60_HORVV Predicted protein OS=Hordeum vulgare subsp. vulgare PE=2 SV=1	1	11	11	1	4	3	3	2	4	6	8	4	3	3	2	4	6	8	0	0	0	0	0	1	1	24.4	24.4	2.4	66.33	591	591	0	61.404	By MS/MS	By MS/MS	By MS/MS	By MS/MS	By MS/MS	By MS/MS	By MS/MS	10.5	7.3	7.4	4.6
tr|M0WM06|M0WM06_HORVVH/ACAribonucleoproteincomplexsubunitOS=Hordeumvulgaresubsp.vulgarePE=3SV=1;tr|F2CQ61|F2CQ61_HORVVH/ACAribonucleoproteincomplexsubunitOS=Hordeumvulgaresubsp.vulgarePE=2SV=1	tr|M0WM06|M0WM06_HORVVH/ACAribonucleoproteincomplexsubunitOS=Hordeumvulgaresubsp.vulgarePE=3SV=1;tr|F2CQ61|F2CQ61_HORVVH/ACAribonucleoproteincomplexsubunitOS=Hordeumvulgaresubsp.vulgarePE=2SV=1	4;4	4;4	4;4	tr|M0WM06|M0WM06_HORVV H/ACA ribonucleoprotein complex subunit OS=Hordeum vulgare subsp. vulgare PE=3 SV=1;tr|F2CQ61|F2CQ61_HORVV H/ACA ribonucleoprotein complex subunit OS=Hordeum vulgare subsp. vulgare PE=2 SV=1	2	4	4	4	0	0	0	1	2	3	4	0	0	0	1	2	3	4	0	0	0	1	2	3	4	49.3	49.3	49.3	14.962	140	140;187	0	16.094				By MS/MS	By MS/MS	By MS/MS	By MS/MS	0	0	0	11.4
tr|M0V020|M0V020_HORVVUncharacterizedproteinOS=Hordeumvulgaresubsp.vulgarePE=4SV=1;tr|M0V018|M0V018_HORVVUncharacterizedproteinOS=Hordeumvulgaresubsp.vulgarePE=4SV=1;tr|F2CQ64|F2CQ64_HORVVPredictedprotein(Fragment)OS=Hordeumvulgaresubsp.vulgarePE=2SV=1;tr|M0V017|M0V017_HORVVUncharacterizedproteinOS=Hordeumvulgaresubsp.vulgarePE=4SV=1	tr|M0V020|M0V020_HORVVUncharacterizedproteinOS=Hordeumvulgaresubsp.vulgarePE=4SV=1;tr|M0V018|M0V018_HORVVUncharacterizedproteinOS=Hordeumvulgaresubsp.vulgarePE=4SV=1;tr|F2CQ64|F2CQ64_HORVVPredictedprotein(Fragment)OS=Hordeumvulgaresubsp.vulgarePE=2SV=1;tr|M0V017|M0V017_HORVVUncharacterizedproteinOS=Hordeumvulgaresubsp.vulgarePE=4SV=1	1;1;1;1	1;1;1;1	1;1;1;1	tr|M0V020|M0V020_HORVV Uncharacterized protein OS=Hordeum vulgare subsp. vulgare PE=4 SV=1;tr|M0V018|M0V018_HORVV Uncharacterized protein OS=Hordeum vulgare subsp. vulgare PE=4 SV=1;tr|F2CQ64|F2CQ64_HORVV Predicted protein (Fragment) OS=Hordeum vulgare sub	4	1	1	1	0	0	0	0	0	1	0	0	0	0	0	0	1	0	0	0	0	0	0	1	0	21.1	21.1	21.1	10.233	90	90;204;206;245	0	2.9275						By MS/MS		0	0	0	0
tr|F2CQ68|F2CQ68_HORVVSerine/threonine-proteinphosphataseOS=Hordeumvulgaresubsp.vulgarePE=2SV=1;tr|F2DVI2|F2DVI2_HORVVSerine/threonine-proteinphosphataseOS=Hordeumvulgaresubsp.vulgarePE=2SV=1	tr|F2CQ68|F2CQ68_HORVVSerine/threonine-proteinphosphataseOS=Hordeumvulgaresubsp.vulgarePE=2SV=1	12;3	7;1	6;0	tr|F2CQ68|F2CQ68_HORVV Serine/threonine-protein phosphatase OS=Hordeum vulgare subsp. vulgare PE=2 SV=1	2	12	7	6	3	0	2	1	4	11	9	1	0	1	1	2	7	5	1	0	1	1	1	6	5	44.5	25.5	21.2	36.185	321	321;298	0	10.148	By MS/MS		By MS/MS	By MS/MS	By MS/MS	By MS/MS	By MS/MS	12.5	0	7.5	4
tr|F2CQ70|F2CQ70_HORVVPredictedprotein(Fragment)OS=Hordeumvulgaresubsp.vulgarePE=2SV=1;tr|M0Z7C4|M0Z7C4_HORVVUncharacterizedproteinOS=Hordeumvulgaresubsp.vulgarePE=4SV=1	tr|F2CQ70|F2CQ70_HORVVPredictedprotein(Fragment)OS=Hordeumvulgaresubsp.vulgarePE=2SV=1;tr|M0Z7C4|M0Z7C4_HORVVUncharacterizedproteinOS=Hordeumvulgaresubsp.vulgarePE=4SV=1	1;1	1;1	1;1	tr|F2CQ70|F2CQ70_HORVV Predicted protein (Fragment) OS=Hordeum vulgare subsp. vulgare PE=2 SV=1;tr|M0Z7C4|M0Z7C4_HORVV Uncharacterized protein OS=Hordeum vulgare subsp. vulgare PE=4 SV=1	2	1	1	1	0	1	1	0	0	1	0	0	1	1	0	0	1	0	0	1	1	0	0	1	0	10.9	10.9	10.9	17.727	165	165;190	0.000481	2.5598		By MS/MS	By MS/MS			By MS/MS		0	10.9	10.9	0
tr|M0WAX8|M0WAX8_HORVVUncharacterizedproteinOS=Hordeumvulgaresubsp.vulgarePE=4SV=1;tr|F2DIN6|F2DIN6_HORVVPredictedproteinOS=Hordeumvulgaresubsp.vulgarePE=2SV=1;tr|M0WAX6|M0WAX6_HORVVUncharacterizedproteinOS=Hordeumvulgaresubsp.vulgarePE=4SV=1;tr|F2CQ74|F2CQ74_HORVVPredictedproteinOS=Hordeumvulgaresubsp.vulgarePE=2SV=1;tr|M0WAX5|M0WAX5_HORVVUncharacterizedproteinOS=Hordeumvulgaresubsp.vulgarePE=4S…	tr|M0WAX8|M0WAX8_HORVVUncharacterizedproteinOS=Hordeumvulgaresubsp.vulgarePE=4SV=1;tr|F2DIN6|F2DIN6_HORVVPredictedproteinOS=Hordeumvulgaresubsp.vulgarePE=2SV=1;tr|M0WAX6|M0WAX6_HORVVUncharacterizedproteinOS=Hordeumvulgaresubsp.vulgarePE=4SV=1;tr|F2CQ74|F2CQ74_HORVVPredictedproteinOS=Hordeumvulgaresubsp.vulgarePE=2SV=1;tr|M0WAX5|M0WAX5_HORVVUncharacterizedproteinOS=Hordeumvulgaresubsp.vulgarePE=4S…	4;4;4;4;4;1	4;4;4;4;4;1	3;3;3;3;3;1	tr|M0WAX8|M0WAX8_HORVV Uncharacterized protein OS=Hordeum vulgare subsp. vulgare PE=4 SV=1;tr|F2DIN6|F2DIN6_HORVV Predicted protein OS=Hordeum vulgare subsp. vulgare PE=2 SV=1;tr|M0WAX6|M0WAX6_HORVV Uncharacterized protein OS=Hordeum vulgare subsp. vulgare	6	4	4	3	0	0	0	0	1	3	2	0	0	0	0	1	3	2	0	0	0	0	1	2	2	25.9	25.9	20.3	26	232	232;273;337;337;448;244	0	7.003					By MS/MS	By MS/MS	By MS/MS	0	0	0	0
tr|M0YG19|M0YG19_HORVVPRA1familyproteinOS=Hordeumvulgaresubsp.vulgarePE=3SV=1;tr|F2CQ75|F2CQ75_HORVVPRA1familyproteinOS=Hordeumvulgaresubsp.vulgarePE=2SV=1	tr|M0YG19|M0YG19_HORVVPRA1familyproteinOS=Hordeumvulgaresubsp.vulgarePE=3SV=1;tr|F2CQ75|F2CQ75_HORVVPRA1familyproteinOS=Hordeumvulgaresubsp.vulgarePE=2SV=1	2;2	2;2	2;2	tr|M0YG19|M0YG19_HORVV PRA1 family protein OS=Hordeum vulgare subsp. vulgare PE=3 SV=1;tr|F2CQ75|F2CQ75_HORVV PRA1 family protein OS=Hordeum vulgare subsp. vulgare PE=2 SV=1	2	2	2	2	0	0	0	0	2	2	2	0	0	0	0	2	2	2	0	0	0	0	2	2	2	11.7	11.7	11.7	23.252	222	222;222	0	6.4996					By MS/MS	By MS/MS	By MS/MS	0	0	0	0
tr|F2CQ77|F2CQ77_HORVVPredictedproteinOS=Hordeumvulgaresubsp.vulgarePE=2SV=1;tr|M0VUE3|M0VUE3_HORVVUncharacterizedproteinOS=Hordeumvulgaresubsp.vulgarePE=3SV=1;tr|F2EEJ1|F2EEJ1_HORVVPredictedproteinOS=Hordeumvulgaresubsp.vulgarePE=2SV=1	tr|F2CQ77|F2CQ77_HORVVPredictedproteinOS=Hordeumvulgaresubsp.vulgarePE=2SV=1;tr|M0VUE3|M0VUE3_HORVVUncharacterizedproteinOS=Hordeumvulgaresubsp.vulgarePE=3SV=1;tr|F2EEJ1|F2EEJ1_HORVVPredictedproteinOS=Hordeumvulgaresubsp.vulgarePE=2SV=1	5;5;3	1;1;0	1;1;0	tr|F2CQ77|F2CQ77_HORVV Predicted protein OS=Hordeum vulgare subsp. vulgare PE=2 SV=1;tr|M0VUE3|M0VUE3_HORVV Uncharacterized protein OS=Hordeum vulgare subsp. vulgare PE=3 SV=1;tr|F2EEJ1|F2EEJ1_HORVV Predicted protein OS=Hordeum vulgare subsp. vulgare PE=2	3	5	1	1	2	3	1	1	1	4	3	0	1	0	0	0	0	0	0	1	0	0	0	0	0	26.2	4.1	4.1	26.057	244	244;367;368	0.0099813	1.2755	By matching	By MS/MS	By matching	By matching	By matching	By matching	By matching	8.2	12.3	4.1	4.1
tr|F2CQ84|F2CQ84_HORVVPredictedproteinOS=Hordeumvulgaresubsp.vulgarePE=2SV=1	tr|F2CQ84|F2CQ84_HORVVPredictedproteinOS=Hordeumvulgaresubsp.vulgarePE=2SV=1	7	7	7	tr|F2CQ84|F2CQ84_HORVV Predicted protein OS=Hordeum vulgare subsp. vulgare PE=2 SV=1	1	7	7	7	1	0	0	0	2	5	6	1	0	0	0	2	5	6	1	0	0	0	2	5	6	32.9	32.9	32.9	38.652	359	359	0	30.428	By MS/MS				By MS/MS	By MS/MS	By MS/MS	6.4	0	0	0
tr|M0YZB1|M0YZB1_HORVVUncharacterizedproteinOS=Hordeumvulgaresubsp.vulgarePE=3SV=1;tr|F2CXE4|F2CXE4_HORVVPredictedproteinOS=Hordeumvulgaresubsp.vulgarePE=2SV=1;tr|F2CQ88|F2CQ88_HORVVPredictedproteinOS=Hordeumvulgaresubsp.vulgarePE=2SV=1;tr|M0YZB2|M0YZB2_HORVVUncharacterizedproteinOS=Hordeumvulgaresubsp.vulgarePE=3SV=1	tr|M0YZB1|M0YZB1_HORVVUncharacterizedproteinOS=Hordeumvulgaresubsp.vulgarePE=3SV=1;tr|F2CXE4|F2CXE4_HORVVPredictedproteinOS=Hordeumvulgaresubsp.vulgarePE=2SV=1;tr|F2CQ88|F2CQ88_HORVVPredictedproteinOS=Hordeumvulgaresubsp.vulgarePE=2SV=1	3;3;3;1	3;3;3;1	3;3;3;1	tr|M0YZB1|M0YZB1_HORVV Uncharacterized protein OS=Hordeum vulgare subsp. vulgare PE=3 SV=1;tr|F2CXE4|F2CXE4_HORVV Predicted protein OS=Hordeum vulgare subsp. vulgare PE=2 SV=1;tr|F2CQ88|F2CQ88_HORVV Predicted protein OS=Hordeum vulgare subsp. vulgare PE=2	4	3	3	3	0	0	0	0	0	2	1	0	0	0	0	0	2	1	0	0	0	0	0	2	1	7.7	7.7	7.7	70.309	640	640;764;764;431	0	6.6266						By MS/MS	By MS/MS	0	0	0	0
tr|F2CQ90|F2CQ90_HORVVPredictedproteinOS=Hordeumvulgaresubsp.vulgarePE=2SV=1	tr|F2CQ90|F2CQ90_HORVVPredictedproteinOS=Hordeumvulgaresubsp.vulgarePE=2SV=1	4	4	4	tr|F2CQ90|F2CQ90_HORVV Predicted protein OS=Hordeum vulgare subsp. vulgare PE=2 SV=1	1	4	4	4	0	0	1	1	0	4	2	0	0	1	1	0	4	2	0	0	1	1	0	4	2	28.9	28.9	28.9	13.9	128	128	0	7.8914			By MS/MS	By MS/MS		By MS/MS	By MS/MS	0	0	6.2	6.2
tr|M0UJT6|M0UJT6_HORVVUncharacterizedproteinOS=Hordeumvulgaresubsp.vulgarePE=4SV=1;tr|M0UJT5|M0UJT5_HORVVUncharacterizedproteinOS=Hordeumvulgaresubsp.vulgarePE=4SV=1;tr|F2CQ93|F2CQ93_HORVVPredictedproteinOS=Hordeumvulgaresubsp.vulgarePE=2SV=1	tr|M0UJT6|M0UJT6_HORVVUncharacterizedproteinOS=Hordeumvulgaresubsp.vulgarePE=4SV=1;tr|M0UJT5|M0UJT5_HORVVUncharacterizedproteinOS=Hordeumvulgaresubsp.vulgarePE=4SV=1;tr|F2CQ93|F2CQ93_HORVVPredictedproteinOS=Hordeumvulgaresubsp.vulgarePE=2SV=1	2;2;2	2;2;2	2;2;2	tr|M0UJT6|M0UJT6_HORVV Uncharacterized protein OS=Hordeum vulgare subsp. vulgare PE=4 SV=1;tr|M0UJT5|M0UJT5_HORVV Uncharacterized protein OS=Hordeum vulgare subsp. vulgare PE=4 SV=1;tr|F2CQ93|F2CQ93_HORVV Predicted protein OS=Hordeum vulgare subsp. vulgare	3	2	2	2	0	0	0	0	1	1	2	0	0	0	0	1	1	2	0	0	0	0	1	1	2	18.2	18.2	18.2	21.602	192	192;193;267	0	5.1233					By MS/MS	By MS/MS	By MS/MS	0	0	0	0
tr|F2CQB4|F2CQB4_HORVVPredictedprotein(Fragment)OS=Hordeumvulgaresubsp.vulgarePE=2SV=1;tr|F2CVQ5|F2CVQ5_HORVVPredictedproteinOS=Hordeumvulgaresubsp.vulgarePE=2SV=1;tr|M0XLZ9|M0XLZ9_HORVVUncharacterizedproteinOS=Hordeumvulgaresubsp.vulgarePE=4SV=1;tr|M0XLZ8|M0XLZ8_HORVVUncharacterizedproteinOS=Hordeumvulgaresubsp.vulgarePE=4SV=1	tr|F2CQB4|F2CQB4_HORVVPredictedprotein(Fragment)OS=Hordeumvulgaresubsp.vulgarePE=2SV=1;tr|F2CVQ5|F2CVQ5_HORVVPredictedproteinOS=Hordeumvulgaresubsp.vulgarePE=2SV=1	3;3;1;1	3;3;1;1	3;3;1;1	tr|F2CQB4|F2CQB4_HORVV Predicted protein (Fragment) OS=Hordeum vulgare subsp. vulgare PE=2 SV=1;tr|F2CVQ5|F2CVQ5_HORVV Predicted protein OS=Hordeum vulgare subsp. vulgare PE=2 SV=1	4	3	3	3	0	1	0	0	1	2	2	0	1	0	0	1	2	2	0	1	0	0	1	2	2	7.1	7.1	7.1	68.717	648	648;670;344;360	0	3.0619		By MS/MS			By MS/MS	By MS/MS	By MS/MS	0	1.5	0	0
tr|M0X6U0|M0X6U0_HORVVUncharacterizedproteinOS=Hordeumvulgaresubsp.vulgarePE=3SV=1;tr|F2CQC3|F2CQC3_HORVVPredictedproteinOS=Hordeumvulgaresubsp.vulgarePE=2SV=1;tr|M0X6U1|M0X6U1_HORVVUncharacterizedproteinOS=Hordeumvulgaresubsp.vulgarePE=3SV=1	tr|M0X6U0|M0X6U0_HORVVUncharacterizedproteinOS=Hordeumvulgaresubsp.vulgarePE=3SV=1;tr|F2CQC3|F2CQC3_HORVVPredictedproteinOS=Hordeumvulgaresubsp.vulgarePE=2SV=1;tr|M0X6U1|M0X6U1_HORVVUncharacterizedproteinOS=Hordeumvulgaresubsp.vulgarePE=3SV=1	8;8;5	8;8;5	8;8;5	tr|M0X6U0|M0X6U0_HORVV Uncharacterized protein OS=Hordeum vulgare subsp. vulgare PE=3 SV=1;tr|F2CQC3|F2CQC3_HORVV Predicted protein OS=Hordeum vulgare subsp. vulgare PE=2 SV=1;tr|M0X6U1|M0X6U1_HORVV Uncharacterized protein OS=Hordeum vulgare subsp. vulgare	3	8	8	8	2	1	1	0	3	5	4	2	1	1	0	3	5	4	2	1	1	0	3	5	4	20.6	20.6	20.6	50.302	472	472;573;406	0	54.076	By MS/MS	By MS/MS	By MS/MS		By MS/MS	By MS/MS	By MS/MS	4.2	1.9	1.9	0
tr|F2CQC4|F2CQC4_HORVVPredictedproteinOS=Hordeumvulgaresubsp.vulgarePE=2SV=1;tr|M0YJR1|M0YJR1_HORVVUncharacterizedproteinOS=Hordeumvulgaresubsp.vulgarePE=4SV=1	tr|F2CQC4|F2CQC4_HORVVPredictedproteinOS=Hordeumvulgaresubsp.vulgarePE=2SV=1	11;2	11;2	11;2	tr|F2CQC4|F2CQC4_HORVV Predicted protein OS=Hordeum vulgare subsp. vulgare PE=2 SV=1	2	11	11	11	4	1	4	2	4	9	10	4	1	4	2	4	9	10	4	1	4	2	4	9	10	44.8	44.8	44.8	44.29	406	406;150	0	36.51	By MS/MS	By MS/MS	By MS/MS	By MS/MS	By MS/MS	By MS/MS	By MS/MS	11.6	3.2	15	6.4
tr|M0WNV9|M0WNV9_HORVVUncharacterizedproteinOS=Hordeumvulgaresubsp.vulgarePE=4SV=1;tr|M0WNV6|M0WNV6_HORVVUncharacterizedproteinOS=Hordeumvulgaresubsp.vulgarePE=4SV=1;tr|M0WNV8|M0WNV8_HORVVUncharacterizedproteinOS=Hordeumvulgaresubsp.vulgarePE=4SV=1;tr|M0WNW2|M0WNW2_HORVVUncharacterizedproteinOS=Hordeumvulgaresubsp.vulgarePE=4SV=1;tr|M0WNV7|M0WNV7_HORVVUncharacterizedproteinOS=Hordeumvulgaresubsp.…	tr|M0WNV9|M0WNV9_HORVVUncharacterizedproteinOS=Hordeumvulgaresubsp.vulgarePE=4SV=1;tr|M0WNV6|M0WNV6_HORVVUncharacterizedproteinOS=Hordeumvulgaresubsp.vulgarePE=4SV=1;tr|M0WNV8|M0WNV8_HORVVUncharacterizedproteinOS=Hordeumvulgaresubsp.vulgarePE=4SV=1;tr|M0WNW2|M0WNW2_HORVVUncharacterizedproteinOS=Hordeumvulgaresubsp.vulgarePE=4SV=1;tr|M0WNV7|M0WNV7_HORVVUncharacterizedproteinOS=Hordeumvulgaresubsp.…	1;1;1;1;1;1;1	1;1;1;1;1;1;1	1;1;1;1;1;1;1	tr|M0WNV9|M0WNV9_HORVV Uncharacterized protein OS=Hordeum vulgare subsp. vulgare PE=4 SV=1;tr|M0WNV6|M0WNV6_HORVV Uncharacterized protein OS=Hordeum vulgare subsp. vulgare PE=4 SV=1;tr|M0WNV8|M0WNV8_HORVV Uncharacterized protein OS=Hordeum vulgare subsp. v	7	1	1	1	1	0	0	0	0	0	0	1	0	0	0	0	0	0	1	0	0	0	0	0	0	3	3	3	36.913	335	335;341;349;363;391;539;559	0.0011663	2.2675	By MS/MS							3	0	0	0
tr|F2CQD4|F2CQD4_HORVVPredictedproteinOS=Hordeumvulgaresubsp.vulgarePE=2SV=1;tr|M0V142|M0V142_HORVVUncharacterizedproteinOS=Hordeumvulgaresubsp.vulgarePE=4SV=1	tr|F2CQD4|F2CQD4_HORVVPredictedproteinOS=Hordeumvulgaresubsp.vulgarePE=2SV=1	4;1	4;1	4;1	tr|F2CQD4|F2CQD4_HORVV Predicted protein OS=Hordeum vulgare subsp. vulgare PE=2 SV=1	2	4	4	4	2	3	3	2	0	2	3	2	3	3	2	0	2	3	2	3	3	2	0	2	3	12	12	12	40.157	368	368;269	0	12.46	By MS/MS	By MS/MS	By MS/MS	By MS/MS		By MS/MS	By MS/MS	6	9	9	6
tr|F2CQD8|F2CQD8_HORVVPredictedproteinOS=Hordeumvulgaresubsp.vulgarePE=2SV=1;tr|M0V997|M0V997_HORVVUncharacterizedproteinOS=Hordeumvulgaresubsp.vulgarePE=4SV=1;tr|F2D9G1|F2D9G1_HORVVPredictedproteinOS=Hordeumvulgaresubsp.vulgarePE=2SV=1	tr|F2CQD8|F2CQD8_HORVVPredictedproteinOS=Hordeumvulgaresubsp.vulgarePE=2SV=1;tr|M0V997|M0V997_HORVVUncharacterizedproteinOS=Hordeumvulgaresubsp.vulgarePE=4SV=1;tr|F2D9G1|F2D9G1_HORVVPredictedproteinOS=Hordeumvulgaresubsp.vulgarePE=2SV=1	9;8;8	9;8;8	9;8;8	tr|F2CQD8|F2CQD8_HORVV Predicted protein OS=Hordeum vulgare subsp. vulgare PE=2 SV=1;tr|M0V997|M0V997_HORVV Uncharacterized protein OS=Hordeum vulgare subsp. vulgare PE=4 SV=1;tr|F2D9G1|F2D9G1_HORVV Predicted protein OS=Hordeum vulgare subsp. vulgare PE=2	3	9	9	9	1	0	0	1	0	7	7	1	0	0	1	0	7	7	1	0	0	1	0	7	7	26.4	26.4	26.4	51.039	451	451;335;451	0	41.09	By MS/MS			By MS/MS		By MS/MS	By MS/MS	3.3	0	0	4.4
tr|F2CQF3|F2CQF3_HORVVPredictedproteinOS=Hordeumvulgaresubsp.vulgarePE=2SV=1;tr|M0XA42|M0XA42_HORVVUncharacterizedproteinOS=Hordeumvulgaresubsp.vulgarePE=3SV=1	tr|F2CQF3|F2CQF3_HORVVPredictedproteinOS=Hordeumvulgaresubsp.vulgarePE=2SV=1;tr|M0XA42|M0XA42_HORVVUncharacterizedproteinOS=Hordeumvulgaresubsp.vulgarePE=3SV=1	4;4	3;3	3;3	tr|F2CQF3|F2CQF3_HORVV Predicted protein OS=Hordeum vulgare subsp. vulgare PE=2 SV=1;tr|M0XA42|M0XA42_HORVV Uncharacterized protein OS=Hordeum vulgare subsp. vulgare PE=3 SV=1	2	4	3	3	4	2	1	1	2	2	2	3	1	1	0	1	1	1	3	1	1	0	1	1	1	9.1	6.7	6.7	51.798	475	475;574	0	4.7521	By MS/MS	By MS/MS	By MS/MS	By matching	By MS/MS	By MS/MS	By MS/MS	9.1	4.6	2.1	2.3
tr|F2CQF7|F2CQF7_HORVVPredictedproteinOS=Hordeumvulgaresubsp.vulgarePE=2SV=1;tr|F2D8N5|F2D8N5_HORVVPredictedprotein(Fragment)OS=Hordeumvulgaresubsp.vulgarePE=2SV=1;tr|M0UYR8|M0UYR8_HORVVUncharacterizedproteinOS=Hordeumvulgaresubsp.vulgarePE=4SV=1	tr|F2CQF7|F2CQF7_HORVVPredictedproteinOS=Hordeumvulgaresubsp.vulgarePE=2SV=1;tr|F2D8N5|F2D8N5_HORVVPredictedprotein(Fragment)OS=Hordeumvulgaresubsp.vulgarePE=2SV=1	3;2;1	3;2;1	3;2;1	tr|F2CQF7|F2CQF7_HORVV Predicted protein OS=Hordeum vulgare subsp. vulgare PE=2 SV=1;tr|F2D8N5|F2D8N5_HORVV Predicted protein (Fragment) OS=Hordeum vulgare subsp. vulgare PE=2 SV=1	3	3	3	3	0	0	1	0	1	2	1	0	0	1	0	1	2	1	0	0	1	0	1	2	1	20.2	20.2	20.2	23.066	208	208;143;81	0	8.3604			By MS/MS		By MS/MS	By MS/MS	By MS/MS	0	0	5.8	0
tr|F2CQG5|F2CQG5_HORVVPredictedproteinOS=Hordeumvulgaresubsp.vulgarePE=2SV=1;tr|M0V3P7|M0V3P7_HORVVUncharacterizedproteinOS=Hordeumvulgaresubsp.vulgarePE=4SV=1	tr|F2CQG5|F2CQG5_HORVVPredictedproteinOS=Hordeumvulgaresubsp.vulgarePE=2SV=1;tr|M0V3P7|M0V3P7_HORVVUncharacterizedproteinOS=Hordeumvulgaresubsp.vulgarePE=4SV=1	2;2	2;2	2;2	tr|F2CQG5|F2CQG5_HORVV Predicted protein OS=Hordeum vulgare subsp. vulgare PE=2 SV=1;tr|M0V3P7|M0V3P7_HORVV Uncharacterized protein OS=Hordeum vulgare subsp. vulgare PE=4 SV=1	2	2	2	2	0	1	1	1	0	2	1	0	1	1	1	0	2	1	0	1	1	1	0	2	1	15.2	15.2	15.2	20.396	198	198;200	0	3.6693		By MS/MS	By MS/MS	By MS/MS		By MS/MS	By MS/MS	0	5.1	5.1	5.1
tr|F2CQH0|F2CQH0_HORVVPeptidyl-prolylcis-transisomeraseOS=Hordeumvulgaresubsp.vulgarePE=2SV=1;tr|M0WRW4|M0WRW4_HORVVPeptidyl-prolylcis-transisomeraseOS=Hordeumvulgaresubsp.vulgarePE=4SV=1;tr|M0WRW5|M0WRW5_HORVVPeptidyl-prolylcis-transisomeraseOS=Hordeumvulgaresubsp.vulgarePE=4SV=1;tr|F2E9M9|F2E9M9_HORVVPeptidyl-prolylcis-transisomeraseOS=Hordeumvulgaresubsp.vulgarePE=2SV=1	tr|F2CQH0|F2CQH0_HORVVPeptidyl-prolylcis-transisomeraseOS=Hordeumvulgaresubsp.vulgarePE=2SV=1;tr|M0WRW4|M0WRW4_HORVVPeptidyl-prolylcis-transisomeraseOS=Hordeumvulgaresubsp.vulgarePE=4SV=1	5;4;1;1	5;4;1;1	4;3;1;0	tr|F2CQH0|F2CQH0_HORVV Peptidyl-prolyl cis-trans isomerase OS=Hordeum vulgare subsp. vulgare PE=2 SV=1;tr|M0WRW4|M0WRW4_HORVV Peptidyl-prolyl cis-trans isomerase OS=Hordeum vulgare subsp. vulgare PE=4 SV=1	4	5	5	4	2	1	1	1	4	4	4	2	1	1	1	4	4	4	2	1	1	1	3	3	3	51.6	51.6	46	13.28	124	124;122;34;134	0	39.885	By MS/MS	By MS/MS	By MS/MS	By MS/MS	By MS/MS	By MS/MS	By MS/MS	22.6	9.7	9.7	9.7
tr|F2E9S1|F2E9S1_HORVVPredictedproteinOS=Hordeumvulgaresubsp.vulgarePE=2SV=1;tr|F2CQH2|F2CQH2_HORVVPredictedproteinOS=Hordeumvulgaresubsp.vulgarePE=2SV=1	tr|F2E9S1|F2E9S1_HORVVPredictedproteinOS=Hordeumvulgaresubsp.vulgarePE=2SV=1;tr|F2CQH2|F2CQH2_HORVVPredictedproteinOS=Hordeumvulgaresubsp.vulgarePE=2SV=1	1;1	1;1	1;1	tr|F2E9S1|F2E9S1_HORVV Predicted protein OS=Hordeum vulgare subsp. vulgare PE=2 SV=1;tr|F2CQH2|F2CQH2_HORVV Predicted protein OS=Hordeum vulgare subsp. vulgare PE=2 SV=1	2	1	1	1	0	1	0	0	0	1	0	0	1	0	0	0	1	0	0	1	0	0	0	1	0	3.9	3.9	3.9	40.462	360	360;397	0.0092166	1.326		By MS/MS				By MS/MS		0	3.9	0	0
tr|M0UEC7|M0UEC7_HORVVUncharacterizedproteinOS=Hordeumvulgaresubsp.vulgarePE=4SV=1;tr|M0WS09|M0WS09_HORVVUncharacterizedproteinOS=Hordeumvulgaresubsp.vulgarePE=4SV=1;tr|M0UEC4|M0UEC4_HORVVUncharacterizedproteinOS=Hordeumvulgaresubsp.vulgarePE=4SV=1;tr|M0WS07|M0WS07_HORVVUncharacterizedproteinOS=Hordeumvulgaresubsp.vulgarePE=4SV=1;tr|M0UEC6|M0UEC6_HORVVUncharacterizedproteinOS=Hordeumvulgaresubsp.…	tr|M0UEC7|M0UEC7_HORVVUncharacterizedproteinOS=Hordeumvulgaresubsp.vulgarePE=4SV=1;tr|M0WS09|M0WS09_HORVVUncharacterizedproteinOS=Hordeumvulgaresubsp.vulgarePE=4SV=1;tr|M0UEC4|M0UEC4_HORVVUncharacterizedproteinOS=Hordeumvulgaresubsp.vulgarePE=4SV=1;tr|M0WS07|M0WS07_HORVVUncharacterizedproteinOS=Hordeumvulgaresubsp.vulgarePE=4SV=1;tr|M0UEC6|M0UEC6_HORVVUncharacterizedproteinOS=Hordeumvulgaresubsp.…	2;2;2;2;2;2;2;2;1;1;1;1;1;1	1;1;1;1;1;1;1;1;0;0;0;0;0;0	1;1;1;1;1;1;1;1;0;0;0;0;0;0	tr|M0UEC7|M0UEC7_HORVV Uncharacterized protein OS=Hordeum vulgare subsp. vulgare PE=4 SV=1;tr|M0WS09|M0WS09_HORVV Uncharacterized protein OS=Hordeum vulgare subsp. vulgare PE=4 SV=1;tr|M0UEC4|M0UEC4_HORVV Uncharacterized protein OS=Hordeum vulgare subsp. v	14	2	1	1	1	0	0	0	0	1	1	1	0	0	0	0	0	0	1	0	0	0	0	0	0	10.2	6.3	6.3	23.461	206	206;265;463;467;472;495;507;512;204;405;461;509;697;697	0.002672	1.8288	By MS/MS					By matching	By matching	6.3	0	0	0
tr|M0Z836|M0Z836_HORVVUncharacterizedproteinOS=Hordeumvulgaresubsp.vulgarePE=3SV=1;tr|F2CQH4|F2CQH4_HORVVPredictedproteinOS=Hordeumvulgaresubsp.vulgarePE=2SV=1;tr|M0Z835|M0Z835_HORVVUncharacterizedproteinOS=Hordeumvulgaresubsp.vulgarePE=3SV=1	tr|M0Z836|M0Z836_HORVVUncharacterizedproteinOS=Hordeumvulgaresubsp.vulgarePE=3SV=1;tr|F2CQH4|F2CQH4_HORVVPredictedproteinOS=Hordeumvulgaresubsp.vulgarePE=2SV=1	6;6;2	6;6;2	3;3;2	tr|M0Z836|M0Z836_HORVV Uncharacterized protein OS=Hordeum vulgare subsp. vulgare PE=3 SV=1;tr|F2CQH4|F2CQH4_HORVV Predicted protein OS=Hordeum vulgare subsp. vulgare PE=2 SV=1	3	6	6	3	1	0	1	0	1	5	2	1	0	1	0	1	5	2	0	0	1	0	0	2	2	14.6	14.6	8.3	50.368	472	472;472;243	0	40.783	By MS/MS		By MS/MS		By MS/MS	By MS/MS	By MS/MS	1.9	0	3.2	0
tr|F2CQI5|F2CQI5_HORVVPredictedproteinOS=Hordeumvulgaresubsp.vulgarePE=2SV=1	tr|F2CQI5|F2CQI5_HORVVPredictedproteinOS=Hordeumvulgaresubsp.vulgarePE=2SV=1	4	3	3	tr|F2CQI5|F2CQI5_HORVV Predicted protein OS=Hordeum vulgare subsp. vulgare PE=2 SV=1	1	4	3	3	3	2	3	3	3	3	3	2	2	2	2	2	2	2	2	2	2	2	2	2	2	50.5	41.4	41.4	11.061	111	111	0	79.137	By MS/MS	By MS/MS	By MS/MS	By MS/MS	By MS/MS	By MS/MS	By MS/MS	44.1	35.1	44.1	44.1
tr|F2CQI7|F2CQI7_HORVVPredictedproteinOS=Hordeumvulgaresubsp.vulgarePE=2SV=1	tr|F2CQI7|F2CQI7_HORVVPredictedproteinOS=Hordeumvulgaresubsp.vulgarePE=2SV=1	4	4	4	tr|F2CQI7|F2CQI7_HORVV Predicted protein OS=Hordeum vulgare subsp. vulgare PE=2 SV=1	1	4	4	4	1	1	0	1	0	2	4	1	1	0	1	0	2	4	1	1	0	1	0	2	4	21.6	21.6	21.6	30.082	273	273	0	8.6491	By MS/MS	By MS/MS		By MS/MS		By MS/MS	By MS/MS	4.8	4.8	0	4.8
tr|F2DNQ0|F2DNQ0_HORVVPredictedprotein(Fragment)OS=Hordeumvulgaresubsp.vulgarePE=2SV=1;tr|F2CQJ2|F2CQJ2_HORVVPredictedproteinOS=Hordeumvulgaresubsp.vulgarePE=2SV=1	tr|F2DNQ0|F2DNQ0_HORVVPredictedprotein(Fragment)OS=Hordeumvulgaresubsp.vulgarePE=2SV=1;tr|F2CQJ2|F2CQJ2_HORVVPredictedproteinOS=Hordeumvulgaresubsp.vulgarePE=2SV=1	3;3	3;3	3;3	tr|F2DNQ0|F2DNQ0_HORVV Predicted protein (Fragment) OS=Hordeum vulgare subsp. vulgare PE=2 SV=1;tr|F2CQJ2|F2CQJ2_HORVV Predicted protein OS=Hordeum vulgare subsp. vulgare PE=2 SV=1	2	3	3	3	1	0	1	1	1	3	2	1	0	1	1	1	3	2	1	0	1	1	1	3	2	23	23	23	18.226	165	165;187	0	10.803	By MS/MS		By MS/MS	By MS/MS	By MS/MS	By MS/MS	By MS/MS	8.5	0	8.5	8.5
tr|M0VQZ7|M0VQZ7_HORVVElongationfactorG,chloroplasticOS=Hordeumvulgaresubsp.vulgarePE=3SV=1;tr|F2CQJ5|F2CQJ5_HORVVElongationfactorG,chloroplasticOS=Hordeumvulgaresubsp.vulgarePE=2SV=1;tr|Q58TY8|Q58TY8_HORVSTranslationelongationfactorG(Fragment)OS=Hordeumvulgaresubsp.spontaneumGN=EF-GPE=4SV=1;tr|Q94IT4|Q94IT4_HORVVTranslationelongationfactorEF-G(Fragment)OS=Hordeumvulgaresubsp.vulgarePE=4SV=1	tr|M0VQZ7|M0VQZ7_HORVVElongationfactorG,chloroplasticOS=Hordeumvulgaresubsp.vulgarePE=3SV=1;tr|F2CQJ5|F2CQJ5_HORVVElongationfactorG,chloroplasticOS=Hordeumvulgaresubsp.vulgarePE=2SV=1	5;5;1;1	5;5;1;1	5;5;1;1	tr|M0VQZ7|M0VQZ7_HORVV Elongation factor G, chloroplastic OS=Hordeum vulgare subsp. vulgare PE=3 SV=1;tr|F2CQJ5|F2CQJ5_HORVV Elongation factor G, chloroplastic OS=Hordeum vulgare subsp. vulgare PE=2 SV=1	4	5	5	5	0	1	0	1	1	0	4	0	1	0	1	1	0	4	0	1	0	1	1	0	4	11	11	11	77.247	701	701;769;111;121	0	9.8261		By MS/MS		By MS/MS	By MS/MS		By MS/MS	0	1.9	0	1.9
tr|F2CZQ5|F2CZQ5_HORVVHistoneH3OS=Hordeumvulgaresubsp.vulgarePE=2SV=1;tr|F2CQJ8|F2CQJ8_HORVVHistoneH3OS=Hordeumvulgaresubsp.vulgarePE=2SV=1;tr|M0Y3D0|M0Y3D0_HORVVUncharacterizedproteinOS=Hordeumvulgaresubsp.vulgarePE=3SV=1;tr|G1APU3|G1APU3_HORVVBetacentromerichistoneH3OS=Hordeumvulgaresubsp.vulgareGN=CENH3PE=2SV=1;tr|G1APU2|G1APU2_HORVVAlphacentromerichistoneH3(Fragment)OS=Hordeumvulgaresubsp.vul…	tr|F2CZQ5|F2CZQ5_HORVVHistoneH3OS=Hordeumvulgaresubsp.vulgarePE=2SV=1;tr|F2CQJ8|F2CQJ8_HORVVHistoneH3OS=Hordeumvulgaresubsp.vulgarePE=2SV=1	3;3;1;1;1;1	1;1;1;1;1;1	1;1;1;1;1;1	tr|F2CZQ5|F2CZQ5_HORVV Histone H3 OS=Hordeum vulgare subsp. vulgare PE=2 SV=1;tr|F2CQJ8|F2CQJ8_HORVV Histone H3 OS=Hordeum vulgare subsp. vulgare PE=2 SV=1	6	3	1	1	2	2	3	2	2	2	2	1	1	1	1	1	1	1	1	1	1	1	1	1	1	16.9	6.6	6.6	15.3	136	136;136;120;139;158;167	0.0039164	1.6391	By MS/MS	By MS/MS	By MS/MS	By MS/MS	By matching	By MS/MS	By MS/MS	11.8	11.8	16.9	11.8
tr|M0VRB9|M0VRB9_HORVVGlutaredoxinOS=Hordeumvulgaresubsp.vulgarePE=3SV=1;tr|F2D1J7|F2D1J7_HORVVPredictedproteinOS=Hordeumvulgaresubsp.vulgarePE=2SV=1;tr|F2CQK9|F2CQK9_HORVVPredictedproteinOS=Hordeumvulgaresubsp.vulgarePE=2SV=1	tr|M0VRB9|M0VRB9_HORVVGlutaredoxinOS=Hordeumvulgaresubsp.vulgarePE=3SV=1;tr|F2D1J7|F2D1J7_HORVVPredictedproteinOS=Hordeumvulgaresubsp.vulgarePE=2SV=1;tr|F2CQK9|F2CQK9_HORVVPredictedproteinOS=Hordeumvulgaresubsp.vulgarePE=2SV=1	2;2;2	2;2;2	2;2;2	tr|M0VRB9|M0VRB9_HORVV Glutaredoxin OS=Hordeum vulgare subsp. vulgare PE=3 SV=1;tr|F2D1J7|F2D1J7_HORVV Predicted protein OS=Hordeum vulgare subsp. vulgare PE=2 SV=1;tr|F2CQK9|F2CQK9_HORVV Predicted protein OS=Hordeum vulgare subsp. vulgare PE=2 SV=1	3	2	2	2	0	0	0	0	0	2	0	0	0	0	0	0	2	0	0	0	0	0	0	2	0	27.2	27.2	27.2	11.597	103	103;163;163	0	4.7102						By MS/MS		0	0	0	0
tr|F2CQL1|F2CQL1_HORVVPredictedproteinOS=Hordeumvulgaresubsp.vulgarePE=2SV=1	tr|F2CQL1|F2CQL1_HORVVPredictedproteinOS=Hordeumvulgaresubsp.vulgarePE=2SV=1	1	1	1	tr|F2CQL1|F2CQL1_HORVV Predicted protein OS=Hordeum vulgare subsp. vulgare PE=2 SV=1	1	1	1	1	1	0	0	0	0	1	1	1	0	0	0	0	1	1	1	0	0	0	0	1	1	12.7	12.7	12.7	11.624	110	110	0.0092185	1.327	By MS/MS					By MS/MS	By MS/MS	12.7	0	0	0
tr|M0V953|M0V953_HORVVUncharacterizedproteinOS=Hordeumvulgaresubsp.vulgarePE=4SV=1;tr|F2CQL4|F2CQL4_HORVVPredictedprotein(Fragment)OS=Hordeumvulgaresubsp.vulgarePE=2SV=1	tr|M0V953|M0V953_HORVVUncharacterizedproteinOS=Hordeumvulgaresubsp.vulgarePE=4SV=1;tr|F2CQL4|F2CQL4_HORVVPredictedprotein(Fragment)OS=Hordeumvulgaresubsp.vulgarePE=2SV=1	1;1	1;1	1;1	tr|M0V953|M0V953_HORVV Uncharacterized protein OS=Hordeum vulgare subsp. vulgare PE=4 SV=1;tr|F2CQL4|F2CQL4_HORVV Predicted protein (Fragment) OS=Hordeum vulgare subsp. vulgare PE=2 SV=1	2	1	1	1	1	1	1	0	0	1	0	1	1	1	0	0	1	0	1	1	1	0	0	1	0	13.4	13.4	13.4	10.57	97	97;124	0.0033047	1.738	By MS/MS	By MS/MS	By MS/MS			By MS/MS		13.4	13.4	13.4	0
tr|F2D5I1|F2D5I1_HORVVIsocitratedehydrogenase[NADP]OS=Hordeumvulgaresubsp.vulgarePE=2SV=1;tr|F2CQL5|F2CQL5_HORVVIsocitratedehydrogenase[NADP]OS=Hordeumvulgaresubsp.vulgarePE=2SV=1;tr|M0YIA7|M0YIA7_HORVVIsocitratedehydrogenase[NADP]OS=Hordeumvulgaresubsp.vulgarePE=3SV=1;tr|F2DGM8|F2DGM8_HORVVIsocitratedehydrogenase[NADP]OS=Hordeumvulgaresubsp.vulgarePE=2SV=1;tr|F2DDK2|F2DDK2_HORVVIsocitratedehydro…	tr|F2D5I1|F2D5I1_HORVVIsocitratedehydrogenase[NADP]OS=Hordeumvulgaresubsp.vulgarePE=2SV=1;tr|F2CQL5|F2CQL5_HORVVIsocitratedehydrogenase[NADP]OS=Hordeumvulgaresubsp.vulgarePE=2SV=1;tr|M0YIA7|M0YIA7_HORVVIsocitratedehydrogenase[NADP]OS=Hordeumvulgaresubsp.vulgarePE=3SV=1	23;23;23;1;1	23;23;23;1;1	17;17;17;0;0	tr|F2D5I1|F2D5I1_HORVV Isocitrate dehydrogenase [NADP] OS=Hordeum vulgare subsp. vulgare PE=2 SV=1;tr|F2CQL5|F2CQL5_HORVV Isocitrate dehydrogenase [NADP] OS=Hordeum vulgare subsp. vulgare PE=2 SV=1;tr|M0YIA7|M0YIA7_HORVV Isocitrate dehydrogenase [NADP] OS=	5	23	23	17	12	11	8	9	15	20	21	12	11	8	9	15	20	21	10	10	7	7	13	15	16	55.5	55.5	41.8	45.866	409	409;409;473;425;425	0	323.31	By MS/MS	By MS/MS	By MS/MS	By MS/MS	By MS/MS	By MS/MS	By MS/MS	33.7	29.6	22.7	22.7
tr|M0UJU6|M0UJU6_HORVVUncharacterizedproteinOS=Hordeumvulgaresubsp.vulgarePE=4SV=1;tr|F2CQL7|F2CQL7_HORVVPredictedproteinOS=Hordeumvulgaresubsp.vulgarePE=2SV=1;tr|F2CV00|F2CV00_HORVVPredictedprotein(Fragment)OS=Hordeumvulgaresubsp.vulgarePE=2SV=1	tr|M0UJU6|M0UJU6_HORVVUncharacterizedproteinOS=Hordeumvulgaresubsp.vulgarePE=4SV=1;tr|F2CQL7|F2CQL7_HORVVPredictedproteinOS=Hordeumvulgaresubsp.vulgarePE=2SV=1;tr|F2CV00|F2CV00_HORVVPredictedprotein(Fragment)OS=Hordeumvulgaresubsp.vulgarePE=2SV=1	9;9;6	9;9;6	9;9;6	tr|M0UJU6|M0UJU6_HORVV Uncharacterized protein OS=Hordeum vulgare subsp. vulgare PE=4 SV=1;tr|F2CQL7|F2CQL7_HORVV Predicted protein OS=Hordeum vulgare subsp. vulgare PE=2 SV=1;tr|F2CV00|F2CV00_HORVV Predicted protein (Fragment) OS=Hordeum vulgare subsp. vu	3	9	9	9	1	1	0	0	2	6	6	1	1	0	0	2	6	6	1	1	0	0	2	6	6	18.1	18.1	18.1	77.535	685	685;685;556	0	43.099	By MS/MS	By MS/MS			By MS/MS	By MS/MS	By MS/MS	2.8	1.8	0	0
tr|F2CQM2|F2CQM2_HORVVPredictedproteinOS=Hordeumvulgaresubsp.vulgarePE=2SV=1	tr|F2CQM2|F2CQM2_HORVVPredictedproteinOS=Hordeumvulgaresubsp.vulgarePE=2SV=1	6	6	3	tr|F2CQM2|F2CQM2_HORVV Predicted protein OS=Hordeum vulgare subsp. vulgare PE=2 SV=1	1	6	6	3	2	1	2	2	3	4	4	2	1	2	2	3	4	4	0	0	1	1	0	2	2	54.2	54.2	27.1	12.224	107	107	0	50.936	By MS/MS	By MS/MS	By MS/MS	By MS/MS	By MS/MS	By MS/MS	By MS/MS	17.8	9.3	18.7	18.7
tr|M0UI74|M0UI74_HORVVUncharacterizedproteinOS=Hordeumvulgaresubsp.vulgarePE=4SV=1;tr|F2CQM6|F2CQM6_HORVVPredictedproteinOS=Hordeumvulgaresubsp.vulgarePE=2SV=1;tr|M0UI72|M0UI72_HORVVUncharacterizedproteinOS=Hordeumvulgaresubsp.vulgarePE=4SV=1;tr|M0UI73|M0UI73_HORVVUncharacterizedproteinOS=Hordeumvulgaresubsp.vulgarePE=4SV=1;tr|F2DPT6|F2DPT6_HORVVPredictedproteinOS=Hordeumvulgaresubsp.vulgarePE=2S…	tr|M0UI74|M0UI74_HORVVUncharacterizedproteinOS=Hordeumvulgaresubsp.vulgarePE=4SV=1;tr|F2CQM6|F2CQM6_HORVVPredictedproteinOS=Hordeumvulgaresubsp.vulgarePE=2SV=1;tr|M0UI72|M0UI72_HORVVUncharacterizedproteinOS=Hordeumvulgaresubsp.vulgarePE=4SV=1;tr|M0UI73|M0UI73_HORVVUncharacterizedproteinOS=Hordeumvulgaresubsp.vulgarePE=4SV=1	3;3;3;2;1	3;3;3;2;1	3;3;3;2;1	tr|M0UI74|M0UI74_HORVV Uncharacterized protein OS=Hordeum vulgare subsp. vulgare PE=4 SV=1;tr|F2CQM6|F2CQM6_HORVV Predicted protein OS=Hordeum vulgare subsp. vulgare PE=2 SV=1;tr|M0UI72|M0UI72_HORVV Uncharacterized protein OS=Hordeum vulgare subsp. vulgare	5	3	3	3	0	0	0	0	1	3	3	0	0	0	0	1	3	3	0	0	0	0	1	3	3	15.8	15.8	15.8	23.37	209	209;232;243;107;232	0	26.759					By MS/MS	By MS/MS	By MS/MS	0	0	0	0
tr|F2CQN1|F2CQN1_HORVVPredictedproteinOS=Hordeumvulgaresubsp.vulgarePE=2SV=1	tr|F2CQN1|F2CQN1_HORVVPredictedproteinOS=Hordeumvulgaresubsp.vulgarePE=2SV=1	6	5	5	tr|F2CQN1|F2CQN1_HORVV Predicted protein OS=Hordeum vulgare subsp. vulgare PE=2 SV=1	1	6	5	5	2	0	0	0	3	6	5	1	0	0	0	3	5	4	1	0	0	0	3	5	4	41	34.4	34.4	13.814	122	122	0	56.983	By MS/MS				By MS/MS	By MS/MS	By MS/MS	21.3	0	0	0
tr|F2D6W5|F2D6W5_HORVVRibosomalproteinOS=Hordeumvulgaresubsp.vulgarePE=2SV=1;tr|F2CQP0|F2CQP0_HORVVPredictedproteinOS=Hordeumvulgaresubsp.vulgarePE=2SV=1	tr|F2D6W5|F2D6W5_HORVVRibosomalproteinOS=Hordeumvulgaresubsp.vulgarePE=2SV=1;tr|F2CQP0|F2CQP0_HORVVPredictedproteinOS=Hordeumvulgaresubsp.vulgarePE=2SV=1	1;1	1;1	1;1	tr|F2D6W5|F2D6W5_HORVV Ribosomal protein OS=Hordeum vulgare subsp. vulgare PE=2 SV=1;tr|F2CQP0|F2CQP0_HORVV Predicted protein OS=Hordeum vulgare subsp. vulgare PE=2 SV=1	2	1	1	1	0	0	0	0	0	1	0	0	0	0	0	0	1	0	0	0	0	0	0	1	0	4.9	4.9	4.9	37.471	347	347;347	0.00070922	2.4087						By MS/MS		0	0	0	0
tr|F2DTQ1|F2DTQ1_HORVVPredictedproteinOS=Hordeumvulgaresubsp.vulgarePE=2SV=1;tr|F2CQP6|F2CQP6_HORVVPredictedproteinOS=Hordeumvulgaresubsp.vulgarePE=2SV=1;tr|M0VNR3|M0VNR3_HORVVUncharacterizedproteinOS=Hordeumvulgaresubsp.vulgarePE=4SV=1	tr|F2DTQ1|F2DTQ1_HORVVPredictedproteinOS=Hordeumvulgaresubsp.vulgarePE=2SV=1;tr|F2CQP6|F2CQP6_HORVVPredictedproteinOS=Hordeumvulgaresubsp.vulgarePE=2SV=1	6;6;1	6;6;1	5;5;1	tr|F2DTQ1|F2DTQ1_HORVV Predicted protein OS=Hordeum vulgare subsp. vulgare PE=2 SV=1;tr|F2CQP6|F2CQP6_HORVV Predicted protein OS=Hordeum vulgare subsp. vulgare PE=2 SV=1	3	6	6	5	2	1	0	1	3	5	4	2	1	0	1	3	5	4	2	1	0	1	3	4	3	20.9	20.9	18.4	37.894	358	358;358;123	0	194.47	By MS/MS	By MS/MS		By MS/MS	By MS/MS	By MS/MS	By MS/MS	8.7	4.7	0	4.7
tr|F2CQP8|F2CQP8_HORVVPredictedproteinOS=Hordeumvulgaresubsp.vulgarePE=2SV=1	tr|F2CQP8|F2CQP8_HORVVPredictedproteinOS=Hordeumvulgaresubsp.vulgarePE=2SV=1	13	13	12	tr|F2CQP8|F2CQP8_HORVV Predicted protein OS=Hordeum vulgare subsp. vulgare PE=2 SV=1	1	13	13	12	6	7	10	8	11	13	10	6	7	10	8	11	13	10	6	7	9	8	11	12	10	64.9	64.9	60.5	32.546	291	291	0	323.31	By MS/MS	By MS/MS	By MS/MS	By MS/MS	By MS/MS	By MS/MS	By MS/MS	28.9	32.3	43.6	36.1
tr|F2CQP9|F2CQP9_HORVVPredictedproteinOS=Hordeumvulgaresubsp.vulgarePE=2SV=1	tr|F2CQP9|F2CQP9_HORVVPredictedproteinOS=Hordeumvulgaresubsp.vulgarePE=2SV=1	2	2	2	tr|F2CQP9|F2CQP9_HORVV Predicted protein OS=Hordeum vulgare subsp. vulgare PE=2 SV=1	1	2	2	2	1	0	0	0	0	2	0	1	0	0	0	0	2	0	1	0	0	0	0	2	0	42	42	42	7.8128	69	69	0	20.7	By MS/MS					By MS/MS		15.9	0	0	0
tr|F2CQQ1|F2CQQ1_HORVVPredictedproteinOS=Hordeumvulgaresubsp.vulgarePE=2SV=1;tr|M0W6V8|M0W6V8_HORVVUncharacterizedproteinOS=Hordeumvulgaresubsp.vulgarePE=4SV=1	tr|F2CQQ1|F2CQQ1_HORVVPredictedproteinOS=Hordeumvulgaresubsp.vulgarePE=2SV=1;tr|M0W6V8|M0W6V8_HORVVUncharacterizedproteinOS=Hordeumvulgaresubsp.vulgarePE=4SV=1	14;7	14;7	14;7	tr|F2CQQ1|F2CQQ1_HORVV Predicted protein OS=Hordeum vulgare subsp. vulgare PE=2 SV=1;tr|M0W6V8|M0W6V8_HORVV Uncharacterized protein OS=Hordeum vulgare subsp. vulgare PE=4 SV=1	2	14	14	14	2	4	6	4	8	13	12	2	4	6	4	8	13	12	2	4	6	4	8	13	12	64.9	64.9	64.9	31.604	291	291;145	0	46.316	By MS/MS	By MS/MS	By MS/MS	By MS/MS	By MS/MS	By MS/MS	By MS/MS	11.3	16.5	26.8	15.5
tr|F2CQQ4|F2CQQ4_HORVVSerine/threonine-proteinphosphataseOS=Hordeumvulgaresubsp.vulgarePE=2SV=1;tr|M0VSP7|M0VSP7_HORVVUncharacterizedproteinOS=Hordeumvulgaresubsp.vulgarePE=4SV=1;tr|M0VSP8|M0VSP8_HORVVUncharacterizedproteinOS=Hordeumvulgaresubsp.vulgarePE=4SV=1	tr|F2CQQ4|F2CQQ4_HORVVSerine/threonine-proteinphosphataseOS=Hordeumvulgaresubsp.vulgarePE=2SV=1	8;3;3	4;1;1	4;1;1	tr|F2CQQ4|F2CQQ4_HORVV Serine/threonine-protein phosphatase OS=Hordeum vulgare subsp. vulgare PE=2 SV=1	3	8	4	4	1	0	1	0	4	6	6	0	0	1	0	0	2	3	0	0	1	0	0	2	3	27.8	13.8	13.8	36.177	320	320;102;144	0	5.2543	By matching		By MS/MS		By matching	By MS/MS	By MS/MS	2.8	0	3.1	0
tr|F2CQQ9|F2CQQ9_HORVVAcyl-[acyl-carrier-protein]desaturaseOS=Hordeumvulgaresubsp.vulgarePE=2SV=1;tr|M0YS34|M0YS34_HORVVUncharacterizedproteinOS=Hordeumvulgaresubsp.vulgarePE=4SV=1;tr|M0YS35|M0YS35_HORVVUncharacterizedproteinOS=Hordeumvulgaresubsp.vulgarePE=4SV=1;tr|M0YS33|M0YS33_HORVVAcyl-[acyl-carrier-protein]desaturaseOS=Hordeumvulgaresubsp.vulgarePE=3SV=1;tr|M0YS31|M0YS31_HORVVAcyl-[acyl-carr…	tr|F2CQQ9|F2CQQ9_HORVVAcyl-[acyl-carrier-protein]desaturaseOS=Hordeumvulgaresubsp.vulgarePE=2SV=1;tr|M0YS34|M0YS34_HORVVUncharacterizedproteinOS=Hordeumvulgaresubsp.vulgarePE=4SV=1;tr|M0YS35|M0YS35_HORVVUncharacterizedproteinOS=Hordeumvulgaresubsp.vulgarePE=4SV=1	9;5;5;4;4;2;2;2;2;1;1	5;2;2;3;3;0;0;0;0;0;0	5;2;2;3;3;0;0;0;0;0;0	tr|F2CQQ9|F2CQQ9_HORVV Acyl-[acyl-carrier-protein] desaturase OS=Hordeum vulgare subsp. vulgare PE=2 SV=1;tr|M0YS34|M0YS34_HORVV Uncharacterized protein OS=Hordeum vulgare subsp. vulgare PE=4 SV=1;tr|M0YS35|M0YS35_HORVV Uncharacterized protein OS=Hordeum v	11	9	5	5	4	3	2	1	4	7	8	2	1	1	1	2	4	4	2	1	1	1	2	4	4	28.1	17.6	17.6	44.559	392	392;148;203;177;193;263;385;391;391;378;378	0	10.686	By MS/MS	By MS/MS	By MS/MS	By MS/MS	By MS/MS	By MS/MS	By MS/MS	13	9.7	6.9	3.1
tr|F2CQR0|F2CQR0_HORVVMalatedehydrogenaseOS=Hordeumvulgaresubsp.vulgarePE=2SV=1	tr|F2CQR0|F2CQR0_HORVVMalatedehydrogenaseOS=Hordeumvulgaresubsp.vulgarePE=2SV=1	12	12	9	tr|F2CQR0|F2CQR0_HORVV Malate dehydrogenase OS=Hordeum vulgare subsp. vulgare PE=2 SV=1	1	12	12	9	6	5	10	7	9	10	10	6	5	10	7	9	10	10	4	4	8	5	6	7	7	42.6	42.6	38.8	35.867	345	345	0	321.93	By MS/MS	By MS/MS	By MS/MS	By MS/MS	By MS/MS	By MS/MS	By MS/MS	30.1	23.5	40.3	25.2
tr|F2CQR1|F2CQR1_HORVVPredictedproteinOS=Hordeumvulgaresubsp.vulgarePE=2SV=1;tr|M0WMC4|M0WMC4_HORVVUncharacterizedproteinOS=Hordeumvulgaresubsp.vulgarePE=4SV=1;tr|M0WMC0|M0WMC0_HORVVUncharacterizedproteinOS=Hordeumvulgaresubsp.vulgarePE=4SV=1;tr|M0WMB9|M0WMB9_HORVVUncharacterizedproteinOS=Hordeumvulgaresubsp.vulgarePE=4SV=1;tr|M0WMC3|M0WMC3_HORVVUncharacterizedproteinOS=Hordeumvulgaresubsp.vulgar…	tr|F2CQR1|F2CQR1_HORVVPredictedproteinOS=Hordeumvulgaresubsp.vulgarePE=2SV=1;tr|M0WMC4|M0WMC4_HORVVUncharacterizedproteinOS=Hordeumvulgaresubsp.vulgarePE=4SV=1;tr|M0WMC0|M0WMC0_HORVVUncharacterizedproteinOS=Hordeumvulgaresubsp.vulgarePE=4SV=1;tr|M0WMB9|M0WMB9_HORVVUncharacterizedproteinOS=Hordeumvulgaresubsp.vulgarePE=4SV=1;tr|M0WMC3|M0WMC3_HORVVUncharacterizedproteinOS=Hordeumvulgaresubsp.vulgar…	16;16;16;9;8;7	16;16;16;9;8;7	16;16;16;9;8;7	tr|F2CQR1|F2CQR1_HORVV Predicted protein OS=Hordeum vulgare subsp. vulgare PE=2 SV=1;tr|M0WMC4|M0WMC4_HORVV Uncharacterized protein OS=Hordeum vulgare subsp. vulgare PE=4 SV=1;tr|M0WMC0|M0WMC0_HORVV Uncharacterized protein OS=Hordeum vulgare subsp. vulgare	6	16	16	16	4	5	3	5	9	14	15	4	5	3	5	9	14	15	4	5	3	5	9	14	15	23.4	23.4	23.4	98.366	956	956;973;975;608;500;397	0	168.95	By MS/MS	By MS/MS	By MS/MS	By MS/MS	By MS/MS	By MS/MS	By MS/MS	7.4	8.1	5.8	8.4
tr|M0ULA3|M0ULA3_HORVVChlorophylla-bbindingprotein,chloroplasticOS=Hordeumvulgaresubsp.vulgarePE=3SV=1;tr|F2CQR8|F2CQR8_HORVVChlorophylla-bbindingprotein,chloroplasticOS=Hordeumvulgaresubsp.vulgarePE=2SV=1	tr|M0ULA3|M0ULA3_HORVVChlorophylla-bbindingprotein,chloroplasticOS=Hordeumvulgaresubsp.vulgarePE=3SV=1;tr|F2CQR8|F2CQR8_HORVVChlorophylla-bbindingprotein,chloroplasticOS=Hordeumvulgaresubsp.vulgarePE=2SV=1	3;3	3;3	3;3	tr|M0ULA3|M0ULA3_HORVV Chlorophyll a-b binding protein, chloroplastic OS=Hordeum vulgare subsp. vulgare PE=3 SV=1;tr|F2CQR8|F2CQR8_HORVV Chlorophyll a-b binding protein, chloroplastic OS=Hordeum vulgare subsp. vulgare PE=2 SV=1	2	3	3	3	0	0	0	0	1	3	2	0	0	0	0	1	3	2	0	0	0	0	1	3	2	16.1	16.1	16.1	25.976	236	236;255	0	86.234					By MS/MS	By MS/MS	By MS/MS	0	0	0	0
tr|M0WZS4|M0WZS4_HORVVUncharacterizedproteinOS=Hordeumvulgaresubsp.vulgarePE=3SV=1;tr|F2CQS0|F2CQS0_HORVVPredictedproteinOS=Hordeumvulgaresubsp.vulgarePE=2SV=1;tr|M0WZS5|M0WZS5_HORVVUncharacterizedproteinOS=Hordeumvulgaresubsp.vulgarePE=3SV=1	tr|M0WZS4|M0WZS4_HORVVUncharacterizedproteinOS=Hordeumvulgaresubsp.vulgarePE=3SV=1;tr|F2CQS0|F2CQS0_HORVVPredictedproteinOS=Hordeumvulgaresubsp.vulgarePE=2SV=1;tr|M0WZS5|M0WZS5_HORVVUncharacterizedproteinOS=Hordeumvulgaresubsp.vulgarePE=3SV=1	2;2;1	2;2;1	2;2;1	tr|M0WZS4|M0WZS4_HORVV Uncharacterized protein OS=Hordeum vulgare subsp. vulgare PE=3 SV=1;tr|F2CQS0|F2CQS0_HORVV Predicted protein OS=Hordeum vulgare subsp. vulgare PE=2 SV=1;tr|M0WZS5|M0WZS5_HORVV Uncharacterized protein OS=Hordeum vulgare subsp. vulgare	3	2	2	2	0	0	0	0	0	1	2	0	0	0	0	0	1	2	0	0	0	0	0	1	2	7.9	7.9	7.9	31.67	280	280;359;227	0	3.8501						By MS/MS	By MS/MS	0	0	0	0
tr|F2CQT2|F2CQT2_HORVVPredictedproteinOS=Hordeumvulgaresubsp.vulgarePE=2SV=1	tr|F2CQT2|F2CQT2_HORVVPredictedproteinOS=Hordeumvulgaresubsp.vulgarePE=2SV=1	1	1	1	tr|F2CQT2|F2CQT2_HORVV Predicted protein OS=Hordeum vulgare subsp. vulgare PE=2 SV=1	1	1	1	1	0	0	0	0	1	1	1	0	0	0	0	1	1	1	0	0	0	0	1	1	1	12.1	12.1	12.1	20.106	199	199	0	8.2958					By MS/MS	By MS/MS	By MS/MS	0	0	0	0
tr|F2CQU6|F2CQU6_HORVVPredictedproteinOS=Hordeumvulgaresubsp.vulgarePE=2SV=1	tr|F2CQU6|F2CQU6_HORVVPredictedproteinOS=Hordeumvulgaresubsp.vulgarePE=2SV=1	13	13	3	tr|F2CQU6|F2CQU6_HORVV Predicted protein OS=Hordeum vulgare subsp. vulgare PE=2 SV=1	1	13	13	3	2	2	1	1	5	10	12	2	2	1	1	5	10	12	1	0	0	0	2	3	3	47.1	47.1	12.2	41.738	401	401	0	98.838	By MS/MS	By MS/MS	By MS/MS	By MS/MS	By MS/MS	By MS/MS	By MS/MS	7.5	5.2	2.7	2
tr|F2CQU8|F2CQU8_HORVVPeroxidaseOS=Hordeumvulgaresubsp.vulgarePE=2SV=1	tr|F2CQU8|F2CQU8_HORVVPeroxidaseOS=Hordeumvulgaresubsp.vulgarePE=2SV=1	1	1	1	tr|F2CQU8|F2CQU8_HORVV Peroxidase OS=Hordeum vulgare subsp. vulgare PE=2 SV=1	1	1	1	1	0	0	0	0	1	0	0	0	0	0	0	1	0	0	0	0	0	0	1	0	0	5.2	5.2	5.2	34.44	330	330	0.0071851	1.3973					By MS/MS			0	0	0	0
tr|F2CQV8|F2CQV8_HORVVHistoneH3OS=Hordeumvulgaresubsp.vulgarePE=2SV=1;tr|M0W0N8|M0W0N8_HORVVHistoneH3OS=Hordeumvulgaresubsp.vulgarePE=3SV=1;tr|Q42832|Q42832_HORVUHistoneH3(Fragment)OS=HordeumvulgarePE=3SV=1;tr|M0VNZ3|M0VNZ3_HORVVHistoneH3OS=Hordeumvulgaresubsp.vulgarePE=3SV=1;tr|F2DBY4|F2DBY4_HORVVHistoneH3OS=Hordeumvulgaresubsp.vulgarePE=2SV=1;tr|F2CU26|F2CU26_HORVVHistoneH3OS=Hordeumvulgaresubs…	tr|F2CQV8|F2CQV8_HORVVHistoneH3OS=Hordeumvulgaresubsp.vulgarePE=2SV=1;tr|M0W0N8|M0W0N8_HORVVHistoneH3OS=Hordeumvulgaresubsp.vulgarePE=3SV=1;tr|Q42832|Q42832_HORVUHistoneH3(Fragment)OS=HordeumvulgarePE=3SV=1;tr|M0VNZ3|M0VNZ3_HORVVHistoneH3OS=Hordeumvulgaresubsp.vulgarePE=3SV=1;tr|F2DBY4|F2DBY4_HORVVHistoneH3OS=Hordeumvulgaresubsp.vulgarePE=2SV=1;tr|F2CU26|F2CU26_HORVVHistoneH3OS=Hordeumvulgaresubs…	3;3;3;3;3;3;2;2;1;1	3;3;3;3;3;3;2;2;1;1	1;1;1;1;1;1;0;0;0;0	tr|F2CQV8|F2CQV8_HORVV Histone H3 OS=Hordeum vulgare subsp. vulgare PE=2 SV=1;tr|M0W0N8|M0W0N8_HORVV Histone H3 OS=Hordeum vulgare subsp. vulgare PE=3 SV=1;tr|Q42832|Q42832_HORVU Histone H3 (Fragment) OS=Hordeum vulgare PE=3 SV=1;tr|M0VNZ3|M0VNZ3_HORVV His	10	3	3	1	2	1	2	1	2	2	2	2	1	2	1	2	2	2	1	0	0	0	1	1	1	22.3	22.3	8.7	11.859	103	103;118;127;127;135;136;80;136;71;74	0.00024313	2.6804	By MS/MS	By MS/MS	By MS/MS	By MS/MS	By MS/MS	By MS/MS	By MS/MS	15.5	6.8	13.6	6.8
tr|M0W080|M0W080_HORVVUncharacterizedproteinOS=Hordeumvulgaresubsp.vulgarePE=3SV=1;tr|F2CQW1|F2CQW1_HORVVPredictedproteinOS=Hordeumvulgaresubsp.vulgarePE=2SV=1	tr|M0W080|M0W080_HORVVUncharacterizedproteinOS=Hordeumvulgaresubsp.vulgarePE=3SV=1;tr|F2CQW1|F2CQW1_HORVVPredictedproteinOS=Hordeumvulgaresubsp.vulgarePE=2SV=1	6;6	6;6	6;6	tr|M0W080|M0W080_HORVV Uncharacterized protein OS=Hordeum vulgare subsp. vulgare PE=3 SV=1;tr|F2CQW1|F2CQW1_HORVV Predicted protein OS=Hordeum vulgare subsp. vulgare PE=2 SV=1	2	6	6	6	2	2	2	2	2	5	5	2	2	2	2	2	5	5	2	2	2	2	2	5	5	36.3	36.3	36.3	24.941	226	226;226	0	29.423	By MS/MS	By MS/MS	By MS/MS	By MS/MS	By MS/MS	By MS/MS	By MS/MS	11.5	11.5	11.5	11.5
tr|F2CQX2|F2CQX2_HORVVPredictedproteinOS=Hordeumvulgaresubsp.vulgarePE=2SV=1	tr|F2CQX2|F2CQX2_HORVVPredictedproteinOS=Hordeumvulgaresubsp.vulgarePE=2SV=1	3	3	2	tr|F2CQX2|F2CQX2_HORVV Predicted protein OS=Hordeum vulgare subsp. vulgare PE=2 SV=1	1	3	3	2	1	0	0	0	1	3	2	1	0	0	0	1	3	2	0	0	0	0	0	2	1	22.5	22.5	17.2	29.534	262	262	0	64.831	By MS/MS				By MS/MS	By MS/MS	By MS/MS	5.3	0	0	0
tr|M0UUS1|M0UUS1_HORVVThioredoxinreductaseOS=Hordeumvulgaresubsp.vulgarePE=3SV=1;tr|F2CQX6|F2CQX6_HORVVThioredoxinreductaseOS=Hordeumvulgaresubsp.vulgarePE=2SV=1;tr|M0UUS2|M0UUS2_HORVVThioredoxinreductaseOS=Hordeumvulgaresubsp.vulgarePE=3SV=1;tr|A9LN30|A9LN30_HORVVThioredoxinreductaseOS=Hordeumvulgaresubsp.vulgareGN=NTR2PE=1SV=1	tr|M0UUS1|M0UUS1_HORVVThioredoxinreductaseOS=Hordeumvulgaresubsp.vulgarePE=3SV=1;tr|F2CQX6|F2CQX6_HORVVThioredoxinreductaseOS=Hordeumvulgaresubsp.vulgarePE=2SV=1;tr|M0UUS2|M0UUS2_HORVVThioredoxinreductaseOS=Hordeumvulgaresubsp.vulgarePE=3SV=1;tr|A9LN30|A9LN30_HORVVThioredoxinreductaseOS=Hordeumvulgaresubsp.vulgareGN=NTR2PE=1SV=1	12;12;12;10	12;12;12;10	11;11;11;9	tr|M0UUS1|M0UUS1_HORVV Thioredoxin reductase OS=Hordeum vulgare subsp. vulgare PE=3 SV=1;tr|F2CQX6|F2CQX6_HORVV Thioredoxin reductase OS=Hordeum vulgare subsp. vulgare PE=2 SV=1;tr|M0UUS2|M0UUS2_HORVV Thioredoxin reductase OS=Hordeum vulgare subsp. vulgare	4	12	12	11	8	6	6	5	9	12	9	8	6	6	5	9	12	9	7	5	5	4	8	11	8	63	63	58	33.519	319	319;331;336;331	0	323.31	By MS/MS	By MS/MS	By MS/MS	By MS/MS	By MS/MS	By MS/MS	By MS/MS	43.6	36.1	36.7	33.5
tr|F2CQY1|F2CQY1_HORVVPredictedproteinOS=Hordeumvulgaresubsp.vulgarePE=2SV=1;tr|F2DZ63|F2DZ63_HORVVPredictedproteinOS=Hordeumvulgaresubsp.vulgarePE=2SV=1;tr|F2EDH6|F2EDH6_HORVVPredictedproteinOS=Hordeumvulgaresubsp.vulgarePE=2SV=1	tr|F2CQY1|F2CQY1_HORVVPredictedproteinOS=Hordeumvulgaresubsp.vulgarePE=2SV=1	17;3;3	17;3;3	9;1;0	tr|F2CQY1|F2CQY1_HORVV Predicted protein OS=Hordeum vulgare subsp. vulgare PE=2 SV=1	3	17	17	9	10	8	11	11	13	15	16	10	8	11	11	13	15	16	5	5	7	7	7	8	9	73.1	73.1	48	25.373	227	227;270;278	0	200.87	By MS/MS	By MS/MS	By MS/MS	By MS/MS	By MS/MS	By MS/MS	By MS/MS	49.3	41.4	60.8	56.4
tr|M0XHH8|M0XHH8_HORVVChlorophylla-bbindingprotein,chloroplasticOS=Hordeumvulgaresubsp.vulgarePE=3SV=1;tr|Q43485|Q43485_HORVUChlorophylla-bbindingprotein,chloroplasticOS=HordeumvulgareGN=Lhca2PE=2SV=1;tr|M0XHH9|M0XHH9_HORVVChlorophylla-bbindingprotein,chloroplasticOS=Hordeumvulgaresubsp.vulgarePE=3SV=1;tr|F2CQY2|F2CQY2_HORVVChlorophylla-bbindingprotein,chloroplasticOS=Hordeumvulgaresubsp.vulgareP…	tr|M0XHH8|M0XHH8_HORVVChlorophylla-bbindingprotein,chloroplasticOS=Hordeumvulgaresubsp.vulgarePE=3SV=1;tr|Q43485|Q43485_HORVUChlorophylla-bbindingprotein,chloroplasticOS=HordeumvulgareGN=Lhca2PE=2SV=1;tr|M0XHH9|M0XHH9_HORVVChlorophylla-bbindingprotein,chloroplasticOS=Hordeumvulgaresubsp.vulgarePE=3SV=1;tr|F2CQY2|F2CQY2_HORVVChlorophylla-bbindingprotein,chloroplasticOS=Hordeumvulgaresubsp.vulgareP…	1;1;1;1	1;1;1;1	1;1;1;1	tr|M0XHH8|M0XHH8_HORVV Chlorophyll a-b binding protein, chloroplastic OS=Hordeum vulgare subsp. vulgare PE=3 SV=1;tr|Q43485|Q43485_HORVU Chlorophyll a-b binding protein, chloroplastic OS=Hordeum vulgare GN=Lhca2 PE=2 SV=1;tr|M0XHH9|M0XHH9_HORVV Chlorophyll	4	1	1	1	0	0	0	0	0	1	0	0	0	0	0	0	1	0	0	0	0	0	0	1	0	16.7	16.7	16.7	17.091	156	156;255;255;255	0	3.7066						By MS/MS		0	0	0	0
tr|M0YT09|M0YT09_HORVVUncharacterizedproteinOS=Hordeumvulgaresubsp.vulgarePE=4SV=1;tr|F2DYI7|F2DYI7_HORVVPredictedprotein(Fragment)OS=Hordeumvulgaresubsp.vulgarePE=2SV=1;tr|F2CQY5|F2CQY5_HORVVPredictedprotein(Fragment)OS=Hordeumvulgaresubsp.vulgarePE=2SV=1	tr|M0YT09|M0YT09_HORVVUncharacterizedproteinOS=Hordeumvulgaresubsp.vulgarePE=4SV=1;tr|F2DYI7|F2DYI7_HORVVPredictedprotein(Fragment)OS=Hordeumvulgaresubsp.vulgarePE=2SV=1;tr|F2CQY5|F2CQY5_HORVVPredictedprotein(Fragment)OS=Hordeumvulgaresubsp.vulgarePE=2SV=1	2;2;2	2;2;2	2;2;2	tr|M0YT09|M0YT09_HORVV Uncharacterized protein OS=Hordeum vulgare subsp. vulgare PE=4 SV=1;tr|F2DYI7|F2DYI7_HORVV Predicted protein (Fragment) OS=Hordeum vulgare subsp. vulgare PE=2 SV=1;tr|F2CQY5|F2CQY5_HORVV Predicted protein (Fragment) OS=Hordeum vulgar	3	2	2	2	0	0	0	0	0	2	0	0	0	0	0	0	2	0	0	0	0	0	0	2	0	42.2	42.2	42.2	7.5516	64	64;66;66	0	4.3685						By MS/MS		0	0	0	0
tr|M0WNH7|M0WNH7_HORVVUncharacterizedproteinOS=Hordeumvulgaresubsp.vulgarePE=3SV=1;tr|F2CQY7|F2CQY7_HORVVPredictedproteinOS=Hordeumvulgaresubsp.vulgarePE=2SV=1;tr|M0V0U1|M0V0U1_HORVVUncharacterizedproteinOS=Hordeumvulgaresubsp.vulgarePE=3SV=1;tr|M0V0U2|M0V0U2_HORVVUncharacterizedproteinOS=Hordeumvulgaresubsp.vulgarePE=3SV=1;tr|M0V0U0|M0V0U0_HORVVUncharacterizedproteinOS=Hordeumvulgaresubsp.vulgar…	tr|M0WNH7|M0WNH7_HORVVUncharacterizedproteinOS=Hordeumvulgaresubsp.vulgarePE=3SV=1;tr|F2CQY7|F2CQY7_HORVVPredictedproteinOS=Hordeumvulgaresubsp.vulgarePE=2SV=1	14;14;3;2;2;1;1;1;1;1	14;14;3;2;2;1;1;1;1;1	14;14;3;2;2;1;1;1;1;1	tr|M0WNH7|M0WNH7_HORVV Uncharacterized protein OS=Hordeum vulgare subsp. vulgare PE=3 SV=1;tr|F2CQY7|F2CQY7_HORVV Predicted protein OS=Hordeum vulgare subsp. vulgare PE=2 SV=1	10	14	14	14	4	8	7	6	6	11	10	4	8	7	6	6	11	10	4	8	7	6	6	11	10	53.5	53.5	53.5	31.888	301	301;371;304;173;182;131;193;208;333;348	0	109.4	By MS/MS	By MS/MS	By MS/MS	By MS/MS	By MS/MS	By MS/MS	By MS/MS	16.3	31.2	28.6	22.9
tr|F2CR01|F2CR01_HORVVPredictedproteinOS=Hordeumvulgaresubsp.vulgarePE=2SV=1;tr|M0VFE1|M0VFE1_HORVVUncharacterizedproteinOS=Hordeumvulgaresubsp.vulgarePE=4SV=1	tr|F2CR01|F2CR01_HORVVPredictedproteinOS=Hordeumvulgaresubsp.vulgarePE=2SV=1	7;3	7;3	5;2	tr|F2CR01|F2CR01_HORVV Predicted protein OS=Hordeum vulgare subsp. vulgare PE=2 SV=1	2	7	7	5	1	0	1	1	3	7	5	1	0	1	1	3	7	5	1	0	1	1	3	5	3	39.9	39.9	28.7	20.328	188	188;76	0	10.673	By MS/MS		By MS/MS	By MS/MS	By MS/MS	By MS/MS	By MS/MS	8	0	6.4	6.4
tr|F2CR06|F2CR06_HORVVPredictedproteinOS=Hordeumvulgaresubsp.vulgarePE=2SV=1;tr|M0UV71|M0UV71_HORVVUncharacterizedproteinOS=Hordeumvulgaresubsp.vulgarePE=4SV=1;tr|M0UV72|M0UV72_HORVVUncharacterizedproteinOS=Hordeumvulgaresubsp.vulgarePE=4SV=1	tr|F2CR06|F2CR06_HORVVPredictedproteinOS=Hordeumvulgaresubsp.vulgarePE=2SV=1;tr|M0UV71|M0UV71_HORVVUncharacterizedproteinOS=Hordeumvulgaresubsp.vulgarePE=4SV=1	6;3;2	6;3;2	6;3;2	tr|F2CR06|F2CR06_HORVV Predicted protein OS=Hordeum vulgare subsp. vulgare PE=2 SV=1;tr|M0UV71|M0UV71_HORVV Uncharacterized protein OS=Hordeum vulgare subsp. vulgare PE=4 SV=1	3	6	6	6	2	2	1	1	1	4	4	2	2	1	1	1	4	4	2	2	1	1	1	4	4	22.7	22.7	22.7	40.559	365	365;233;112	0	10.702	By MS/MS	By MS/MS	By MS/MS	By MS/MS	By MS/MS	By MS/MS	By MS/MS	6	7.1	4.1	4.1
tr|F2CR08|F2CR08_HORVVPredictedproteinOS=Hordeumvulgaresubsp.vulgarePE=2SV=1	tr|F2CR08|F2CR08_HORVVPredictedproteinOS=Hordeumvulgaresubsp.vulgarePE=2SV=1	27	3	3	tr|F2CR08|F2CR08_HORVV Predicted protein OS=Hordeum vulgare subsp. vulgare PE=2 SV=1	1	27	3	3	22	22	23	18	25	26	25	3	3	3	3	3	3	3	3	3	3	3	3	3	3	80	8.7	8.7	48.058	446	446	0	64.823	By MS/MS	By MS/MS	By MS/MS	By MS/MS	By MS/MS	By MS/MS	By MS/MS	66.4	65.9	72.2	58.3
tr|M0XGF8|M0XGF8_HORVVUncharacterizedproteinOS=Hordeumvulgaresubsp.vulgarePE=4SV=1;tr|F2CR09|F2CR09_HORVVPredictedprotein(Fragment)OS=Hordeumvulgaresubsp.vulgarePE=2SV=1	tr|M0XGF8|M0XGF8_HORVVUncharacterizedproteinOS=Hordeumvulgaresubsp.vulgarePE=4SV=1;tr|F2CR09|F2CR09_HORVVPredictedprotein(Fragment)OS=Hordeumvulgaresubsp.vulgarePE=2SV=1	9;9	9;9	9;9	tr|M0XGF8|M0XGF8_HORVV Uncharacterized protein OS=Hordeum vulgare subsp. vulgare PE=4 SV=1;tr|F2CR09|F2CR09_HORVV Predicted protein (Fragment) OS=Hordeum vulgare subsp. vulgare PE=2 SV=1	2	9	9	9	0	1	0	2	0	6	2	0	1	0	2	0	6	2	0	1	0	2	0	6	2	14.1	14.1	14.1	104.24	924	924;1008	0	15.4		By MS/MS		By MS/MS		By MS/MS	By MS/MS	0	0.9	0	4
tr|F2E3C4|F2E3C4_HORVV6,7-dimethyl-8-ribityllumazinesynthaseOS=Hordeumvulgaresubsp.vulgarePE=2SV=1;tr|F2CR13|F2CR13_HORVV6,7-dimethyl-8-ribityllumazinesynthaseOS=Hordeumvulgaresubsp.vulgarePE=2SV=1;tr|F2D7V2|F2D7V2_HORVV6,7-dimethyl-8-ribityllumazinesynthase(Fragment)OS=Hordeumvulgaresubsp.vulgarePE=2SV=1;tr|M0YUZ1|M0YUZ1_HORVV6,7-dimethyl-8-ribityllumazinesynthaseOS=Hordeumvulgaresubsp.vulgarePE…	tr|F2E3C4|F2E3C4_HORVV6,7-dimethyl-8-ribityllumazinesynthaseOS=Hordeumvulgaresubsp.vulgarePE=2SV=1;tr|F2CR13|F2CR13_HORVV6,7-dimethyl-8-ribityllumazinesynthaseOS=Hordeumvulgaresubsp.vulgarePE=2SV=1;tr|F2D7V2|F2D7V2_HORVV6,7-dimethyl-8-ribityllumazinesynthase(Fragment)OS=Hordeumvulgaresubsp.vulgarePE=2SV=1	5;5;4;2;2;1;1	5;5;4;2;2;1;1	5;5;4;2;2;1;1	tr|F2E3C4|F2E3C4_HORVV 6,7-dimethyl-8-ribityllumazine synthase OS=Hordeum vulgare subsp. vulgare PE=2 SV=1;tr|F2CR13|F2CR13_HORVV 6,7-dimethyl-8-ribityllumazine synthase OS=Hordeum vulgare subsp. vulgare PE=2 SV=1;tr|F2D7V2|F2D7V2_HORVV 6,7-dimethyl-8-ribi	7	5	5	5	2	0	0	0	3	5	5	2	0	0	0	3	5	5	2	0	0	0	3	5	5	30.9	30.9	30.9	22.35	220	220;220;248;154;154;86;88	0	41.421	By MS/MS				By MS/MS	By MS/MS	By MS/MS	15	0	0	0
tr|F2CR14|F2CR14_HORVVPredictedproteinOS=Hordeumvulgaresubsp.vulgarePE=2SV=1	tr|F2CR14|F2CR14_HORVVPredictedproteinOS=Hordeumvulgaresubsp.vulgarePE=2SV=1	10	10	10	tr|F2CR14|F2CR14_HORVV Predicted protein OS=Hordeum vulgare subsp. vulgare PE=2 SV=1	1	10	10	10	4	0	2	2	7	7	8	4	0	2	2	7	7	8	4	0	2	2	7	7	8	48	48	48	20.456	204	204	0	75.491	By MS/MS		By MS/MS	By MS/MS	By MS/MS	By MS/MS	By MS/MS	27.9	0	8.8	10.8
tr|F2CR22|F2CR22_HORVVPredictedprotein(Fragment)OS=Hordeumvulgaresubsp.vulgarePE=2SV=1;tr|M0VVA2|M0VVA2_HORVVUncharacterizedproteinOS=Hordeumvulgaresubsp.vulgarePE=4SV=1;tr|M0VVA1|M0VVA1_HORVVUncharacterizedproteinOS=Hordeumvulgaresubsp.vulgarePE=4SV=1;tr|M0VVA3|M0VVA3_HORVVUncharacterizedproteinOS=Hordeumvulgaresubsp.vulgarePE=4SV=1;tr|M0VVA0|M0VVA0_HORVVUncharacterizedproteinOS=Hordeumvulgaresu…	tr|F2CR22|F2CR22_HORVVPredictedprotein(Fragment)OS=Hordeumvulgaresubsp.vulgarePE=2SV=1;tr|M0VVA2|M0VVA2_HORVVUncharacterizedproteinOS=Hordeumvulgaresubsp.vulgarePE=4SV=1;tr|M0VVA1|M0VVA1_HORVVUncharacterizedproteinOS=Hordeumvulgaresubsp.vulgarePE=4SV=1;tr|M0VVA3|M0VVA3_HORVVUncharacterizedproteinOS=Hordeumvulgaresubsp.vulgarePE=4SV=1;tr|M0VVA0|M0VVA0_HORVVUncharacterizedproteinOS=Hordeumvulgaresu…	17;12;12;11;9;7;2;2;2;1;1;1;1;1;1;1;1;1;1;1;1;1;1;1;1;1;1;1	17;12;12;11;9;7;2;2;2;1;1;1;1;1;1;1;1;1;1;1;1;1;1;1;1;1;1;1	16;11;11;11;8;7;1;1;1;1;1;1;1;1;1;1;0;1;1;0;1;1;1;1;0;1;0;0	tr|F2CR22|F2CR22_HORVV Predicted protein (Fragment) OS=Hordeum vulgare subsp. vulgare PE=2 SV=1;tr|M0VVA2|M0VVA2_HORVV Uncharacterized protein OS=Hordeum vulgare subsp. vulgare PE=4 SV=1;tr|M0VVA1|M0VVA1_HORVV Uncharacterized protein OS=Hordeum vulgare sub	28	17	17	16	3	1	0	1	0	8	10	3	1	0	1	0	8	10	3	1	0	1	0	8	9	14.9	14.9	14.2	156.21	1373	1373;992;1019;914;726;549;404;633;649;152;214;236;267;283;306;329;348;364;369;384;411;411;461;497;580;648;999;1005	0	34.109	By MS/MS	By MS/MS		By MS/MS		By MS/MS	By MS/MS	2.3	1.5	0	1.2
tr|F2CR28|F2CR28_HORVVPredictedproteinOS=Hordeumvulgaresubsp.vulgarePE=2SV=1	tr|F2CR28|F2CR28_HORVVPredictedproteinOS=Hordeumvulgaresubsp.vulgarePE=2SV=1	1	1	1	tr|F2CR28|F2CR28_HORVV Predicted protein OS=Hordeum vulgare subsp. vulgare PE=2 SV=1	1	1	1	1	0	0	0	0	0	1	0	0	0	0	0	0	1	0	0	0	0	0	0	1	0	14.4	14.4	14.4	14.776	153	153	0	6.2634						By MS/MS		0	0	0	0
tr|M0UYG7|M0UYG7_HORVVUncharacterizedproteinOS=Hordeumvulgaresubsp.vulgarePE=3SV=1;tr|F2CR29|F2CR29_HORVVPredictedprotein(Fragment)OS=Hordeumvulgaresubsp.vulgarePE=2SV=1;tr|F2DB97|F2DB97_HORVVPredictedprotein(Fragment)OS=Hordeumvulgaresubsp.vulgarePE=2SV=1	tr|M0UYG7|M0UYG7_HORVVUncharacterizedproteinOS=Hordeumvulgaresubsp.vulgarePE=3SV=1;tr|F2CR29|F2CR29_HORVVPredictedprotein(Fragment)OS=Hordeumvulgaresubsp.vulgarePE=2SV=1;tr|F2DB97|F2DB97_HORVVPredictedprotein(Fragment)OS=Hordeumvulgaresubsp.vulgarePE=2SV=1	3;3;3	3;3;3	3;3;3	tr|M0UYG7|M0UYG7_HORVV Uncharacterized protein OS=Hordeum vulgare subsp. vulgare PE=3 SV=1;tr|F2CR29|F2CR29_HORVV Predicted protein (Fragment) OS=Hordeum vulgare subsp. vulgare PE=2 SV=1;tr|F2DB97|F2DB97_HORVV Predicted protein (Fragment) OS=Hordeum vulgar	3	3	3	3	0	0	0	0	1	2	2	0	0	0	0	1	2	2	0	0	0	0	1	2	2	12.8	12.8	12.8	23.151	211	211;227;241	0.00071565	2.4944					By MS/MS	By MS/MS	By MS/MS	0	0	0	0
tr|F2CR32|F2CR32_HORVVPredictedproteinOS=Hordeumvulgaresubsp.vulgarePE=2SV=1;tr|M0YWL2|M0YWL2_HORVVUncharacterizedproteinOS=Hordeumvulgaresubsp.vulgarePE=4SV=1	tr|F2CR32|F2CR32_HORVVPredictedproteinOS=Hordeumvulgaresubsp.vulgarePE=2SV=1	8;2	8;2	8;2	tr|F2CR32|F2CR32_HORVV Predicted protein OS=Hordeum vulgare subsp. vulgare PE=2 SV=1	2	8	8	8	2	3	3	3	4	8	6	2	3	3	3	4	8	6	2	3	3	3	4	8	6	39.4	39.4	39.4	40.035	368	368;252	0	64.182	By MS/MS	By MS/MS	By MS/MS	By MS/MS	By MS/MS	By MS/MS	By MS/MS	6.5	9.5	9.5	9.5
tr|M0YD47|M0YD47_HORVVUncharacterizedproteinOS=Hordeumvulgaresubsp.vulgarePE=4SV=1;tr|F2CR40|F2CR40_HORVVPredictedproteinOS=Hordeumvulgaresubsp.vulgarePE=2SV=1;tr|M0YD50|M0YD50_HORVVUncharacterizedproteinOS=Hordeumvulgaresubsp.vulgarePE=4SV=1;tr|M0YD48|M0YD48_HORVVUncharacterizedproteinOS=Hordeumvulgaresubsp.vulgarePE=4SV=1	tr|M0YD47|M0YD47_HORVVUncharacterizedproteinOS=Hordeumvulgaresubsp.vulgarePE=4SV=1;tr|F2CR40|F2CR40_HORVVPredictedproteinOS=Hordeumvulgaresubsp.vulgarePE=2SV=1;tr|M0YD50|M0YD50_HORVVUncharacterizedproteinOS=Hordeumvulgaresubsp.vulgarePE=4SV=1;tr|M0YD48|M0YD48_HORVVUncharacterizedproteinOS=Hordeumvulgaresubsp.vulgarePE=4SV=1	8;8;6;6	8;8;6;6	8;8;6;6	tr|M0YD47|M0YD47_HORVV Uncharacterized protein OS=Hordeum vulgare subsp. vulgare PE=4 SV=1;tr|F2CR40|F2CR40_HORVV Predicted protein OS=Hordeum vulgare subsp. vulgare PE=2 SV=1;tr|M0YD50|M0YD50_HORVV Uncharacterized protein OS=Hordeum vulgare subsp. vulgare	4	8	8	8	1	1	1	1	5	8	6	1	1	1	1	5	8	6	1	1	1	1	5	8	6	41	41	41	26.962	244	244;306;134;190	0	163.07	By MS/MS	By MS/MS	By MS/MS	By MS/MS	By MS/MS	By MS/MS	By MS/MS	5.3	5.3	5.7	5.7
tr|F2CR42|F2CR42_HORVVPredictedproteinOS=Hordeumvulgaresubsp.vulgarePE=2SV=1;tr|M0WX68|M0WX68_HORVVUncharacterizedproteinOS=Hordeumvulgaresubsp.vulgarePE=4SV=1;tr|M0WX67|M0WX67_HORVVUncharacterizedproteinOS=Hordeumvulgaresubsp.vulgarePE=4SV=1	tr|F2CR42|F2CR42_HORVVPredictedproteinOS=Hordeumvulgaresubsp.vulgarePE=2SV=1;tr|M0WX68|M0WX68_HORVVUncharacterizedproteinOS=Hordeumvulgaresubsp.vulgarePE=4SV=1;tr|M0WX67|M0WX67_HORVVUncharacterizedproteinOS=Hordeumvulgaresubsp.vulgarePE=4SV=1	3;2;2	3;2;2	3;2;2	tr|F2CR42|F2CR42_HORVV Predicted protein OS=Hordeum vulgare subsp. vulgare PE=2 SV=1;tr|M0WX68|M0WX68_HORVV Uncharacterized protein OS=Hordeum vulgare subsp. vulgare PE=4 SV=1;tr|M0WX67|M0WX67_HORVV Uncharacterized protein OS=Hordeum vulgare subsp. vulgare	3	3	3	3	2	0	0	1	0	2	3	2	0	0	1	0	2	3	2	0	0	1	0	2	3	5.8	5.8	5.8	63.374	588	588;479;498	0	8.5524	By MS/MS			By MS/MS		By MS/MS	By MS/MS	3.4	0	0	1.5
tr|F2CR48|F2CR48_HORVVPredictedproteinOS=Hordeumvulgaresubsp.vulgarePE=2SV=1	tr|F2CR48|F2CR48_HORVVPredictedproteinOS=Hordeumvulgaresubsp.vulgarePE=2SV=1	1	1	1	tr|F2CR48|F2CR48_HORVV Predicted protein OS=Hordeum vulgare subsp. vulgare PE=2 SV=1	1	1	1	1	0	0	1	0	0	0	0	0	0	1	0	0	0	0	0	0	1	0	0	0	0	4.4	4.4	4.4	34.086	293	293	0.0030871	1.7448			By MS/MS					0	0	4.4	0
tr|F2D568|F2D568_HORVVPredictedproteinOS=Hordeumvulgaresubsp.vulgarePE=2SV=1;tr|F2CR49|F2CR49_HORVVPredictedproteinOS=Hordeumvulgaresubsp.vulgarePE=2SV=1	tr|F2D568|F2D568_HORVVPredictedproteinOS=Hordeumvulgaresubsp.vulgarePE=2SV=1;tr|F2CR49|F2CR49_HORVVPredictedproteinOS=Hordeumvulgaresubsp.vulgarePE=2SV=1	5;5	5;5	5;5	tr|F2D568|F2D568_HORVV Predicted protein OS=Hordeum vulgare subsp. vulgare PE=2 SV=1;tr|F2CR49|F2CR49_HORVV Predicted protein OS=Hordeum vulgare subsp. vulgare PE=2 SV=1	2	5	5	5	0	0	0	0	1	2	4	0	0	0	0	1	2	4	0	0	0	0	1	2	4	15.6	15.6	15.6	41.915	377	377;383	0	26.921					By MS/MS	By MS/MS	By MS/MS	0	0	0	0
tr|F2CR55|F2CR55_HORVVPredictedproteinOS=Hordeumvulgaresubsp.vulgarePE=2SV=1;tr|M0XH89|M0XH89_HORVVUncharacterizedproteinOS=Hordeumvulgaresubsp.vulgarePE=3SV=1	tr|F2CR55|F2CR55_HORVVPredictedproteinOS=Hordeumvulgaresubsp.vulgarePE=2SV=1;tr|M0XH89|M0XH89_HORVVUncharacterizedproteinOS=Hordeumvulgaresubsp.vulgarePE=3SV=1	4;4	4;4	4;4	tr|F2CR55|F2CR55_HORVV Predicted protein OS=Hordeum vulgare subsp. vulgare PE=2 SV=1;tr|M0XH89|M0XH89_HORVV Uncharacterized protein OS=Hordeum vulgare subsp. vulgare PE=3 SV=1	2	4	4	4	1	0	0	1	3	4	4	1	0	0	1	3	4	4	1	0	0	1	3	4	4	22.9	22.9	22.9	12.103	105	105;172	0	5.1075	By MS/MS			By MS/MS	By MS/MS	By MS/MS	By MS/MS	8.6	0	0	8.6
tr|F2DPX3|F2DPX3_HORVVPredictedproteinOS=Hordeumvulgaresubsp.vulgarePE=2SV=1;tr|F2CR56|F2CR56_HORVVPredictedproteinOS=Hordeumvulgaresubsp.vulgarePE=2SV=1;tr|M0UFA7|M0UFA7_HORVVUncharacterizedproteinOS=Hordeumvulgaresubsp.vulgarePE=4SV=1;tr|T1TD22|T1TD22_HORVVPhosphoenolpyruvatecarboxylase(Fragment)OS=Hordeumvulgaresubsp.vulgareGN=PepcPE=4SV=1;tr|Q5D5T4|Q5D5T4_HORVSPhosphoenolpyruvatecarboxylase(F…	tr|F2DPX3|F2DPX3_HORVVPredictedproteinOS=Hordeumvulgaresubsp.vulgarePE=2SV=1;tr|F2CR56|F2CR56_HORVVPredictedproteinOS=Hordeumvulgaresubsp.vulgarePE=2SV=1;tr|M0UFA7|M0UFA7_HORVVUncharacterizedproteinOS=Hordeumvulgaresubsp.vulgarePE=4SV=1	44;44;27;17;17;11;10;10;9;9;8;8;6	44;44;27;17;17;11;10;10;9;9;8;8;6	27;27;15;8;8;7;6;6;5;5;4;4;5	tr|F2DPX3|F2DPX3_HORVV Predicted protein OS=Hordeum vulgare subsp. vulgare PE=2 SV=1;tr|F2CR56|F2CR56_HORVV Predicted protein OS=Hordeum vulgare subsp. vulgare PE=2 SV=1;tr|M0UFA7|M0UFA7_HORVV Uncharacterized protein OS=Hordeum vulgare subsp. vulgare PE=4	13	44	44	27	9	13	2	11	15	33	26	9	13	2	11	15	33	26	6	8	1	6	10	20	14	54.4	54.4	36.9	110.16	972	972;972;639;492;492;231;226;230;168;185;110;185;158	0	156.54	By MS/MS	By MS/MS	By MS/MS	By MS/MS	By MS/MS	By MS/MS	By MS/MS	12.6	17.6	2.1	12.1
tr|M0UFX2|M0UFX2_HORVVUncharacterizedproteinOS=Hordeumvulgaresubsp.vulgarePE=3SV=1;tr|F2CR61|F2CR61_HORVVPredictedproteinOS=Hordeumvulgaresubsp.vulgarePE=2SV=1	tr|M0UFX2|M0UFX2_HORVVUncharacterizedproteinOS=Hordeumvulgaresubsp.vulgarePE=3SV=1;tr|F2CR61|F2CR61_HORVVPredictedproteinOS=Hordeumvulgaresubsp.vulgarePE=2SV=1	7;7	7;7	7;7	tr|M0UFX2|M0UFX2_HORVV Uncharacterized protein OS=Hordeum vulgare subsp. vulgare PE=3 SV=1;tr|F2CR61|F2CR61_HORVV Predicted protein OS=Hordeum vulgare subsp. vulgare PE=2 SV=1	2	7	7	7	5	3	3	3	6	7	7	5	3	3	3	6	7	7	5	3	3	3	6	7	7	51.1	51.1	51.1	20.708	180	180;180	0	232.41	By MS/MS	By MS/MS	By MS/MS	By MS/MS	By MS/MS	By MS/MS	By MS/MS	29.4	19.4	16.7	19.4
tr|F2DUJ1|F2DUJ1_HORVVPredictedproteinOS=Hordeumvulgaresubsp.vulgarePE=2SV=1;tr|F2CR67|F2CR67_HORVVPredictedproteinOS=Hordeumvulgaresubsp.vulgarePE=2SV=1	tr|F2DUJ1|F2DUJ1_HORVVPredictedproteinOS=Hordeumvulgaresubsp.vulgarePE=2SV=1;tr|F2CR67|F2CR67_HORVVPredictedproteinOS=Hordeumvulgaresubsp.vulgarePE=2SV=1	2;2	2;2	2;2	tr|F2DUJ1|F2DUJ1_HORVV Predicted protein OS=Hordeum vulgare subsp. vulgare PE=2 SV=1;tr|F2CR67|F2CR67_HORVV Predicted protein OS=Hordeum vulgare subsp. vulgare PE=2 SV=1	2	2	2	2	1	0	1	0	0	2	2	1	0	1	0	0	2	2	1	0	1	0	0	2	2	16.4	16.4	16.4	24.292	219	219;219	0	32.26	By MS/MS		By MS/MS			By MS/MS	By MS/MS	10.5	0	10.5	0
tr|F2D2Z0|F2D2Z0_HORVVPredictedproteinOS=Hordeumvulgaresubsp.vulgarePE=2SV=1;tr|F2CR77|F2CR77_HORVVPredictedproteinOS=Hordeumvulgaresubsp.vulgarePE=2SV=1;tr|F2DPE3|F2DPE3_HORVVPredictedproteinOS=Hordeumvulgaresubsp.vulgarePE=2SV=1;tr|M0YHR5|M0YHR5_HORVVUncharacterizedproteinOS=Hordeumvulgaresubsp.vulgarePE=3SV=1	tr|F2D2Z0|F2D2Z0_HORVVPredictedproteinOS=Hordeumvulgaresubsp.vulgarePE=2SV=1;tr|F2CR77|F2CR77_HORVVPredictedproteinOS=Hordeumvulgaresubsp.vulgarePE=2SV=1;tr|F2DPE3|F2DPE3_HORVVPredictedproteinOS=Hordeumvulgaresubsp.vulgarePE=2SV=1;tr|M0YHR5|M0YHR5_HORVVUncharacterizedproteinOS=Hordeumvulgaresubsp.vulgarePE=3SV=1	31;31;30;30	31;31;30;30	3;3;3;3	tr|F2D2Z0|F2D2Z0_HORVV Predicted protein OS=Hordeum vulgare subsp. vulgare PE=2 SV=1;tr|F2CR77|F2CR77_HORVV Predicted protein OS=Hordeum vulgare subsp. vulgare PE=2 SV=1;tr|F2DPE3|F2DPE3_HORVV Predicted protein OS=Hordeum vulgare subsp. vulgare PE=2 SV=1;t	4	31	31	3	23	20	18	19	24	27	24	23	20	18	19	24	27	24	2	0	0	2	1	2	2	78.3	78.3	12.3	46.944	414	414;414;414;477	0	323.31	By MS/MS	By MS/MS	By MS/MS	By MS/MS	By MS/MS	By MS/MS	By MS/MS	56.3	49	45.2	46.6
tr|F2CR79|F2CR79_HORVVPredictedproteinOS=Hordeumvulgaresubsp.vulgarePE=2SV=1	tr|F2CR79|F2CR79_HORVVPredictedproteinOS=Hordeumvulgaresubsp.vulgarePE=2SV=1	1	1	1	tr|F2CR79|F2CR79_HORVV Predicted protein OS=Hordeum vulgare subsp. vulgare PE=2 SV=1	1	1	1	1	0	0	0	0	0	0	1	0	0	0	0	0	0	1	0	0	0	0	0	0	1	3.7	3.7	3.7	37.326	326	326	0	2.7613							By MS/MS	0	0	0	0
tr|M0X5B5|M0X5B5_HORVVUncharacterizedproteinOS=Hordeumvulgaresubsp.vulgarePE=4SV=1;tr|F2CR80|F2CR80_HORVVPredictedproteinOS=Hordeumvulgaresubsp.vulgarePE=2SV=1;tr|M0X5B6|M0X5B6_HORVVUncharacterizedproteinOS=Hordeumvulgaresubsp.vulgarePE=4SV=1;tr|M0X5B7|M0X5B7_HORVVUncharacterizedproteinOS=Hordeumvulgaresubsp.vulgarePE=4SV=1;tr|F2D3J3|F2D3J3_HORVVPredictedproteinOS=Hordeumvulgaresubsp.vulgarePE=2S…	tr|M0X5B5|M0X5B5_HORVVUncharacterizedproteinOS=Hordeumvulgaresubsp.vulgarePE=4SV=1;tr|F2CR80|F2CR80_HORVVPredictedproteinOS=Hordeumvulgaresubsp.vulgarePE=2SV=1	13;13;6;6;1	13;13;6;6;1	13;13;6;6;1	tr|M0X5B5|M0X5B5_HORVV Uncharacterized protein OS=Hordeum vulgare subsp. vulgare PE=4 SV=1;tr|F2CR80|F2CR80_HORVV Predicted protein OS=Hordeum vulgare subsp. vulgare PE=2 SV=1	5	13	13	13	6	5	5	4	10	12	10	6	5	5	4	10	12	10	6	5	5	4	10	12	10	44.5	44.5	44.5	48.861	458	458;458;338;350;175	0	73.568	By MS/MS	By MS/MS	By MS/MS	By MS/MS	By MS/MS	By MS/MS	By MS/MS	19.4	11.6	12.9	9.4
tr|P93188|P93188_HORVUNADPH-dependentHC-toxinreductaseOS=HordeumvulgarePE=2SV=1;tr|F2CR82|F2CR82_HORVVPredictedproteinOS=Hordeumvulgaresubsp.vulgarePE=2SV=1	tr|P93188|P93188_HORVUNADPH-dependentHC-toxinreductaseOS=HordeumvulgarePE=2SV=1;tr|F2CR82|F2CR82_HORVVPredictedproteinOS=Hordeumvulgaresubsp.vulgarePE=2SV=1	1;1	1;1	1;1	tr|P93188|P93188_HORVU NADPH-dependent HC-toxin reductase OS=Hordeum vulgare PE=2 SV=1;tr|F2CR82|F2CR82_HORVV Predicted protein OS=Hordeum vulgare subsp. vulgare PE=2 SV=1	2	1	1	1	1	0	0	0	0	0	1	1	0	0	0	0	0	1	1	0	0	0	0	0	1	3	3	3	38.797	362	362;363	0.0018403	2.1264	By MS/MS						By MS/MS	3	0	0	0
tr|F2E1J6|F2E1J6_HORVVPredictedproteinOS=Hordeumvulgaresubsp.vulgarePE=2SV=1;tr|F2CR87|F2CR87_HORVVPredictedproteinOS=Hordeumvulgaresubsp.vulgarePE=2SV=1;tr|M0UUM3|M0UUM3_HORVVUncharacterizedproteinOS=Hordeumvulgaresubsp.vulgarePE=4SV=1	tr|F2E1J6|F2E1J6_HORVVPredictedproteinOS=Hordeumvulgaresubsp.vulgarePE=2SV=1;tr|F2CR87|F2CR87_HORVVPredictedproteinOS=Hordeumvulgaresubsp.vulgarePE=2SV=1	18;18;5	18;18;5	17;17;5	tr|F2E1J6|F2E1J6_HORVV Predicted protein OS=Hordeum vulgare subsp. vulgare PE=2 SV=1;tr|F2CR87|F2CR87_HORVV Predicted protein OS=Hordeum vulgare subsp. vulgare PE=2 SV=1	3	18	18	17	7	7	1	8	8	14	12	7	7	1	8	8	14	12	6	7	1	7	7	13	11	39.4	39.4	37.1	85.951	782	782;782;217	0	197.4	By MS/MS	By MS/MS	By MS/MS	By MS/MS	By MS/MS	By MS/MS	By MS/MS	14.7	14.7	2.6	17
tr|F2E8C5|F2E8C5_HORVVPredictedproteinOS=Hordeumvulgaresubsp.vulgarePE=2SV=1;tr|F2CR89|F2CR89_HORVVPredictedproteinOS=Hordeumvulgaresubsp.vulgarePE=2SV=1;tr|F2D4X9|F2D4X9_HORVVPredictedproteinOS=Hordeumvulgaresubsp.vulgarePE=2SV=1;tr|M0V2D0|M0V2D0_HORVVUncharacterizedproteinOS=Hordeumvulgaresubsp.vulgarePE=4SV=1	tr|F2E8C5|F2E8C5_HORVVPredictedproteinOS=Hordeumvulgaresubsp.vulgarePE=2SV=1;tr|F2CR89|F2CR89_HORVVPredictedproteinOS=Hordeumvulgaresubsp.vulgarePE=2SV=1;tr|F2D4X9|F2D4X9_HORVVPredictedproteinOS=Hordeumvulgaresubsp.vulgarePE=2SV=1;tr|M0V2D0|M0V2D0_HORVVUncharacterizedproteinOS=Hordeumvulgaresubsp.vulgarePE=4SV=1	6;6;4;3	6;6;4;3	6;6;4;3	tr|F2E8C5|F2E8C5_HORVV Predicted protein OS=Hordeum vulgare subsp. vulgare PE=2 SV=1;tr|F2CR89|F2CR89_HORVV Predicted protein OS=Hordeum vulgare subsp. vulgare PE=2 SV=1;tr|F2D4X9|F2D4X9_HORVV Predicted protein OS=Hordeum vulgare subsp. vulgare PE=2 SV=1;t	4	6	6	6	0	0	0	0	1	4	4	0	0	0	0	1	4	4	0	0	0	0	1	4	4	25	25	25	40.988	388	388;388;329;230	0	6.4874					By MS/MS	By MS/MS	By MS/MS	0	0	0	0
tr|F2CR90|F2CR90_HORVVPredictedproteinOS=Hordeumvulgaresubsp.vulgarePE=2SV=1	tr|F2CR90|F2CR90_HORVVPredictedproteinOS=Hordeumvulgaresubsp.vulgarePE=2SV=1	8	8	2	tr|F2CR90|F2CR90_HORVV Predicted protein OS=Hordeum vulgare subsp. vulgare PE=2 SV=1	1	8	8	2	5	4	4	3	8	7	8	5	4	4	3	8	7	8	1	1	1	1	2	2	2	85.7	85.7	14.3	16.872	175	175	0	193.38	By MS/MS	By MS/MS	By MS/MS	By MS/MS	By MS/MS	By MS/MS	By MS/MS	55.4	47.4	47.4	41.7
tr|M0Y290|M0Y290_HORVVUncharacterizedproteinOS=Hordeumvulgaresubsp.vulgarePE=4SV=1;tr|F2CR92|F2CR92_HORVVPredictedproteinOS=Hordeumvulgaresubsp.vulgarePE=2SV=1;tr|F2D528|F2D528_HORVVPredictedprotein(Fragment)OS=Hordeumvulgaresubsp.vulgarePE=2SV=1	tr|M0Y290|M0Y290_HORVVUncharacterizedproteinOS=Hordeumvulgaresubsp.vulgarePE=4SV=1;tr|F2CR92|F2CR92_HORVVPredictedproteinOS=Hordeumvulgaresubsp.vulgarePE=2SV=1	4;4;1	4;4;1	4;4;1	tr|M0Y290|M0Y290_HORVV Uncharacterized protein OS=Hordeum vulgare subsp. vulgare PE=4 SV=1;tr|F2CR92|F2CR92_HORVV Predicted protein OS=Hordeum vulgare subsp. vulgare PE=2 SV=1	3	4	4	4	0	0	1	0	3	4	3	0	0	1	0	3	4	3	0	0	1	0	3	4	3	18.5	18.5	18.5	28.098	249	249;286;239	0	44.843			By MS/MS		By MS/MS	By MS/MS	By MS/MS	0	0	5.6	0
tr|F2CRA1|F2CRA1_HORVVPredictedproteinOS=Hordeumvulgaresubsp.vulgarePE=2SV=1;tr|A5CFZ4|A5CFZ4_HORVVTubulinfoldingcofactorB(Fragment)OS=Hordeumvulgaresubsp.vulgareGN=tfcBPE=2SV=1	tr|F2CRA1|F2CRA1_HORVVPredictedproteinOS=Hordeumvulgaresubsp.vulgarePE=2SV=1	7;3	7;3	7;3	tr|F2CRA1|F2CRA1_HORVV Predicted protein OS=Hordeum vulgare subsp. vulgare PE=2 SV=1	2	7	7	7	3	2	2	4	2	6	6	3	2	2	4	2	6	6	3	2	2	4	2	6	6	43.6	43.6	43.6	26.709	241	241;232	0	41.504	By MS/MS	By MS/MS	By MS/MS	By MS/MS	By MS/MS	By MS/MS	By MS/MS	21.2	8.7	10.8	27.4
tr|F2CRA2|F2CRA2_HORVVPredictedprotein(Fragment)OS=Hordeumvulgaresubsp.vulgarePE=2SV=1;tr|F2EDR4|F2EDR4_HORVVPredictedprotein(Fragment)OS=Hordeumvulgaresubsp.vulgarePE=2SV=1;tr|M0ZEL1|M0ZEL1_HORVVUncharacterizedproteinOS=Hordeumvulgaresubsp.vulgarePE=4SV=1	tr|F2CRA2|F2CRA2_HORVVPredictedprotein(Fragment)OS=Hordeumvulgaresubsp.vulgarePE=2SV=1;tr|F2EDR4|F2EDR4_HORVVPredictedprotein(Fragment)OS=Hordeumvulgaresubsp.vulgarePE=2SV=1	9;8;2	9;8;2	9;8;2	tr|F2CRA2|F2CRA2_HORVV Predicted protein (Fragment) OS=Hordeum vulgare subsp. vulgare PE=2 SV=1;tr|F2EDR4|F2EDR4_HORVV Predicted protein (Fragment) OS=Hordeum vulgare subsp. vulgare PE=2 SV=1	3	9	9	9	2	1	3	2	1	9	7	2	1	3	2	1	9	7	2	1	3	2	1	9	7	30	30	30	45.121	426	426;395;118	0	28.795	By MS/MS	By MS/MS	By MS/MS	By MS/MS	By MS/MS	By MS/MS	By MS/MS	5.2	2.6	10.8	5.2
tr|M0VG01|M0VG01_HORVVUncharacterizedproteinOS=Hordeumvulgaresubsp.vulgarePE=4SV=1;tr|O81987|O81987_HORVUCp31AHvproteinOS=HordeumvulgarePE=2SV=1;tr|M0VG02|M0VG02_HORVVUncharacterizedproteinOS=Hordeumvulgaresubsp.vulgarePE=4SV=1;tr|F2CRA3|F2CRA3_HORVVPredictedproteinOS=Hordeumvulgaresubsp.vulgarePE=2SV=1	tr|M0VG01|M0VG01_HORVVUncharacterizedproteinOS=Hordeumvulgaresubsp.vulgarePE=4SV=1;tr|O81987|O81987_HORVUCp31AHvproteinOS=HordeumvulgarePE=2SV=1;tr|M0VG02|M0VG02_HORVVUncharacterizedproteinOS=Hordeumvulgaresubsp.vulgarePE=4SV=1;tr|F2CRA3|F2CRA3_HORVVPredictedproteinOS=Hordeumvulgaresubsp.vulgarePE=2SV=1	6;6;6;6	5;5;5;5	5;5;5;5	tr|M0VG01|M0VG01_HORVV Uncharacterized protein OS=Hordeum vulgare subsp. vulgare PE=4 SV=1;tr|O81987|O81987_HORVU Cp31AHv protein OS=Hordeum vulgare PE=2 SV=1;tr|M0VG02|M0VG02_HORVV Uncharacterized protein OS=Hordeum vulgare subsp. vulgare PE=4 SV=1;tr|F2C	4	6	5	5	3	2	2	3	4	6	6	2	1	1	2	3	5	5	2	1	1	2	3	5	5	51	43.9	43.9	21.95	198	198;294;294;294	0	27.491	By MS/MS	By MS/MS	By MS/MS	By MS/MS	By MS/MS	By MS/MS	By MS/MS	24.2	14.1	14.1	19.2
tr|F2CRB3|F2CRB3_HORVVPredictedproteinOS=Hordeumvulgaresubsp.vulgarePE=2SV=1	tr|F2CRB3|F2CRB3_HORVVPredictedproteinOS=Hordeumvulgaresubsp.vulgarePE=2SV=1	11	11	5	tr|F2CRB3|F2CRB3_HORVV Predicted protein OS=Hordeum vulgare subsp. vulgare PE=2 SV=1	1	11	11	5	4	0	2	2	8	8	10	4	0	2	2	8	8	10	2	0	0	1	3	3	5	63.1	63.1	32	22.503	203	203	0	58.903	By MS/MS		By MS/MS	By MS/MS	By MS/MS	By MS/MS	By MS/MS	33	0	8.9	12.8
tr|F2CRB4|F2CRB4_HORVVEukaryotictranslationinitiationfactor3subunitIOS=Hordeumvulgaresubsp.vulgarePE=2SV=1	tr|F2CRB4|F2CRB4_HORVVEukaryotictranslationinitiationfactor3subunitIOS=Hordeumvulgaresubsp.vulgarePE=2SV=1	12	12	12	tr|F2CRB4|F2CRB4_HORVV Eukaryotic translation initiation factor 3 subunit I OS=Hordeum vulgare subsp. vulgare PE=2 SV=1	1	12	12	12	6	7	7	7	8	11	11	6	7	7	7	8	11	11	6	7	7	7	8	11	11	53.4	53.4	53.4	36.182	326	326	0	140.04	By MS/MS	By MS/MS	By MS/MS	By MS/MS	By MS/MS	By MS/MS	By MS/MS	25.5	28.5	27.9	28.5
tr|M0W877|M0W877_HORVVChlorophylla-bbindingprotein,chloroplasticOS=Hordeumvulgaresubsp.vulgarePE=3SV=1;tr|Q9LKC7|Q9LKC7_HORVUChlorophylla-bbindingprotein,chloroplastic(Fragment)OS=HordeumvulgareGN=Lhca4PE=2SV=1;tr|F2CRC1|F2CRC1_HORVVChlorophylla-bbindingprotein,chloroplasticOS=Hordeumvulgaresubsp.vulgarePE=2SV=1	tr|M0W877|M0W877_HORVVChlorophylla-bbindingprotein,chloroplasticOS=Hordeumvulgaresubsp.vulgarePE=3SV=1;tr|Q9LKC7|Q9LKC7_HORVUChlorophylla-bbindingprotein,chloroplastic(Fragment)OS=HordeumvulgareGN=Lhca4PE=2SV=1;tr|F2CRC1|F2CRC1_HORVVChlorophylla-bbindingprotein,chloroplasticOS=Hordeumvulgaresubsp.vulgarePE=2SV=1	1;1;1	1;1;1	1;1;1	tr|M0W877|M0W877_HORVV Chlorophyll a-b binding protein, chloroplastic OS=Hordeum vulgare subsp. vulgare PE=3 SV=1;tr|Q9LKC7|Q9LKC7_HORVU Chlorophyll a-b binding protein, chloroplastic (Fragment) OS=Hordeum vulgare GN=Lhca4 PE=2 SV=1;tr|F2CRC1|F2CRC1_HORVV	3	1	1	1	0	0	0	0	0	1	1	0	0	0	0	0	1	1	0	0	0	0	0	1	1	8.1	8.1	8.1	19.117	172	172;228;245	0.0028774	1.777						By MS/MS	By MS/MS	0	0	0	0
tr|M0VAG2|M0VAG2_HORVVUncharacterizedproteinOS=Hordeumvulgaresubsp.vulgarePE=4SV=1;tr|F2D4E6|F2D4E6_HORVVUroporphyrinogendecarboxylaseOS=Hordeumvulgaresubsp.vulgarePE=2SV=1;tr|F2CV68|F2CV68_HORVVUroporphyrinogendecarboxylaseOS=Hordeumvulgaresubsp.vulgarePE=2SV=1;tr|F2CRC5|F2CRC5_HORVVUroporphyrinogendecarboxylaseOS=Hordeumvulgaresubsp.vulgarePE=2SV=1	tr|M0VAG2|M0VAG2_HORVVUncharacterizedproteinOS=Hordeumvulgaresubsp.vulgarePE=4SV=1;tr|F2D4E6|F2D4E6_HORVVUroporphyrinogendecarboxylaseOS=Hordeumvulgaresubsp.vulgarePE=2SV=1;tr|F2CV68|F2CV68_HORVVUroporphyrinogendecarboxylaseOS=Hordeumvulgaresubsp.vulgarePE=2SV=1;tr|F2CRC5|F2CRC5_HORVVUroporphyrinogendecarboxylaseOS=Hordeumvulgaresubsp.vulgarePE=2SV=1	1;1;1;1	1;1;1;1	1;1;1;1	tr|M0VAG2|M0VAG2_HORVV Uncharacterized protein OS=Hordeum vulgare subsp. vulgare PE=4 SV=1;tr|F2D4E6|F2D4E6_HORVV Uroporphyrinogen decarboxylase OS=Hordeum vulgare subsp. vulgare PE=2 SV=1;tr|F2CV68|F2CV68_HORVV Uroporphyrinogen decarboxylase OS=Hordeum vu	4	1	1	1	1	0	0	0	0	0	0	1	0	0	0	0	0	0	1	0	0	0	0	0	0	8.6	8.6	8.6	37.573	338	338;403;403;403	0	33.832	By MS/MS							8.6	0	0	0
tr|F2CRD3|F2CRD3_HORVVPredictedprotein(Fragment)OS=Hordeumvulgaresubsp.vulgarePE=2SV=1	tr|F2CRD3|F2CRD3_HORVVPredictedprotein(Fragment)OS=Hordeumvulgaresubsp.vulgarePE=2SV=1	13	13	3	tr|F2CRD3|F2CRD3_HORVV Predicted protein (Fragment) OS=Hordeum vulgare subsp. vulgare PE=2 SV=1	1	13	13	3	9	5	4	2	12	10	7	9	5	4	2	12	10	7	3	1	2	1	3	3	3	34.1	34.1	8.5	53.92	493	493	0	89.36	By MS/MS	By MS/MS	By MS/MS	By MS/MS	By MS/MS	By MS/MS	By MS/MS	23.9	13.8	12	6.1
tr|F2CRD8|F2CRD8_HORVVReticulon-likeproteinOS=Hordeumvulgaresubsp.vulgarePE=2SV=1	tr|F2CRD8|F2CRD8_HORVVReticulon-likeproteinOS=Hordeumvulgaresubsp.vulgarePE=2SV=1	3	3	3	tr|F2CRD8|F2CRD8_HORVV Reticulon-like protein OS=Hordeum vulgare subsp. vulgare PE=2 SV=1	1	3	3	3	0	0	0	0	0	2	2	0	0	0	0	0	2	2	0	0	0	0	0	2	2	21.6	21.6	21.6	21.798	199	199	0	3.6954						By MS/MS	By MS/MS	0	0	0	0
tr|M0ZCR9|M0ZCR9_HORVVUncharacterizedproteinOS=Hordeumvulgaresubsp.vulgarePE=3SV=1;tr|F2CRE1|F2CRE1_HORVVPredictedproteinOS=Hordeumvulgaresubsp.vulgarePE=2SV=1	tr|M0ZCR9|M0ZCR9_HORVVUncharacterizedproteinOS=Hordeumvulgaresubsp.vulgarePE=3SV=1;tr|F2CRE1|F2CRE1_HORVVPredictedproteinOS=Hordeumvulgaresubsp.vulgarePE=2SV=1	1;1	1;1	1;1	tr|M0ZCR9|M0ZCR9_HORVV Uncharacterized protein OS=Hordeum vulgare subsp. vulgare PE=3 SV=1;tr|F2CRE1|F2CRE1_HORVV Predicted protein OS=Hordeum vulgare subsp. vulgare PE=2 SV=1	2	1	1	1	0	0	1	0	0	1	1	0	0	1	0	0	1	1	0	0	1	0	0	1	1	4.5	4.5	4.5	28.165	264	264;264	0.00071702	2.5098			By MS/MS			By MS/MS	By MS/MS	0	0	4.5	0
tr|F2CRE3|F2CRE3_HORVVCation-transportingATPaseOS=Hordeumvulgaresubsp.vulgarePE=2SV=1;tr|M0X3E7|M0X3E7_HORVVCation-transportingATPaseOS=Hordeumvulgaresubsp.vulgarePE=3SV=1	tr|F2CRE3|F2CRE3_HORVVCation-transportingATPaseOS=Hordeumvulgaresubsp.vulgarePE=2SV=1	5;2	5;2	5;2	tr|F2CRE3|F2CRE3_HORVV Cation-transporting ATPase OS=Hordeum vulgare subsp. vulgare PE=2 SV=1	2	5	5	5	0	3	0	2	0	3	3	0	3	0	2	0	3	3	0	3	0	2	0	3	3	5.3	5.3	5.3	131.32	1174	1174;756	0	5.748		By MS/MS		By MS/MS		By MS/MS	By MS/MS	0	2.8	0	1.8
tr|F2CRF1|F2CRF1_HORVVPredictedproteinOS=Hordeumvulgaresubsp.vulgarePE=2SV=1;sp|P29305|1433A_HORVU14-3-3-likeproteinAOS=HordeumvulgarePE=2SV=1;tr|M0YH86|M0YH86_HORVVUncharacterizedproteinOS=Hordeumvulgaresubsp.vulgarePE=3SV=1;tr|M0YH88|M0YH88_HORVVUncharacterizedproteinOS=Hordeumvulgaresubsp.vulgarePE=3SV=1;tr|F2E4I1|F2E4I1_HORVVPredictedproteinOS=Hordeumvulgaresubsp.vulgarePE=2SV=1	tr|F2CRF1|F2CRF1_HORVVPredictedproteinOS=Hordeumvulgaresubsp.vulgarePE=2SV=1;sp|P29305|1433A_HORVU14-3-3-likeproteinAOS=HordeumvulgarePE=2SV=1;tr|M0YH86|M0YH86_HORVVUncharacterizedproteinOS=Hordeumvulgaresubsp.vulgarePE=3SV=1	19;18;15;5;4	19;18;15;5;4	11;10;8;3;0	tr|F2CRF1|F2CRF1_HORVV Predicted protein OS=Hordeum vulgare subsp. vulgare PE=2 SV=1;sp|P29305|1433A_HORVU 14-3-3-like protein A OS=Hordeum vulgare PE=2 SV=1;tr|M0YH86|M0YH86_HORVV Uncharacterized protein OS=Hordeum vulgare subsp. vulgare PE=3 SV=1	5	19	19	11	11	14	16	14	15	18	16	11	14	16	14	15	18	16	8	10	11	10	9	10	10	74.3	74.3	53.6	29.265	261	261;262;214;112;258	0	323.31	By MS/MS	By MS/MS	By MS/MS	By MS/MS	By MS/MS	By MS/MS	By MS/MS	50.2	62.8	67	60.2
tr|M0Z2R4|M0Z2R4_HORVVUncharacterizedproteinOS=Hordeumvulgaresubsp.vulgarePE=4SV=1;tr|M0Z2R6|M0Z2R6_HORVVUncharacterizedproteinOS=Hordeumvulgaresubsp.vulgarePE=4SV=1;tr|F2D5Z5|F2D5Z5_HORVVPredictedprotein(Fragment)OS=Hordeumvulgaresubsp.vulgarePE=2SV=1;tr|F2CRF7|F2CRF7_HORVVPredictedproteinOS=Hordeumvulgaresubsp.vulgarePE=2SV=1	tr|M0Z2R4|M0Z2R4_HORVVUncharacterizedproteinOS=Hordeumvulgaresubsp.vulgarePE=4SV=1;tr|M0Z2R6|M0Z2R6_HORVVUncharacterizedproteinOS=Hordeumvulgaresubsp.vulgarePE=4SV=1;tr|F2D5Z5|F2D5Z5_HORVVPredictedprotein(Fragment)OS=Hordeumvulgaresubsp.vulgarePE=2SV=1;tr|F2CRF7|F2CRF7_HORVVPredictedproteinOS=Hordeumvulgaresubsp.vulgarePE=2SV=1	2;2;2;2	2;2;2;2	2;2;2;2	tr|M0Z2R4|M0Z2R4_HORVV Uncharacterized protein OS=Hordeum vulgare subsp. vulgare PE=4 SV=1;tr|M0Z2R6|M0Z2R6_HORVV Uncharacterized protein OS=Hordeum vulgare subsp. vulgare PE=4 SV=1;tr|F2D5Z5|F2D5Z5_HORVV Predicted protein (Fragment) OS=Hordeum vulgare sub	4	2	2	2	0	0	0	0	0	2	1	0	0	0	0	0	2	1	0	0	0	0	0	2	1	58.2	58.2	58.2	9.9267	91	91;110;113;130	0	47.205						By MS/MS	By MS/MS	0	0	0	0
tr|F2CRG7|F2CRG7_HORVVPredictedproteinOS=Hordeumvulgaresubsp.vulgarePE=2SV=1	tr|F2CRG7|F2CRG7_HORVVPredictedproteinOS=Hordeumvulgaresubsp.vulgarePE=2SV=1	9	9	9	tr|F2CRG7|F2CRG7_HORVV Predicted protein OS=Hordeum vulgare subsp. vulgare PE=2 SV=1	1	9	9	9	4	1	1	1	5	8	6	4	1	1	1	5	8	6	4	1	1	1	5	8	6	25.3	25.3	25.3	52.406	475	475	0	23.164	By MS/MS	By MS/MS	By MS/MS	By MS/MS	By MS/MS	By MS/MS	By MS/MS	9.1	2.1	3.6	2.7
tr|F2E6N3|F2E6N3_HORVVPredictedproteinOS=Hordeumvulgaresubsp.vulgarePE=2SV=1;tr|F2E4P0|F2E4P0_HORVVPredictedproteinOS=Hordeumvulgaresubsp.vulgarePE=2SV=1;tr|F2DFS2|F2DFS2_HORVVPredictedproteinOS=Hordeumvulgaresubsp.vulgarePE=2SV=1;tr|F2CRG8|F2CRG8_HORVVPredictedproteinOS=Hordeumvulgaresubsp.vulgarePE=2SV=1	tr|F2E6N3|F2E6N3_HORVVPredictedproteinOS=Hordeumvulgaresubsp.vulgarePE=2SV=1;tr|F2E4P0|F2E4P0_HORVVPredictedproteinOS=Hordeumvulgaresubsp.vulgarePE=2SV=1;tr|F2DFS2|F2DFS2_HORVVPredictedproteinOS=Hordeumvulgaresubsp.vulgarePE=2SV=1;tr|F2CRG8|F2CRG8_HORVVPredictedproteinOS=Hordeumvulgaresubsp.vulgarePE=2SV=1	6;6;6;6	6;6;6;6	5;5;5;5	tr|F2E6N3|F2E6N3_HORVV Predicted protein OS=Hordeum vulgare subsp. vulgare PE=2 SV=1;tr|F2E4P0|F2E4P0_HORVV Predicted protein OS=Hordeum vulgare subsp. vulgare PE=2 SV=1;tr|F2DFS2|F2DFS2_HORVV Predicted protein OS=Hordeum vulgare subsp. vulgare PE=2 SV=1;t	4	6	6	5	4	1	1	0	2	3	2	4	1	1	0	2	3	2	3	1	0	0	1	2	1	13.2	13.2	11.6	64.684	576	576;576;576;576	0	22.822	By MS/MS	By MS/MS	By MS/MS		By MS/MS	By MS/MS	By MS/MS	8.9	3	1.6	0
tr|M0UR42|M0UR42_HORVVUncharacterizedproteinOS=Hordeumvulgaresubsp.vulgarePE=4SV=1;tr|F2CRH0|F2CRH0_HORVVPredictedproteinOS=Hordeumvulgaresubsp.vulgarePE=2SV=1;tr|F2DKY2|F2DKY2_HORVVPredictedproteinOS=Hordeumvulgaresubsp.vulgarePE=2SV=1	tr|M0UR42|M0UR42_HORVVUncharacterizedproteinOS=Hordeumvulgaresubsp.vulgarePE=4SV=1;tr|F2CRH0|F2CRH0_HORVVPredictedproteinOS=Hordeumvulgaresubsp.vulgarePE=2SV=1;tr|F2DKY2|F2DKY2_HORVVPredictedproteinOS=Hordeumvulgaresubsp.vulgarePE=2SV=1	4;4;4	4;4;4	4;4;4	tr|M0UR42|M0UR42_HORVV Uncharacterized protein OS=Hordeum vulgare subsp. vulgare PE=4 SV=1;tr|F2CRH0|F2CRH0_HORVV Predicted protein OS=Hordeum vulgare subsp. vulgare PE=2 SV=1;tr|F2DKY2|F2DKY2_HORVV Predicted protein OS=Hordeum vulgare subsp. vulgare PE=2	3	4	4	4	0	0	0	0	1	3	2	0	0	0	0	1	3	2	0	0	0	0	1	3	2	14.4	14.4	14.4	50.666	465	465;636;857	0	5.0853					By MS/MS	By MS/MS	By MS/MS	0	0	0	0
tr|Q6LAA4|Q6LAA4_HORVUElongationfactor1-alphaOS=HordeumvulgareGN=eF-1alphaPE=2SV=1;tr|F2CRH2|F2CRH2_HORVVElongationfactor1-alphaOS=Hordeumvulgaresubsp.vulgarePE=2SV=1;tr|A0A0U2IAL9|A0A0U2IAL9_HORVUElongationfactor1-alphaOS=HordeumvulgareGN=eEF1aPE=2SV=1;tr|M0VHX2|M0VHX2_HORVVUncharacterizedproteinOS=Hordeumvulgaresubsp.vulgarePE=4SV=1;tr|M0VS50|M0VS50_HORVVUncharacterizedproteinOS=Hordeumvulgares…	tr|Q6LAA4|Q6LAA4_HORVUElongationfactor1-alphaOS=HordeumvulgareGN=eF-1alphaPE=2SV=1;tr|F2CRH2|F2CRH2_HORVVElongationfactor1-alphaOS=Hordeumvulgaresubsp.vulgarePE=2SV=1;tr|A0A0U2IAL9|A0A0U2IAL9_HORVUElongationfactor1-alphaOS=HordeumvulgareGN=eEF1aPE=2SV=1;tr|M0VHX2|M0VHX2_HORVVUncharacterizedproteinOS=Hordeumvulgaresubsp.vulgarePE=4SV=1	26;26;25;22;9;7;6;5;4	26;26;25;22;9;7;6;5;4	1;1;1;0;1;1;1;0;1	tr|Q6LAA4|Q6LAA4_HORVU Elongation factor 1-alpha OS=Hordeum vulgare GN=eF-1alpha PE=2 SV=1;tr|F2CRH2|F2CRH2_HORVV Elongation factor 1-alpha OS=Hordeum vulgare subsp. vulgare PE=2 SV=1;tr|A0A0U2IAL9|A0A0U2IAL9_HORVU Elongation factor 1-alpha OS=Hordeum vulg	9	26	26	1	12	13	12	14	19	23	19	12	13	12	14	19	23	19	0	1	0	0	0	1	1	61.1	61.1	4.5	49.168	447	447;447;447;322;247;203;183;437;113	0	119.04	By MS/MS	By MS/MS	By MS/MS	By MS/MS	By MS/MS	By MS/MS	By MS/MS	34.5	39.4	34.5	41.2
tr|M0VXZ4|M0VXZ4_HORVVUncharacterizedproteinOS=Hordeumvulgaresubsp.vulgarePE=4SV=1;tr|F2CRH4|F2CRH4_HORVVPredictedproteinOS=Hordeumvulgaresubsp.vulgarePE=2SV=1;tr|M0UGI6|M0UGI6_HORVVUncharacterizedproteinOS=Hordeumvulgaresubsp.vulgarePE=4SV=1;tr|M0YTH1|M0YTH1_HORVVUncharacterizedproteinOS=Hordeumvulgaresubsp.vulgarePE=4SV=1;tr|M0YTH0|M0YTH0_HORVVUncharacterizedproteinOS=Hordeumvulgaresubsp.vulgar…	tr|M0VXZ4|M0VXZ4_HORVVUncharacterizedproteinOS=Hordeumvulgaresubsp.vulgarePE=4SV=1;tr|F2CRH4|F2CRH4_HORVVPredictedproteinOS=Hordeumvulgaresubsp.vulgarePE=2SV=1;tr|M0UGI6|M0UGI6_HORVVUncharacterizedproteinOS=Hordeumvulgaresubsp.vulgarePE=4SV=1;tr|M0YTH1|M0YTH1_HORVVUncharacterizedproteinOS=Hordeumvulgaresubsp.vulgarePE=4SV=1;tr|M0YTH0|M0YTH0_HORVVUncharacterizedproteinOS=Hordeumvulgaresubsp.vulgar…	2;2;1;1;1;1;1;1	2;2;1;1;1;1;1;1	2;2;1;1;1;1;1;1	tr|M0VXZ4|M0VXZ4_HORVV Uncharacterized protein OS=Hordeum vulgare subsp. vulgare PE=4 SV=1;tr|F2CRH4|F2CRH4_HORVV Predicted protein OS=Hordeum vulgare subsp. vulgare PE=2 SV=1;tr|M0UGI6|M0UGI6_HORVV Uncharacterized protein OS=Hordeum vulgare subsp. vulgare	8	2	2	2	1	0	0	1	0	1	0	1	0	0	1	0	1	0	1	0	0	1	0	1	0	5.6	5.6	5.6	52.793	483	483;536;69;306;334;528;529;530	0	5.5185	By MS/MS			By MS/MS		By MS/MS		2.7	0	0	2.9
tr|F2CRH6|F2CRH6_HORVVPredictedproteinOS=Hordeumvulgaresubsp.vulgarePE=2SV=1;tr|M0W2D5|M0W2D5_HORVVUncharacterizedproteinOS=Hordeumvulgaresubsp.vulgarePE=4SV=1;tr|M0WNR7|M0WNR7_HORVVUncharacterizedproteinOS=Hordeumvulgaresubsp.vulgarePE=4SV=1	tr|F2CRH6|F2CRH6_HORVVPredictedproteinOS=Hordeumvulgaresubsp.vulgarePE=2SV=1;tr|M0W2D5|M0W2D5_HORVVUncharacterizedproteinOS=Hordeumvulgaresubsp.vulgarePE=4SV=1;tr|M0WNR7|M0WNR7_HORVVUncharacterizedproteinOS=Hordeumvulgaresubsp.vulgarePE=4SV=1	2;1;1	2;1;1	2;1;1	tr|F2CRH6|F2CRH6_HORVV Predicted protein OS=Hordeum vulgare subsp. vulgare PE=2 SV=1;tr|M0W2D5|M0W2D5_HORVV Uncharacterized protein OS=Hordeum vulgare subsp. vulgare PE=4 SV=1;tr|M0WNR7|M0WNR7_HORVV Uncharacterized protein OS=Hordeum vulgare subsp. vulgare	3	2	2	2	0	0	0	0	0	2	0	0	0	0	0	0	2	0	0	0	0	0	0	2	0	34.4	34.4	34.4	10.737	93	93;48;68	0	3.4586						By MS/MS		0	0	0	0
tr|Q0KKA5|Q0KKA5_HORVUCaseinkinaseIIalphaOS=HordeumvulgareGN=Hvck2aPE=2SV=1;tr|M0WZZ0|M0WZZ0_HORVVUncharacterizedproteinOS=Hordeumvulgaresubsp.vulgarePE=3SV=1;tr|F2CRI0|F2CRI0_HORVVPredictedproteinOS=Hordeumvulgaresubsp.vulgarePE=2SV=1;tr|F2CR76|F2CR76_HORVVPredictedproteinOS=Hordeumvulgaresubsp.vulgarePE=2SV=1	tr|Q0KKA5|Q0KKA5_HORVUCaseinkinaseIIalphaOS=HordeumvulgareGN=Hvck2aPE=2SV=1;tr|M0WZZ0|M0WZZ0_HORVVUncharacterizedproteinOS=Hordeumvulgaresubsp.vulgarePE=3SV=1;tr|F2CRI0|F2CRI0_HORVVPredictedproteinOS=Hordeumvulgaresubsp.vulgarePE=2SV=1;tr|F2CR76|F2CR76_HORVVPredictedproteinOS=Hordeumvulgaresubsp.vulgarePE=2SV=1	8;8;8;5	4;4;4;3	4;4;4;3	tr|Q0KKA5|Q0KKA5_HORVU Casein kinase II alpha OS=Hordeum vulgare GN=Hvck2a PE=2 SV=1;tr|M0WZZ0|M0WZZ0_HORVV Uncharacterized protein OS=Hordeum vulgare subsp. vulgare PE=3 SV=1;tr|F2CRI0|F2CRI0_HORVV Predicted protein OS=Hordeum vulgare subsp. vulgare PE=2	4	8	4	4	2	3	1	1	2	7	2	0	1	0	0	0	3	0	0	1	0	0	0	3	0	29.1	13.1	13.1	43.972	382	382;382;382;246	0	9.7948	By matching	By MS/MS	By matching	By matching	By matching	By MS/MS	By matching	6.8	10.5	5.2	5.2
tr|F2CRI1|F2CRI1_HORVVDihydrolipoyldehydrogenaseOS=Hordeumvulgaresubsp.vulgarePE=2SV=1;tr|M0VUE2|M0VUE2_HORVVUncharacterizedproteinOS=Hordeumvulgaresubsp.vulgarePE=4SV=1;tr|M0VUE0|M0VUE0_HORVVUncharacterizedproteinOS=Hordeumvulgaresubsp.vulgarePE=4SV=1	tr|F2CRI1|F2CRI1_HORVVDihydrolipoyldehydrogenaseOS=Hordeumvulgaresubsp.vulgarePE=2SV=1;tr|M0VUE2|M0VUE2_HORVVUncharacterizedproteinOS=Hordeumvulgaresubsp.vulgarePE=4SV=1;tr|M0VUE0|M0VUE0_HORVVUncharacterizedproteinOS=Hordeumvulgaresubsp.vulgarePE=4SV=1	16;11;11	16;11;11	16;11;11	tr|F2CRI1|F2CRI1_HORVV Dihydrolipoyl dehydrogenase OS=Hordeum vulgare subsp. vulgare PE=2 SV=1;tr|M0VUE2|M0VUE2_HORVV Uncharacterized protein OS=Hordeum vulgare subsp. vulgare PE=4 SV=1;tr|M0VUE0|M0VUE0_HORVV Uncharacterized protein OS=Hordeum vulgare subs	3	16	16	16	7	7	5	4	13	15	13	7	7	5	4	13	15	13	7	7	5	4	13	15	13	37.2	37.2	37.2	59.018	564	564;390;394	0	178.65	By MS/MS	By MS/MS	By MS/MS	By MS/MS	By MS/MS	By MS/MS	By MS/MS	18.3	17.2	12.8	9.2
tr|F2CRI6|F2CRI6_HORVVPredictedproteinOS=Hordeumvulgaresubsp.vulgarePE=2SV=1;tr|M0Y6V1|M0Y6V1_HORVVUncharacterizedproteinOS=Hordeumvulgaresubsp.vulgarePE=4SV=1	tr|F2CRI6|F2CRI6_HORVVPredictedproteinOS=Hordeumvulgaresubsp.vulgarePE=2SV=1	14;2	14;2	8;1	tr|F2CRI6|F2CRI6_HORVV Predicted protein OS=Hordeum vulgare subsp. vulgare PE=2 SV=1	2	14	14	8	9	7	3	6	5	10	11	9	7	3	6	5	10	11	3	1	0	2	1	5	6	40.5	40.5	23.5	44.783	395	395;97	0	91.385	By MS/MS	By MS/MS	By MS/MS	By MS/MS	By MS/MS	By MS/MS	By MS/MS	25.8	19.5	8.6	17.2
tr|M0Y5E7|M0Y5E7_HORVVUncharacterizedproteinOS=Hordeumvulgaresubsp.vulgarePE=4SV=1;tr|M0Y5E5|M0Y5E5_HORVVUncharacterizedproteinOS=Hordeumvulgaresubsp.vulgarePE=4SV=1;tr|F2CRI7|F2CRI7_HORVVTranscriptionandmRNAexportfactorSUS1OS=Hordeumvulgaresubsp.vulgareGN=SUS1PE=2SV=1;tr|M0Y5E2|M0Y5E2_HORVVUncharacterizedproteinOS=Hordeumvulgaresubsp.vulgarePE=4SV=1	tr|M0Y5E7|M0Y5E7_HORVVUncharacterizedproteinOS=Hordeumvulgaresubsp.vulgarePE=4SV=1;tr|M0Y5E5|M0Y5E5_HORVVUncharacterizedproteinOS=Hordeumvulgaresubsp.vulgarePE=4SV=1;tr|F2CRI7|F2CRI7_HORVVTranscriptionandmRNAexportfactorSUS1OS=Hordeumvulgaresubsp.vulgareGN=SUS1PE=2SV=1;tr|M0Y5E2|M0Y5E2_HORVVUncharacterizedproteinOS=Hordeumvulgaresubsp.vulgarePE=4SV=1	1;1;1;1	1;1;1;1	1;1;1;1	tr|M0Y5E7|M0Y5E7_HORVV Uncharacterized protein OS=Hordeum vulgare subsp. vulgare PE=4 SV=1;tr|M0Y5E5|M0Y5E5_HORVV Uncharacterized protein OS=Hordeum vulgare subsp. vulgare PE=4 SV=1;tr|F2CRI7|F2CRI7_HORVV Transcription and mRNA export factor SUS1 OS=Hordeu	4	1	1	1	0	0	0	0	0	1	0	0	0	0	0	0	1	0	0	0	0	0	0	1	0	14.1	14.1	14.1	9.0541	78	78;105;117;125	0.0013928	2.2142						By MS/MS		0	0	0	0
tr|F2DBI6|F2DBI6_HORVVPredictedproteinOS=Hordeumvulgaresubsp.vulgarePE=2SV=1;tr|F2CRJ5|F2CRJ5_HORVVPredictedproteinOS=Hordeumvulgaresubsp.vulgarePE=2SV=1;tr|M0URD6|M0URD6_HORVVUncharacterizedproteinOS=Hordeumvulgaresubsp.vulgarePE=4SV=1	tr|F2DBI6|F2DBI6_HORVVPredictedproteinOS=Hordeumvulgaresubsp.vulgarePE=2SV=1;tr|F2CRJ5|F2CRJ5_HORVVPredictedproteinOS=Hordeumvulgaresubsp.vulgarePE=2SV=1;tr|M0URD6|M0URD6_HORVVUncharacterizedproteinOS=Hordeumvulgaresubsp.vulgarePE=4SV=1	6;6;5	6;6;5	6;6;5	tr|F2DBI6|F2DBI6_HORVV Predicted protein OS=Hordeum vulgare subsp. vulgare PE=2 SV=1;tr|F2CRJ5|F2CRJ5_HORVV Predicted protein OS=Hordeum vulgare subsp. vulgare PE=2 SV=1;tr|M0URD6|M0URD6_HORVV Uncharacterized protein OS=Hordeum vulgare subsp. vulgare PE=4	3	6	6	6	0	0	0	0	2	4	3	0	0	0	0	2	4	3	0	0	0	0	2	4	3	21.3	21.3	21.3	37.622	324	324;324;333	0	6.3507					By MS/MS	By MS/MS	By MS/MS	0	0	0	0
tr|F2CRK0|F2CRK0_HORVVPredictedproteinOS=Hordeumvulgaresubsp.vulgarePE=2SV=1;tr|M0XCC3|M0XCC3_HORVVUncharacterizedproteinOS=Hordeumvulgaresubsp.vulgarePE=3SV=1;tr|M0XCC4|M0XCC4_HORVVUncharacterizedproteinOS=Hordeumvulgaresubsp.vulgarePE=3SV=1;tr|M0XCC5|M0XCC5_HORVVUncharacterizedproteinOS=Hordeumvulgaresubsp.vulgarePE=3SV=1	tr|F2CRK0|F2CRK0_HORVVPredictedproteinOS=Hordeumvulgaresubsp.vulgarePE=2SV=1;tr|M0XCC3|M0XCC3_HORVVUncharacterizedproteinOS=Hordeumvulgaresubsp.vulgarePE=3SV=1;tr|M0XCC4|M0XCC4_HORVVUncharacterizedproteinOS=Hordeumvulgaresubsp.vulgarePE=3SV=1	7;5;5;2	6;4;4;2	6;4;4;2	tr|F2CRK0|F2CRK0_HORVV Predicted protein OS=Hordeum vulgare subsp. vulgare PE=2 SV=1;tr|M0XCC3|M0XCC3_HORVV Uncharacterized protein OS=Hordeum vulgare subsp. vulgare PE=3 SV=1;tr|M0XCC4|M0XCC4_HORVV Uncharacterized protein OS=Hordeum vulgare subsp. vulgare	4	7	6	6	2	1	0	0	0	0	4	2	1	0	0	0	0	3	2	1	0	0	0	0	3	13	10.2	10.2	78.416	716	716;448;541;362	0	5.6474	By MS/MS	By MS/MS					By MS/MS	2.4	1.8	0	0
tr|M0Z7W0|M0Z7W0_HORVVUncharacterizedproteinOS=Hordeumvulgaresubsp.vulgarePE=4SV=1;tr|F2CRK1|F2CRK1_HORVVPredictedproteinOS=Hordeumvulgaresubsp.vulgarePE=2SV=1;tr|M0Z7W1|M0Z7W1_HORVVUncharacterizedproteinOS=Hordeumvulgaresubsp.vulgarePE=4SV=1	tr|M0Z7W0|M0Z7W0_HORVVUncharacterizedproteinOS=Hordeumvulgaresubsp.vulgarePE=4SV=1;tr|F2CRK1|F2CRK1_HORVVPredictedproteinOS=Hordeumvulgaresubsp.vulgarePE=2SV=1	10;10;1	10;10;1	10;10;1	tr|M0Z7W0|M0Z7W0_HORVV Uncharacterized protein OS=Hordeum vulgare subsp. vulgare PE=4 SV=1;tr|F2CRK1|F2CRK1_HORVV Predicted protein OS=Hordeum vulgare subsp. vulgare PE=2 SV=1	3	10	10	10	2	4	3	4	1	7	7	2	4	3	4	1	7	7	2	4	3	4	1	7	7	71.1	71.1	71.1	24.76	232	232;328;267	0	81.762	By MS/MS	By MS/MS	By MS/MS	By MS/MS	By MS/MS	By MS/MS	By MS/MS	19.8	33.6	24.6	34.5
tr|F2CRK3|F2CRK3_HORVVPredictedproteinOS=Hordeumvulgaresubsp.vulgarePE=2SV=1	tr|F2CRK3|F2CRK3_HORVVPredictedproteinOS=Hordeumvulgaresubsp.vulgarePE=2SV=1	19	19	1	tr|F2CRK3|F2CRK3_HORVV Predicted protein OS=Hordeum vulgare subsp. vulgare PE=2 SV=1	1	19	19	1	12	7	10	8	12	18	18	12	7	10	8	12	18	18	1	1	1	1	1	1	1	71.6	71.6	4.2	41.816	377	377	0	310.7	By MS/MS	By MS/MS	By MS/MS	By MS/MS	By MS/MS	By MS/MS	By MS/MS	44.6	23.1	39	32.4
tr|M0YE52|M0YE52_HORVVUncharacterizedproteinOS=Hordeumvulgaresubsp.vulgarePE=4SV=1;tr|F2CRK4|F2CRK4_HORVVPredictedprotein(Fragment)OS=Hordeumvulgaresubsp.vulgarePE=2SV=1	tr|M0YE52|M0YE52_HORVVUncharacterizedproteinOS=Hordeumvulgaresubsp.vulgarePE=4SV=1;tr|F2CRK4|F2CRK4_HORVVPredictedprotein(Fragment)OS=Hordeumvulgaresubsp.vulgarePE=2SV=1	9;9	4;4	4;4	tr|M0YE52|M0YE52_HORVV Uncharacterized protein OS=Hordeum vulgare subsp. vulgare PE=4 SV=1;tr|F2CRK4|F2CRK4_HORVV Predicted protein (Fragment) OS=Hordeum vulgare subsp. vulgare PE=2 SV=1	2	9	4	4	3	1	3	2	4	6	7	1	0	0	0	1	2	4	1	0	0	0	1	2	4	36.9	19.8	19.8	39.152	374	374;408	0	13.948	By MS/MS	By matching	By matching	By matching	By MS/MS	By MS/MS	By MS/MS	13.1	3.2	8.8	8
tr|F2CRK6|F2CRK6_HORVVPredictedproteinOS=Hordeumvulgaresubsp.vulgarePE=2SV=1;tr|M0VFP2|M0VFP2_HORVVUncharacterizedproteinOS=Hordeumvulgaresubsp.vulgarePE=4SV=1;tr|M0VFP4|M0VFP4_HORVVUncharacterizedproteinOS=Hordeumvulgaresubsp.vulgarePE=4SV=1;tr|M0VFP5|M0VFP5_HORVVUncharacterizedproteinOS=Hordeumvulgaresubsp.vulgarePE=4SV=1	tr|F2CRK6|F2CRK6_HORVVPredictedproteinOS=Hordeumvulgaresubsp.vulgarePE=2SV=1	15;7;2;2	15;7;2;2	15;7;2;2	tr|F2CRK6|F2CRK6_HORVV Predicted protein OS=Hordeum vulgare subsp. vulgare PE=2 SV=1	4	15	15	15	1	4	5	2	2	9	9	1	4	5	2	2	9	9	1	4	5	2	2	9	9	50.6	50.6	50.6	28.758	263	263;131;57;66	0	57.862	By MS/MS	By MS/MS	By MS/MS	By MS/MS	By MS/MS	By MS/MS	By MS/MS	7.6	21.7	20.5	8.7
tr|F2CRL9|F2CRL9_HORVVPredictedproteinOS=Hordeumvulgaresubsp.vulgarePE=2SV=1;tr|F2ELA0|F2ELA0_HORVVPredictedproteinOS=Hordeumvulgaresubsp.vulgarePE=2SV=1;tr|M0VVE4|M0VVE4_HORVVUncharacterizedproteinOS=Hordeumvulgaresubsp.vulgarePE=4SV=1;tr|M0VVE5|M0VVE5_HORVVUncharacterizedproteinOS=Hordeumvulgaresubsp.vulgarePE=4SV=1	tr|F2CRL9|F2CRL9_HORVVPredictedproteinOS=Hordeumvulgaresubsp.vulgarePE=2SV=1;tr|F2ELA0|F2ELA0_HORVVPredictedproteinOS=Hordeumvulgaresubsp.vulgarePE=2SV=1;tr|M0VVE4|M0VVE4_HORVVUncharacterizedproteinOS=Hordeumvulgaresubsp.vulgarePE=4SV=1	15;14;8;2	15;14;8;2	15;14;8;2	tr|F2CRL9|F2CRL9_HORVV Predicted protein OS=Hordeum vulgare subsp. vulgare PE=2 SV=1;tr|F2ELA0|F2ELA0_HORVV Predicted protein OS=Hordeum vulgare subsp. vulgare PE=2 SV=1;tr|M0VVE4|M0VVE4_HORVV Uncharacterized protein OS=Hordeum vulgare subsp. vulgare PE=4	4	15	15	15	6	3	2	2	6	13	10	6	3	2	2	6	13	10	6	3	2	2	6	13	10	32.5	32.5	32.5	68.892	622	622;622;305;177	0	59.248	By MS/MS	By MS/MS	By MS/MS	By MS/MS	By MS/MS	By MS/MS	By MS/MS	13.8	9	6.6	6.6
tr|M0Z9W6|M0Z9W6_HORVVUncharacterizedproteinOS=Hordeumvulgaresubsp.vulgarePE=4SV=1;tr|F2CRM2|F2CRM2_HORVVPredictedproteinOS=Hordeumvulgaresubsp.vulgarePE=2SV=1	tr|M0Z9W6|M0Z9W6_HORVVUncharacterizedproteinOS=Hordeumvulgaresubsp.vulgarePE=4SV=1;tr|F2CRM2|F2CRM2_HORVVPredictedproteinOS=Hordeumvulgaresubsp.vulgarePE=2SV=1	5;5	5;5	5;5	tr|M0Z9W6|M0Z9W6_HORVV Uncharacterized protein OS=Hordeum vulgare subsp. vulgare PE=4 SV=1;tr|F2CRM2|F2CRM2_HORVV Predicted protein OS=Hordeum vulgare subsp. vulgare PE=2 SV=1	2	5	5	5	1	0	0	0	3	4	2	1	0	0	0	3	4	2	1	0	0	0	3	4	2	13.1	13.1	13.1	61.581	567	567;567	0	31.09	By MS/MS				By MS/MS	By MS/MS	By MS/MS	1.9	0	0	0
tr|F2CRM6|F2CRM6_HORVVPredictedproteinOS=Hordeumvulgaresubsp.vulgarePE=2SV=1;tr|M0VQG6|M0VQG6_HORVVUncharacterizedproteinOS=Hordeumvulgaresubsp.vulgarePE=4SV=1;tr|F2D4A2|F2D4A2_HORVVPredictedproteinOS=Hordeumvulgaresubsp.vulgarePE=2SV=1;tr|M0VQG8|M0VQG8_HORVVUncharacterizedproteinOS=Hordeumvulgaresubsp.vulgarePE=4SV=1;tr|F2DCS5|F2DCS5_HORVVPredictedprotein(Fragment)OS=Hordeumvulgaresubsp.vulgareP…	tr|F2CRM6|F2CRM6_HORVVPredictedproteinOS=Hordeumvulgaresubsp.vulgarePE=2SV=1;tr|M0VQG6|M0VQG6_HORVVUncharacterizedproteinOS=Hordeumvulgaresubsp.vulgarePE=4SV=1;tr|F2D4A2|F2D4A2_HORVVPredictedproteinOS=Hordeumvulgaresubsp.vulgarePE=2SV=1;tr|M0VQG8|M0VQG8_HORVVUncharacterizedproteinOS=Hordeumvulgaresubsp.vulgarePE=4SV=1	40;39;33;28;1	40;39;33;28;1	40;39;33;28;1	tr|F2CRM6|F2CRM6_HORVV Predicted protein OS=Hordeum vulgare subsp. vulgare PE=2 SV=1;tr|M0VQG6|M0VQG6_HORVV Uncharacterized protein OS=Hordeum vulgare subsp. vulgare PE=4 SV=1;tr|F2D4A2|F2D4A2_HORVV Predicted protein OS=Hordeum vulgare subsp. vulgare PE=2	5	40	40	40	6	10	1	8	17	33	34	6	10	1	8	17	33	34	6	10	1	8	17	33	34	49.3	49.3	49.3	120.84	1081	1081;1063;957;725;45	0	132.37	By MS/MS	By MS/MS	By MS/MS	By MS/MS	By MS/MS	By MS/MS	By MS/MS	8.5	13.6	2.7	11.5
tr|M0VEY9|M0VEY9_HORVVUncharacterizedproteinOS=Hordeumvulgaresubsp.vulgarePE=4SV=1;tr|F2CRN1|F2CRN1_HORVVPredictedproteinOS=Hordeumvulgaresubsp.vulgarePE=2SV=1	tr|M0VEY9|M0VEY9_HORVVUncharacterizedproteinOS=Hordeumvulgaresubsp.vulgarePE=4SV=1;tr|F2CRN1|F2CRN1_HORVVPredictedproteinOS=Hordeumvulgaresubsp.vulgarePE=2SV=1	1;1	1;1	1;1	tr|M0VEY9|M0VEY9_HORVV Uncharacterized protein OS=Hordeum vulgare subsp. vulgare PE=4 SV=1;tr|F2CRN1|F2CRN1_HORVV Predicted protein OS=Hordeum vulgare subsp. vulgare PE=2 SV=1	2	1	1	1	1	1	1	1	1	1	1	1	1	1	1	1	1	1	1	1	1	1	1	1	1	7.9	7.9	7.9	27.202	241	241;314	0	33.26	By MS/MS	By MS/MS	By MS/MS	By MS/MS	By MS/MS	By MS/MS	By MS/MS	7.9	7.9	7.9	7.9
tr|F2CRN3|F2CRN3_HORVVPredictedproteinOS=Hordeumvulgaresubsp.vulgarePE=2SV=1	tr|F2CRN3|F2CRN3_HORVVPredictedproteinOS=Hordeumvulgaresubsp.vulgarePE=2SV=1	3	3	3	tr|F2CRN3|F2CRN3_HORVV Predicted protein OS=Hordeum vulgare subsp. vulgare PE=2 SV=1	1	3	3	3	1	1	1	1	1	2	3	1	1	1	1	1	2	3	1	1	1	1	1	2	3	32.6	32.6	32.6	14.137	138	138	0	11.238	By MS/MS	By MS/MS	By MS/MS	By MS/MS	By MS/MS	By MS/MS	By MS/MS	10.1	10.1	10.1	10.1
tr|F2CRN7|F2CRN7_HORVVPredictedproteinOS=Hordeumvulgaresubsp.vulgarePE=2SV=1;tr|M0UYZ9|M0UYZ9_HORVVUncharacterizedproteinOS=Hordeumvulgaresubsp.vulgarePE=4SV=1	tr|F2CRN7|F2CRN7_HORVVPredictedproteinOS=Hordeumvulgaresubsp.vulgarePE=2SV=1	17;2	15;2	3;1	tr|F2CRN7|F2CRN7_HORVV Predicted protein OS=Hordeum vulgare subsp. vulgare PE=2 SV=1	2	17	15	3	7	3	4	5	7	16	15	6	2	3	4	6	15	13	1	0	0	2	0	3	2	50.7	46.2	10.8	46.763	418	418;121	0	215.14	By MS/MS	By MS/MS	By MS/MS	By MS/MS	By MS/MS	By MS/MS	By MS/MS	21.3	8.9	12.4	16.5
tr|F2CRP0|F2CRP0_HORVVPredictedprotein(Fragment)OS=Hordeumvulgaresubsp.vulgarePE=2SV=1	tr|F2CRP0|F2CRP0_HORVVPredictedprotein(Fragment)OS=Hordeumvulgaresubsp.vulgarePE=2SV=1	1	1	1	tr|F2CRP0|F2CRP0_HORVV Predicted protein (Fragment) OS=Hordeum vulgare subsp. vulgare PE=2 SV=1	1	1	1	1	0	0	0	0	0	1	0	0	0	0	0	0	1	0	0	0	0	0	0	1	0	15.5	15.5	15.5	6.211	58	58	0.0055698	1.5076						By MS/MS		0	0	0	0
tr|M0WZW5|M0WZW5_HORVVUncharacterizedproteinOS=Hordeumvulgaresubsp.vulgarePE=4SV=1;tr|M0WZW7|M0WZW7_HORVVUncharacterizedproteinOS=Hordeumvulgaresubsp.vulgarePE=4SV=1;tr|F2CRP1|F2CRP1_HORVVPredictedproteinOS=Hordeumvulgaresubsp.vulgarePE=2SV=1	tr|M0WZW5|M0WZW5_HORVVUncharacterizedproteinOS=Hordeumvulgaresubsp.vulgarePE=4SV=1;tr|M0WZW7|M0WZW7_HORVVUncharacterizedproteinOS=Hordeumvulgaresubsp.vulgarePE=4SV=1;tr|F2CRP1|F2CRP1_HORVVPredictedproteinOS=Hordeumvulgaresubsp.vulgarePE=2SV=1	1;1;1	1;1;1	1;1;1	tr|M0WZW5|M0WZW5_HORVV Uncharacterized protein OS=Hordeum vulgare subsp. vulgare PE=4 SV=1;tr|M0WZW7|M0WZW7_HORVV Uncharacterized protein OS=Hordeum vulgare subsp. vulgare PE=4 SV=1;tr|F2CRP1|F2CRP1_HORVV Predicted protein OS=Hordeum vulgare subsp. vulgare	3	1	1	1	0	0	0	0	0	1	0	0	0	0	0	0	1	0	0	0	0	0	0	1	0	7.2	7.2	7.2	21.981	207	207;216;217	0.00024402	2.7099						By MS/MS		0	0	0	0
tr|F2CRP6|F2CRP6_HORVVPredictedprotein(Fragment)OS=Hordeumvulgaresubsp.vulgarePE=2SV=1;tr|F2D056|F2D056_HORVVPredictedprotein(Fragment)OS=Hordeumvulgaresubsp.vulgarePE=2SV=1;tr|M0X4D4|M0X4D4_HORVVUncharacterizedproteinOS=Hordeumvulgaresubsp.vulgarePE=4SV=1	tr|F2CRP6|F2CRP6_HORVVPredictedprotein(Fragment)OS=Hordeumvulgaresubsp.vulgarePE=2SV=1;tr|F2D056|F2D056_HORVVPredictedprotein(Fragment)OS=Hordeumvulgaresubsp.vulgarePE=2SV=1;tr|M0X4D4|M0X4D4_HORVVUncharacterizedproteinOS=Hordeumvulgaresubsp.vulgarePE=4SV=1	18;18;16	18;18;16	18;18;16	tr|F2CRP6|F2CRP6_HORVV Predicted protein (Fragment) OS=Hordeum vulgare subsp. vulgare PE=2 SV=1;tr|F2D056|F2D056_HORVV Predicted protein (Fragment) OS=Hordeum vulgare subsp. vulgare PE=2 SV=1;tr|M0X4D4|M0X4D4_HORVV Uncharacterized protein OS=Hordeum vulgar	3	18	18	18	3	3	2	3	2	8	16	3	3	2	3	2	8	16	3	3	2	3	2	8	16	34.6	34.6	34.6	78	699	699;753;618	0	45.435	By MS/MS	By MS/MS	By MS/MS	By MS/MS	By MS/MS	By MS/MS	By MS/MS	6.3	6	4.1	6.3
tr|F2CRQ2|F2CRQ2_HORVVPredictedproteinOS=Hordeumvulgaresubsp.vulgarePE=2SV=1;tr|M0Y766|M0Y766_HORVVUncharacterizedproteinOS=Hordeumvulgaresubsp.vulgarePE=4SV=1	tr|F2CRQ2|F2CRQ2_HORVVPredictedproteinOS=Hordeumvulgaresubsp.vulgarePE=2SV=1	3;1	3;1	3;1	tr|F2CRQ2|F2CRQ2_HORVV Predicted protein OS=Hordeum vulgare subsp. vulgare PE=2 SV=1	2	3	3	3	0	0	1	0	1	2	3	0	0	1	0	1	2	3	0	0	1	0	1	2	3	20.3	20.3	20.3	24.897	222	222;148	0	6.1705			By MS/MS		By MS/MS	By MS/MS	By MS/MS	0	0	5	0
tr|F2DTB9|F2DTB9_HORVVPredictedproteinOS=Hordeumvulgaresubsp.vulgarePE=2SV=1;tr|F2CRQ8|F2CRQ8_HORVVPredictedproteinOS=Hordeumvulgaresubsp.vulgarePE=2SV=1	tr|F2DTB9|F2DTB9_HORVVPredictedproteinOS=Hordeumvulgaresubsp.vulgarePE=2SV=1;tr|F2CRQ8|F2CRQ8_HORVVPredictedproteinOS=Hordeumvulgaresubsp.vulgarePE=2SV=1	2;2	2;2	2;2	tr|F2DTB9|F2DTB9_HORVV Predicted protein OS=Hordeum vulgare subsp. vulgare PE=2 SV=1;tr|F2CRQ8|F2CRQ8_HORVV Predicted protein OS=Hordeum vulgare subsp. vulgare PE=2 SV=1	2	2	2	2	0	0	0	0	0	1	1	0	0	0	0	0	1	1	0	0	0	0	0	1	1	13.5	13.5	13.5	23.931	222	222;222	0	5.9739						By MS/MS	By MS/MS	0	0	0	0
tr|M0WRS6|M0WRS6_HORVVUncharacterizedproteinOS=Hordeumvulgaresubsp.vulgarePE=4SV=1;tr|F2CRQ9|F2CRQ9_HORVVPredictedprotein(Fragment)OS=Hordeumvulgaresubsp.vulgarePE=2SV=1;tr|F2EH53|F2EH53_HORVVPredictedprotein(Fragment)OS=Hordeumvulgaresubsp.vulgarePE=2SV=1;tr|M0WRS7|M0WRS7_HORVVUncharacterizedproteinOS=Hordeumvulgaresubsp.vulgarePE=4SV=1	tr|M0WRS6|M0WRS6_HORVVUncharacterizedproteinOS=Hordeumvulgaresubsp.vulgarePE=4SV=1;tr|F2CRQ9|F2CRQ9_HORVVPredictedprotein(Fragment)OS=Hordeumvulgaresubsp.vulgarePE=2SV=1;tr|F2EH53|F2EH53_HORVVPredictedprotein(Fragment)OS=Hordeumvulgaresubsp.vulgarePE=2SV=1;tr|M0WRS7|M0WRS7_HORVVUncharacterizedproteinOS=Hordeumvulgaresubsp.vulgarePE=4SV=1	26;26;25;21	26;26;25;21	26;26;25;21	tr|M0WRS6|M0WRS6_HORVV Uncharacterized protein OS=Hordeum vulgare subsp. vulgare PE=4 SV=1;tr|F2CRQ9|F2CRQ9_HORVV Predicted protein (Fragment) OS=Hordeum vulgare subsp. vulgare PE=2 SV=1;tr|F2EH53|F2EH53_HORVV Predicted protein (Fragment) OS=Hordeum vulgar	4	26	26	26	16	18	10	11	13	19	23	16	18	10	11	13	19	23	16	18	10	11	13	19	23	49	49	49	74.518	688	688;718;717;474	0	178.35	By MS/MS	By MS/MS	By MS/MS	By MS/MS	By MS/MS	By MS/MS	By MS/MS	33	33.6	21.7	24
tr|M0X173|M0X173_HORVVUncharacterizedproteinOS=Hordeumvulgaresubsp.vulgarePE=3SV=1;tr|F2CRR4|F2CRR4_HORVVPredictedproteinOS=Hordeumvulgaresubsp.vulgarePE=2SV=1;tr|M0X172|M0X172_HORVVUncharacterizedproteinOS=Hordeumvulgaresubsp.vulgarePE=4SV=1	tr|M0X173|M0X173_HORVVUncharacterizedproteinOS=Hordeumvulgaresubsp.vulgarePE=3SV=1;tr|F2CRR4|F2CRR4_HORVVPredictedproteinOS=Hordeumvulgaresubsp.vulgarePE=2SV=1	13;13;5	2;2;1	2;2;1	tr|M0X173|M0X173_HORVV Uncharacterized protein OS=Hordeum vulgare subsp. vulgare PE=3 SV=1;tr|F2CRR4|F2CRR4_HORVV Predicted protein OS=Hordeum vulgare subsp. vulgare PE=2 SV=1	3	13	2	2	7	8	6	8	9	9	10	1	1	0	0	1	1	1	1	1	0	0	1	1	1	17.3	4.5	4.5	81.687	716	716;716;380	0	6.3729	By MS/MS	By MS/MS	By matching	By matching	By MS/MS	By MS/MS	By MS/MS	9.9	11.3	8.5	9.5
tr|M0Z7C6|M0Z7C6_HORVVUncharacterizedproteinOS=Hordeumvulgaresubsp.vulgarePE=4SV=1;tr|F2CRR7|F2CRR7_HORVVPredictedproteinOS=Hordeumvulgaresubsp.vulgarePE=2SV=1	tr|M0Z7C6|M0Z7C6_HORVVUncharacterizedproteinOS=Hordeumvulgaresubsp.vulgarePE=4SV=1;tr|F2CRR7|F2CRR7_HORVVPredictedproteinOS=Hordeumvulgaresubsp.vulgarePE=2SV=1	1;1	1;1	1;1	tr|M0Z7C6|M0Z7C6_HORVV Uncharacterized protein OS=Hordeum vulgare subsp. vulgare PE=4 SV=1;tr|F2CRR7|F2CRR7_HORVV Predicted protein OS=Hordeum vulgare subsp. vulgare PE=2 SV=1	2	1	1	1	0	0	0	0	0	1	1	0	0	0	0	0	1	1	0	0	0	0	0	1	1	5.9	5.9	5.9	28.381	255	255;502	0.0013983	2.2586						By MS/MS	By MS/MS	0	0	0	0
tr|M0XP26|M0XP26_HORVVUncharacterizedproteinOS=Hordeumvulgaresubsp.vulgarePE=4SV=1;tr|F2DBQ9|F2DBQ9_HORVVPredictedprotein(Fragment)OS=Hordeumvulgaresubsp.vulgarePE=2SV=1;tr|F2DFP8|F2DFP8_HORVVPredictedprotein(Fragment)OS=Hordeumvulgaresubsp.vulgarePE=2SV=1;tr|F2CRR8|F2CRR8_HORVVPredictedprotein(Fragment)OS=Hordeumvulgaresubsp.vulgarePE=2SV=1	tr|M0XP26|M0XP26_HORVVUncharacterizedproteinOS=Hordeumvulgaresubsp.vulgarePE=4SV=1;tr|F2DBQ9|F2DBQ9_HORVVPredictedprotein(Fragment)OS=Hordeumvulgaresubsp.vulgarePE=2SV=1;tr|F2DFP8|F2DFP8_HORVVPredictedprotein(Fragment)OS=Hordeumvulgaresubsp.vulgarePE=2SV=1;tr|F2CRR8|F2CRR8_HORVVPredictedprotein(Fragment)OS=Hordeumvulgaresubsp.vulgarePE=2SV=1	8;8;8;8	8;8;8;8	8;8;8;8	tr|M0XP26|M0XP26_HORVV Uncharacterized protein OS=Hordeum vulgare subsp. vulgare PE=4 SV=1;tr|F2DBQ9|F2DBQ9_HORVV Predicted protein (Fragment) OS=Hordeum vulgare subsp. vulgare PE=2 SV=1;tr|F2DFP8|F2DFP8_HORVV Predicted protein (Fragment) OS=Hordeum vulgar	4	8	8	8	2	3	2	1	4	7	7	2	3	2	1	4	7	7	2	3	2	1	4	7	7	41.2	41.2	41.2	33.476	301	301;319;365;365	0	36.087	By MS/MS	By MS/MS	By MS/MS	By MS/MS	By MS/MS	By MS/MS	By MS/MS	14.3	16.9	14.3	5.3
tr|F2CRR9|F2CRR9_HORVVPredictedproteinOS=Hordeumvulgaresubsp.vulgarePE=2SV=1	tr|F2CRR9|F2CRR9_HORVVPredictedproteinOS=Hordeumvulgaresubsp.vulgarePE=2SV=1	4	4	4	tr|F2CRR9|F2CRR9_HORVV Predicted protein OS=Hordeum vulgare subsp. vulgare PE=2 SV=1	1	4	4	4	1	0	1	0	1	3	2	1	0	1	0	1	3	2	1	0	1	0	1	3	2	38.5	38.5	38.5	14.841	130	130	0	7.2718	By MS/MS		By MS/MS		By MS/MS	By MS/MS	By MS/MS	6.9	0	6.2	0
tr|M0VC57|M0VC57_HORVVUncharacterizedproteinOS=Hordeumvulgaresubsp.vulgarePE=3SV=1;tr|F2CRS1|F2CRS1_HORVVPredictedprotein(Fragment)OS=Hordeumvulgaresubsp.vulgarePE=2SV=1	tr|M0VC57|M0VC57_HORVVUncharacterizedproteinOS=Hordeumvulgaresubsp.vulgarePE=3SV=1;tr|F2CRS1|F2CRS1_HORVVPredictedprotein(Fragment)OS=Hordeumvulgaresubsp.vulgarePE=2SV=1	2;2	2;2	2;2	tr|M0VC57|M0VC57_HORVV Uncharacterized protein OS=Hordeum vulgare subsp. vulgare PE=3 SV=1;tr|F2CRS1|F2CRS1_HORVV Predicted protein (Fragment) OS=Hordeum vulgare subsp. vulgare PE=2 SV=1	2	2	2	2	0	0	0	0	1	2	0	0	0	0	0	1	2	0	0	0	0	0	1	2	0	21.3	21.3	21.3	10.706	94	94;138	0	2.7862					By MS/MS	By MS/MS		0	0	0	0
tr|M0VKQ0|M0VKQ0_HORVVUncharacterizedproteinOS=Hordeumvulgaresubsp.vulgarePE=4SV=1;tr|M0VKP9|M0VKP9_HORVVUncharacterizedproteinOS=Hordeumvulgaresubsp.vulgarePE=4SV=1;tr|M0VKP7|M0VKP7_HORVVUncharacterizedproteinOS=Hordeumvulgaresubsp.vulgarePE=4SV=1;tr|F2CRS8|F2CRS8_HORVVPredictedprotein(Fragment)OS=Hordeumvulgaresubsp.vulgarePE=2SV=1;tr|M0Y4Y4|M0Y4Y4_HORVVUncharacterizedproteinOS=Hordeumvulgaresu…	tr|M0VKQ0|M0VKQ0_HORVVUncharacterizedproteinOS=Hordeumvulgaresubsp.vulgarePE=4SV=1;tr|M0VKP9|M0VKP9_HORVVUncharacterizedproteinOS=Hordeumvulgaresubsp.vulgarePE=4SV=1;tr|M0VKP7|M0VKP7_HORVVUncharacterizedproteinOS=Hordeumvulgaresubsp.vulgarePE=4SV=1;tr|F2CRS8|F2CRS8_HORVVPredictedprotein(Fragment)OS=Hordeumvulgaresubsp.vulgarePE=2SV=1	4;4;4;4;1;1;1;1;1;1;1;1;1;1;1;1	2;2;2;2;0;0;0;0;0;0;0;0;0;0;0;0	2;2;2;2;0;0;0;0;0;0;0;0;0;0;0;0	tr|M0VKQ0|M0VKQ0_HORVV Uncharacterized protein OS=Hordeum vulgare subsp. vulgare PE=4 SV=1;tr|M0VKP9|M0VKP9_HORVV Uncharacterized protein OS=Hordeum vulgare subsp. vulgare PE=4 SV=1;tr|M0VKP7|M0VKP7_HORVV Uncharacterized protein OS=Hordeum vulgare subsp. v	16	4	2	2	2	0	0	0	0	1	2	2	0	0	0	0	0	0	2	0	0	0	0	0	0	12.6	5.9	5.9	44.644	390	390;530;605;670;360;385;428;433;451;546;629;631;631;631;645;701	0	2.7593	By MS/MS					By matching	By matching	5.9	0	0	0
tr|M0XST6|M0XST6_HORVVUncharacterizedproteinOS=Hordeumvulgaresubsp.vulgarePE=3SV=1;tr|F2CRS9|F2CRS9_HORVVPredictedproteinOS=Hordeumvulgaresubsp.vulgarePE=2SV=1;tr|M0XST5|M0XST5_HORVVUncharacterizedproteinOS=Hordeumvulgaresubsp.vulgarePE=4SV=1;tr|M0XST7|M0XST7_HORVVUncharacterizedproteinOS=Hordeumvulgaresubsp.vulgarePE=4SV=1;tr|F2DF48|F2DF48_HORVVPredictedprotein(Fragment)OS=Hordeumvulgaresubsp.vu…	tr|M0XST6|M0XST6_HORVVUncharacterizedproteinOS=Hordeumvulgaresubsp.vulgarePE=3SV=1;tr|F2CRS9|F2CRS9_HORVVPredictedproteinOS=Hordeumvulgaresubsp.vulgarePE=2SV=1;tr|M0XST5|M0XST5_HORVVUncharacterizedproteinOS=Hordeumvulgaresubsp.vulgarePE=4SV=1;tr|M0XST7|M0XST7_HORVVUncharacterizedproteinOS=Hordeumvulgaresubsp.vulgarePE=4SV=1	4;4;3;2;1	4;4;3;2;1	4;4;3;2;1	tr|M0XST6|M0XST6_HORVV Uncharacterized protein OS=Hordeum vulgare subsp. vulgare PE=3 SV=1;tr|F2CRS9|F2CRS9_HORVV Predicted protein OS=Hordeum vulgare subsp. vulgare PE=2 SV=1;tr|M0XST5|M0XST5_HORVV Uncharacterized protein OS=Hordeum vulgare subsp. vulgare	5	4	4	4	2	1	0	2	0	2	2	2	1	0	2	0	2	2	2	1	0	2	0	2	2	17.9	17.9	17.9	42.57	380	380;464;304;271;69	0	15.628	By MS/MS	By MS/MS		By MS/MS		By MS/MS	By MS/MS	6.1	2.4	0	6.1
tr|G3EC72|G3EC72_HORVSFlavinmononucleotide-bindingprotein3OS=Hordeumvulgaresubsp.spontaneumPE=2SV=1;tr|F2CRT3|F2CRT3_HORVVPredictedproteinOS=Hordeumvulgaresubsp.vulgarePE=2SV=1	tr|G3EC72|G3EC72_HORVSFlavinmononucleotide-bindingprotein3OS=Hordeumvulgaresubsp.spontaneumPE=2SV=1;tr|F2CRT3|F2CRT3_HORVVPredictedproteinOS=Hordeumvulgaresubsp.vulgarePE=2SV=1	9;9	9;9	9;9	tr|G3EC72|G3EC72_HORVS Flavin mononucleotide-binding protein 3 OS=Hordeum vulgare subsp. spontaneum PE=2 SV=1;tr|F2CRT3|F2CRT3_HORVV Predicted protein OS=Hordeum vulgare subsp. vulgare PE=2 SV=1	2	9	9	9	2	0	3	3	2	6	6	2	0	3	3	2	6	6	2	0	3	3	2	6	6	52.6	52.6	52.6	23.558	215	215;215	0	36.639	By MS/MS		By MS/MS	By MS/MS	By MS/MS	By MS/MS	By MS/MS	16.7	0	21.4	24.2
[truncated: 4,409 more rows]
[truncated: 24 more columns]

## Sheet: Key
Protein groups table key explaining the meaning of column headers in supplementary tables 1 and 2
Name	Description
Protein IDs	Identifier(s) of protein(s) contained in the protein group. They are sorted by number of identified peptides in descending order.
Majority protein IDs	These are the IDs of those proteins that have at least half of the peptides that the leading protein has.
[truncated: 35 more rows]
