# Supplementary material for: Application of a Sensitive and Reproducible Label-Free Proteomic Approach to Explore the Proteome of Individual Meiotic-Phase Barley Anthers
Source: Front Plant Sci. 2019 Apr 2;10:393. doi: 10.3389/fpls.2019.00393 (PMC6454111; doi:10.3389/fpls.2019.00393)
Supplement: Table S3 — Enriched Biological Process terms of paired barley anther proteins predicted by GO Annotation (Singular Enrichment Analysis, SEA). [file Table_3.XLSX]

## Sheet: Sheet1
Enriched Biological Process terms of paired barley anther proteins predicted by GO Annotation (Singular Enrichment Analysis, SEA)
GO term	Ontology	Description	Number in input list	Number in BG/Ref	p-value	FDR
GO:0016043	P	cellular component organization	296	1659	5.6e-35	1.7e-32
GO:0006886	P	intracellular protein transport	157	625	3.7e-32	1.1e-29
GO:0070727	P	cellular macromolecule localization	159	651	2.2e-31	6.3e-29
GO:0034613	P	cellular protein localization	158	648	4.1e-31	1.1e-28
GO:0044106	P	cellular amine metabolic process	194	928	2.1e-30	5.5e-28
GO:0006520	P	cellular amino acid metabolic process	183	864	2.5e-29	6.4e-27
GO:0044283	P	small molecule biosynthetic process	217	1156	2.6e-28	6.3e-26
GO:0006996	P	organelle organization	225	1224	3.1e-28	7.3e-26
GO:0046483	P	heterocycle metabolic process	174	821	5.8e-28	1.3e-25
GO:0006519	P	cellular amino acid and derivative metabolic process	202	1046	9.2e-28	2.1e-25
GO:0055086	P	nucleobase, nucleoside and nucleotide metabolic process	147	625	1.2e-27	2.5e-25
GO:0044248	P	cellular catabolic process	258	1523	1.5e-27	3.2e-25
GO:0006807	P	nitrogen compound metabolic process	753	6537	5.1e-27	1e-24
GO:0009308	P	amine metabolic process	202	1063	5.3e-27	1.1e-24
GO:0009056	P	catabolic process	285	1819	1.2e-25	2.4e-23
GO:0009165	P	nucleotide biosynthetic process	98	336	1.7e-24	3.3e-22
GO:0006753	P	nucleoside phosphate metabolic process	128	545	3.3e-24	6.1e-22
GO:0009117	P	nucleotide metabolic process	128	545	3.3e-24	6.1e-22
GO:0051179	P	localization	380	2774	3.8e-24	6.8e-22
GO:0051234	P	establishment of localization	370	2718	4.3e-23	7.5e-21
GO:0010467	P	gene expression	548	4550	6e-23	1e-20
GO:0006810	P	transport	364	2666	6.5e-23	1.1e-20
GO:0044271	P	cellular nitrogen compound biosynthetic process	156	782	6.8e-23	1.1e-20
GO:0044265	P	cellular macromolecule catabolic process	167	870	6.7e-23	1.1e-20
GO:0006066	P	alcohol metabolic process	154	771	1.2e-22	1.8e-20
GO:0009057	P	macromolecule catabolic process	191	1077	1.5e-22	2.2e-20
GO:0046394	P	carboxylic acid biosynthetic process	148	743	9.9e-22	1.5e-19
GO:0016053	P	organic acid biosynthetic process	148	743	9.9e-22	1.5e-19
GO:0044085	P	cellular component biogenesis	168	948	5.9e-20	8.5e-18
GO:0005996	P	monosaccharide metabolic process	128	629	1.3e-19	1.8e-17
GO:0008652	P	cellular amino acid biosynthetic process	98	413	4.1e-19	5.7e-17
GO:0009260	P	ribonucleotide biosynthetic process	74	253	6.6e-19	9e-17
GO:0009259	P	ribonucleotide metabolic process	77	273	7.5e-19	1e-16
GO:0030163	P	protein catabolic process	92	376	9.2e-19	1.2e-16
GO:0019318	P	hexose metabolic process	108	499	2.1e-18	2.7e-16
GO:0006508	P	proteolysis	87	357	9.9e-18	1.3e-15
GO:0009309	P	amine biosynthetic process	100	457	2e-17	2.5e-15
GO:0022613	P	ribonucleoprotein complex biogenesis	81	322	2.8e-17	3.4e-15
GO:0006006	P	glucose metabolic process	88	377	6.1e-17	7.4e-15
GO:0006605	P	protein targeting	82	336	7.9e-17	9.5e-15
GO:0044282	P	small molecule catabolic process	108	538	2e-16	2.3e-14
GO:0006457	P	protein folding	84	361	3.6e-16	4.2e-14
GO:0006091	P	generation of precursor metabolites and energy	130	725	4.5e-16	5.1e-14
GO:0006396	P	RNA processing	148	886	8.2e-16	9.2e-14
GO:0034621	P	cellular macromolecular complex subunit organization	91	420	9.2e-16	1e-13
GO:0033365	P	protein localization in organelle	51	151	1.6e-15	1.7e-13
GO:0051186	P	cofactor metabolic process	127	715	1.8e-15	1.9e-13
GO:0043933	P	macromolecular complex subunit organization	105	537	2.4e-15	2.5e-13
GO:0006164	P	purine nucleotide biosynthetic process	54	171	2.4e-15	2.5e-13
GO:0034622	P	cellular macromolecular complex assembly	85	384	2.8e-15	2.9e-13
GO:0051603	P	proteolysis involved in cellular protein catabolic process	78	333	3e-15	3e-13
GO:0051276	P	chromosome organization	87	401	3.7e-15	3.7e-13
GO:0048856	P	anatomical structure development	130	751	4.6e-15	4.6e-13
GO:0065003	P	macromolecular complex assembly	99	500	7.5e-15	7.3e-13
GO:0044257	P	cellular protein catabolic process	78	340	7.7e-15	7.4e-13
GO:0006163	P	purine nucleotide metabolic process	56	190	8.6e-15	8.2e-13
GO:0032787	P	monocarboxylic acid metabolic process	132	779	1.2e-14	1.1e-12
GO:0043094	P	cellular metabolic compound salvage	44	122	2e-14	1.9e-12
GO:0006139	P	nucleobase, nucleoside, nucleotide and nucleic acid metabolic process	588	5542	4.1e-14	3.8e-12
GO:0019320	P	hexose catabolic process	70	295	4.5e-14	4e-12
GO:0046365	P	monosaccharide catabolic process	70	295	4.5e-14	4e-12
GO:0006007	P	glucose catabolic process	70	295	4.5e-14	4e-12
GO:0022607	P	cellular component assembly	109	613	1.7e-13	1.5e-11
GO:0046164	P	alcohol catabolic process	71	315	2.5e-13	2.2e-11
GO:0032502	P	developmental process	162	1090	2.6e-13	2.2e-11
GO:0009791	P	post-embryonic development	96	511	2.9e-13	2.5e-11
GO:0003006	P	reproductive developmental process	91	471	3e-13	2.6e-11
GO:0006730	P	one-carbon metabolic process	65	273	3.1e-13	2.6e-11
GO:0009628	P	response to abiotic stimulus	116	680	3.2e-13	2.6e-11
GO:0016192	P	vesicle-mediated transport	95	510	5.9e-13	4.8e-11
GO:0007264	P	small GTPase mediated signal transduction	50	175	6.1e-13	4.9e-11
GO:0006325	P	chromatin organization	65	279	7.2e-13	5.7e-11
GO:0034645	P	cellular macromolecule biosynthetic process	505	4724	1.3e-12	1.1e-10
GO:0009059	P	macromolecule biosynthetic process	506	4736	1.4e-12	1.1e-10
GO:0048608	P	reproductive structure development	82	416	1.8e-12	1.4e-10
GO:0042254	P	ribosome biogenesis	64	280	2.2e-12	1.7e-10
GO:0009152	P	purine ribonucleotide biosynthetic process	45	152	3.1e-12	2.3e-10
GO:0006732	P	coenzyme metabolic process	90	487	3.5e-12	2.6e-10
GO:0043412	P	macromolecule modification	181	1313	3.5e-12	2.6e-10
GO:0009853	P	photorespiration	30	67	3.7e-12	2.7e-10
GO:0032259	P	methylation	57	234	4e-12	2.9e-10
GO:0006220	P	pyrimidine nucleotide metabolic process	41	129	4.4e-12	3.2e-10
GO:0017038	P	protein import	50	190	7.8e-12	5.5e-10
GO:0009150	P	purine ribonucleotide metabolic process	47	171	9.2e-12	6.5e-10
GO:0043414	P	macromolecule methylation	56	233	9.6e-12	6.7e-10
GO:0007030	P	Golgi organization	24	43	1.6e-11	1.1e-09
GO:0044275	P	cellular carbohydrate catabolic process	78	406	1.9e-11	1.3e-09
GO:0006511	P	ubiquitin-dependent protein catabolic process	64	298	2.2e-11	1.5e-09
GO:0043632	P	modification-dependent macromolecule catabolic process	64	299	2.5e-11	1.7e-09
GO:0019941	P	modification-dependent protein catabolic process	64	299	2.5e-11	1.7e-09
GO:0001510	P	RNA methylation	30	74	2.7e-11	1.8e-09
GO:0009266	P	response to temperature stimulus	47	178	2.9e-11	1.9e-09
GO:0006221	P	pyrimidine nucleotide biosynthetic process	39	127	3.4e-11	2.2e-09
GO:0044262	P	cellular carbohydrate metabolic process	202	1568	4.4e-11	2.9e-09
GO:0006096	P	glycolysis	40	138	8.3e-11	5.3e-09
GO:0009218	P	pyrimidine ribonucleotide metabolic process	35	107	8.2e-11	5.3e-09
GO:0043248	P	proteasome assembly	26	58	9.7e-11	6.1e-09
GO:0006464	P	protein modification process	146	1036	1.1e-10	7.2e-09
GO:0006084	P	acetyl-CoA metabolic process	38	128	1.4e-10	8.5e-09
GO:0007275	P	multicellular organismal development	144	1020	1.4e-10	8.5e-09
GO:0043687	P	post-translational protein modification	106	671	1.7e-10	1.1e-08
GO:0051169	P	nuclear transport	34	105	1.9e-10	1.1e-08
GO:0006913	P	nucleocytoplasmic transport	34	105	1.9e-10	1.1e-08
GO:0008380	P	RNA splicing	48	198	2.2e-10	1.3e-08
GO:0000398	P	nuclear mRNA splicing, via spliceosome	35	112	2.3e-10	1.4e-08
GO:0009220	P	pyrimidine ribonucleotide biosynthetic process	34	106	2.3e-10	1.4e-08
GO:0051788	P	response to misfolded protein	25	57	3.2e-10	1.9e-08
GO:0071103	P	DNA conformation change	34	109	4.3e-10	2.5e-08
GO:0009069	P	serine family amino acid metabolic process	38	136	5.8e-10	3.3e-08
GO:0000096	P	sulfur amino acid metabolic process	47	199	7e-10	4e-08
GO:0006970	P	response to osmotic stress	33	108	1.2e-09	6.7e-08
GO:0000375	P	RNA splicing, via transesterification reactions	35	121	1.3e-09	7.1e-08
GO:0000377	P	RNA splicing, via transesterification reactions with bulged adenosine as nucleophile	35	121	1.3e-09	7.1e-08
GO:0006397	P	mRNA processing	51	236	1.9e-09	1e-07
GO:0065008	P	regulation of biological quality	106	705	2e-09	1.1e-07
GO:0022618	P	ribonucleoprotein complex assembly	26	70	2.4e-09	1.3e-07
GO:0048869	P	cellular developmental process	58	295	3.2e-09	1.7e-07
GO:0080129	P	proteasome core complex assembly	20	40	3.2e-09	1.7e-07
GO:0006839	P	mitochondrial transport	27	78	4.2e-09	2.2e-07
GO:0006090	P	pyruvate metabolic process	46	205	4.2e-09	2.2e-07
GO:0043648	P	dicarboxylic acid metabolic process	39	155	4.3e-09	2.3e-07
GO:0006790	P	sulfur metabolic process	61	322	4.4e-09	2.3e-07
GO:0010608	P	posttranscriptional regulation of gene expression	39	158	6.7e-09	3.5e-07
GO:0016071	P	mRNA metabolic process	64	351	6.8e-09	3.5e-07
GO:0015980	P	energy derivation by oxidation of organic compounds	43	187	7.1e-09	3.6e-07
GO:0007242	P	intracellular signaling cascade	87	551	7.4e-09	3.8e-07
GO:0048513	P	organ development	79	482	8.6e-09	4.3e-07
GO:0048731	P	system development	79	482	8.6e-09	4.3e-07
GO:0016458	P	gene silencing	39	160	9e-09	4.5e-07
GO:0034660	P	ncRNA metabolic process	89	573	9.9e-09	4.9e-07
GO:0009141	P	nucleoside triphosphate metabolic process	37	147	1e-08	5.1e-07
GO:0009142	P	nucleoside triphosphate biosynthetic process	34	129	1.6e-08	7.6e-07
GO:0009201	P	ribonucleoside triphosphate biosynthetic process	34	129	1.6e-08	7.6e-07
GO:0009060	P	aerobic respiration	30	103	1.6e-08	7.9e-07
GO:0009908	P	flower development	50	247	1.7e-08	8.1e-07
GO:0051789	P	response to protein stimulus	26	79	1.9e-08	9e-07
GO:0009892	P	negative regulation of metabolic process	50	248	1.9e-08	9e-07
GO:0016052	P	carbohydrate catabolic process	88	577	2.5e-08	1.2e-06
GO:0006626	P	protein targeting to mitochondrion	23	63	2.6e-08	1.2e-06
GO:0051170	P	nuclear import	23	63	2.6e-08	1.2e-06
GO:0006606	P	protein import into nucleus	23	63	2.6e-08	1.2e-06
GO:0034504	P	protein localization in nucleus	23	63	2.6e-08	1.2e-06
GO:0070585	P	protein localization in mitochondrion	23	63	2.6e-08	1.2e-06
GO:0007005	P	mitochondrion organization	28	93	2.7e-08	1.2e-06
GO:0045333	P	cellular respiration	37	154	2.9e-08	1.3e-06
GO:0009640	P	photomorphogenesis	24	70	3.5e-08	1.6e-06
GO:0016568	P	chromatin modification	47	230	3.5e-08	1.6e-06
GO:0009123	P	nucleoside monophosphate metabolic process	26	83	4.3e-08	1.9e-06
GO:0009607	P	response to biotic stimulus	63	364	4.8e-08	2.1e-06
GO:0009199	P	ribonucleoside triphosphate metabolic process	35	145	6.2e-08	2.7e-06
GO:0009639	P	response to red or far red light	30	111	6.7e-08	2.9e-06
GO:0009161	P	ribonucleoside monophosphate metabolic process	25	79	6.6e-08	2.9e-06
GO:0065007	P	biological regulation	377	3666	7e-08	3e-06
GO:0009651	P	response to salt stress	27	92	7.3e-08	3.1e-06
GO:0016569	P	covalent chromatin modification	38	168	7.5e-08	3.2e-06
GO:0010629	P	negative regulation of gene expression	42	199	8.5e-08	3.6e-06
GO:0010605	P	negative regulation of macromolecule metabolic process	47	240	1.1e-07	4.5e-06
GO:0009124	P	nucleoside monophosphate biosynthetic process	25	82	1.2e-07	5e-06
GO:0000338	P	protein deneddylation	17	37	1.3e-07	5.2e-06
GO:0010388	P	cullin deneddylation	17	37	1.3e-07	5.2e-06
GO:0000097	P	sulfur amino acid biosynthetic process	38	172	1.3e-07	5.2e-06
GO:0009314	P	response to radiation	58	335	1.6e-07	6.5e-06
GO:0009156	P	ribonucleoside monophosphate biosynthetic process	24	78	1.9e-07	7.6e-06
GO:0046364	P	monosaccharide biosynthetic process	23	72	1.9e-07	7.7e-06
GO:0006354	P	RNA elongation	22	66	1.9e-07	7.7e-06
GO:0019319	P	hexose biosynthetic process	23	72	1.9e-07	7.7e-06
GO:0051246	P	regulation of protein metabolic process	33	139	2e-07	8.1e-06
GO:0009066	P	aspartate family amino acid metabolic process	31	125	2.1e-07	8.2e-06
GO:0006446	P	regulation of translational initiation	15	29	2.1e-07	8.4e-06
GO:0006631	P	fatty acid metabolic process	67	419	2.5e-07	9.7e-06
GO:0010154	P	fruit development	35	155	2.5e-07	9.7e-06
GO:0009145	P	purine nucleoside triphosphate biosynthetic process	28	106	2.7e-07	1e-05
GO:0009206	P	purine ribonucleoside triphosphate biosynthetic process	28	106	2.7e-07	1e-05
GO:0006413	P	translational initiation	15	30	3e-07	1.1e-05
GO:0009793	P	embryonic development ending in seed dormancy	31	128	3.2e-07	1.2e-05
GO:0070647	P	protein modification by small protein conjugation or removal	43	219	3.4e-07	1.3e-05
GO:0050789	P	regulation of biological process	338	3287	3.6e-07	1.4e-05
GO:0006479	P	protein amino acid methylation	30	124	5.1e-07	1.9e-05
GO:0008213	P	protein amino acid alkylation	30	124	5.1e-07	1.9e-05
GO:0009112	P	nucleobase metabolic process	19	53	5.2e-07	1.9e-05
GO:0010498	P	proteasomal protein catabolic process	20	59	5.4e-07	2e-05
GO:0040029	P	regulation of gene expression, epigenetic	36	169	5.7e-07	2.1e-05
GO:0009070	P	serine family amino acid biosynthetic process	27	104	5.8e-07	2.1e-05
GO:0006418	P	tRNA aminoacylation for protein translation	38	185	6.1e-07	2.2e-05
GO:0043038	P	amino acid activation	39	193	6.2e-07	2.3e-05
GO:0043039	P	tRNA aminoacylation	39	193	6.2e-07	2.3e-05
GO:0016570	P	histone modification	34	155	6.5e-07	2.3e-05
GO:0051604	P	protein maturation	19	54	6.5e-07	2.4e-05
GO:0044255	P	cellular lipid metabolic process	135	1101	8.7e-07	3.1e-05
GO:0048519	P	negative regulation of biological process	62	391	8.8e-07	3.1e-05
GO:0006094	P	gluconeogenesis	19	56	1e-06	3.6e-05
GO:0051188	P	cofactor biosynthetic process	65	420	1e-06	3.6e-05
GO:0046395	P	carboxylic acid catabolic process	36	174	1e-06	3.6e-05
GO:0016054	P	organic acid catabolic process	36	174	1e-06	3.6e-05
GO:0009144	P	purine nucleoside triphosphate metabolic process	29	122	1.1e-06	3.7e-05
GO:0009205	P	purine ribonucleoside triphosphate metabolic process	29	122	1.1e-06	3.7e-05
GO:0048316	P	seed development	33	152	1.1e-06	3.9e-05
GO:0044272	P	sulfur compound biosynthetic process	48	273	1.2e-06	4.1e-05
GO:0009553	P	embryo sac development	25	95	1.2e-06	4.1e-05
GO:0006099	P	tricarboxylic acid cycle	24	89	1.4e-06	4.6e-05
GO:0046356	P	acetyl-CoA catabolic process	24	89	1.4e-06	4.6e-05
GO:0009167	P	purine ribonucleoside monophosphate metabolic process	17	46	1.5e-06	4.8e-05
GO:0009168	P	purine ribonucleoside monophosphate biosynthetic process	17	46	1.5e-06	4.8e-05
GO:0009126	P	purine nucleoside monophosphate metabolic process	17	46	1.5e-06	4.8e-05
GO:0009127	P	purine nucleoside monophosphate biosynthetic process	17	46	1.5e-06	4.8e-05
GO:0015992	P	proton transport	37	185	1.5e-06	4.8e-05
GO:0006818	P	hydrogen transport	37	185	1.5e-06	4.8e-05
GO:0070646	P	protein modification by small protein removal	33	154	1.5e-06	4.8e-05
GO:0009790	P	embryonic development	35	170	1.6e-06	5.2e-05
GO:0030154	P	cell differentiation	42	226	1.6e-06	5.2e-05
GO:0009416	P	response to light stimulus	51	303	1.8e-06	5.7e-05
GO:0009109	P	coenzyme catabolic process	24	91	1.9e-06	6.1e-05
GO:0006323	P	DNA packaging	20	65	1.9e-06	6.1e-05
GO:0009653	P	anatomical structure morphogenesis	60	384	2e-06	6.3e-05
GO:0018130	P	heterocycle biosynthetic process	51	306	2.3e-06	7.2e-05
GO:0009409	P	response to cold	25	99	2.3e-06	7.2e-05
GO:0009064	P	glutamine family amino acid metabolic process	26	106	2.3e-06	7.2e-05
GO:0048193	P	Golgi vesicle transport	36	181	2.3e-06	7.2e-05
GO:0019748	P	secondary metabolic process	65	432	2.4e-06	7.4e-05
GO:0050896	P	response to stimulus	292	2849	3e-06	9.4e-05
GO:0006461	P	protein complex assembly	60	390	3e-06	9.4e-05
GO:0070271	P	protein complex biogenesis	60	390	3e-06	9.4e-05
GO:0006623	P	protein targeting to vacuole	15	38	3.1e-06	9.6e-05
GO:0006725	P	cellular aromatic compound metabolic process	76	540	3.2e-06	9.9e-05
GO:0009116	P	nucleoside metabolic process	32	153	3.3e-06	0.0001
GO:0051187	P	cofactor catabolic process	28	123	3.3e-06	0.0001
GO:0009561	P	megagametogenesis	21	75	3.7e-06	0.00011
GO:0006260	P	DNA replication	55	350	4.4e-06	0.00013
GO:0048229	P	gametophyte development	31	148	4.5e-06	0.00014
GO:0006534	P	cysteine metabolic process	23	90	4.8e-06	0.00014
GO:0016571	P	histone methylation	24	97	4.8e-06	0.00014
GO:0032268	P	regulation of cellular protein metabolic process	28	126	4.9e-06	0.00015
GO:0032501	P	multicellular organismal process	147	1270	5.1e-06	0.00015
GO:0034404	P	nucleobase, nucleoside and nucleotide biosynthetic process	22	84	5.5e-06	0.00016
GO:0034654	P	nucleobase, nucleoside, nucleotide and nucleic acid biosynthetic process	22	84	5.5e-06	0.00016
GO:0006333	P	chromatin assembly or disassembly	17	52	5.6e-06	0.00017
GO:0043623	P	cellular protein complex assembly	46	274	5.8e-06	0.00017
GO:0006950	P	response to stress	234	2223	5.9e-06	0.00017
GO:0008610	P	lipid biosynthetic process	105	839	6.3e-06	0.00018
GO:0006733	P	oxidoreduction coenzyme metabolic process	37	199	6.4e-06	0.00018
GO:0006754	P	ATP biosynthetic process	24	99	6.5e-06	0.00019
GO:0006364	P	rRNA processing	38	208	6.9e-06	0.0002
GO:0016072	P	rRNA metabolic process	38	208	6.9e-06	0.0002
GO:0009888	P	tissue development	37	200	7.1e-06	0.0002
GO:0006555	P	methionine metabolic process	21	80	8.6e-06	0.00024
GO:0019344	P	cysteine biosynthetic process	22	87	8.8e-06	0.00025
GO:0007165	P	signal transduction	91	706	9.2e-06	0.00026
GO:0032504	P	multicellular organism reproduction	26	116	9.2e-06	0.00026
GO:0015672	P	monovalent inorganic cation transport	40	228	9.3e-06	0.00026
GO:0018193	P	peptidyl-amino acid modification	18	61	9.9e-06	0.00027
GO:0009310	P	amine catabolic process	24	102	1e-05	0.00028
GO:0010033	P	response to organic substance	86	658	1e-05	0.00028
GO:0031047	P	gene silencing by RNA	29	140	1.1e-05	0.0003
GO:0009072	P	aromatic amino acid family metabolic process	32	164	1.1e-05	0.00031
GO:0034968	P	histone lysine methylation	21	82	1.2e-05	0.00032
GO:0048580	P	regulation of post-embryonic development	29	141	1.2e-05	0.00033
GO:0009909	P	regulation of flower development	28	134	1.3e-05	0.00036
GO:0006334	P	nucleosome assembly	14	39	1.6e-05	0.00043
GO:0006417	P	regulation of translation	21	84	1.6e-05	0.00044
GO:0034220	P	ion transmembrane transport	27	129	1.8e-05	0.00049
GO:0048609	P	reproductive process in a multicellular organism	24	107	2e-05	0.00053
GO:0022414	P	reproductive process	92	732	2e-05	0.00053
GO:0045454	P	cell redox homeostasis	39	228	2e-05	0.00053
GO:0046034	P	ATP metabolic process	25	115	2.1e-05	0.00056
GO:0007034	P	vacuolar transport	19	72	2.1e-05	0.00056
GO:0009743	P	response to carbohydrate stimulus	27	131	2.3e-05	0.0006
GO:0016310	P	phosphorylation	45	283	2.4e-05	0.00063
GO:0042592	P	homeostatic process	59	412	2.4e-05	0.00064
GO:0006414	P	translational elongation	9	15	2.4e-05	0.00064
GO:0051239	P	regulation of multicellular organismal process	34	188	2.4e-05	0.00064
GO:0045814	P	negative regulation of gene expression, epigenetic	20	80	2.6e-05	0.00066
GO:0006342	P	chromatin silencing	20	80	2.6e-05	0.00066
GO:0050658	P	RNA transport	13	36	3e-05	0.00076
GO:0050657	P	nucleic acid transport	13	36	3e-05	0.00076
GO:0051028	P	mRNA transport	13	36	3e-05	0.00076
GO:0051236	P	establishment of RNA localization	13	36	3e-05	0.00076
GO:0006403	P	RNA localization	13	36	3e-05	0.00076
GO:0065004	P	protein-DNA complex assembly	14	42	3.1e-05	0.00079
GO:0032989	P	cellular component morphogenesis	26	126	3.2e-05	0.0008
GO:0031324	P	negative regulation of cellular metabolic process	31	166	3.2e-05	0.0008
GO:0015985	P	energy coupled proton transport, down electrochemical gradient	19	75	3.4e-05	0.00086
GO:0015986	P	ATP synthesis coupled proton transport	19	75	3.4e-05	0.00086
GO:0006997	P	nucleus organization	12	31	3.5e-05	0.00087
GO:0009560	P	embryo sac egg cell differentiation	17	62	3.8e-05	0.00094
GO:0043603	P	cellular amide metabolic process	32	176	3.8e-05	0.00094
GO:0007292	P	female gamete generation	17	62	3.8e-05	0.00094
GO:0042435	P	indole derivative biosynthetic process	11	26	3.9e-05	0.00094
GO:0031497	P	chromatin assembly	14	43	3.9e-05	0.00094
GO:0000003	P	reproduction	96	788	3.9e-05	0.00095
GO:0051172	P	negative regulation of nitrogen compound metabolic process	26	128	4e-05	0.00097
GO:0009063	P	cellular amino acid catabolic process	22	98	4.2e-05	0.001
GO:0009147	P	pyrimidine nucleoside triphosphate metabolic process	12	32	4.5e-05	0.0011
GO:0006576	P	cellular biogenic amine metabolic process	23	106	4.5e-05	0.0011
GO:0050793	P	regulation of developmental process	36	212	4.6e-05	0.0011
GO:0006575	P	cellular amino acid derivative metabolic process	43	274	4.7e-05	0.0011
GO:0034728	P	nucleosome organization	14	44	4.7e-05	0.0011
GO:0046112	P	nucleobase biosynthetic process	14	44	4.7e-05	0.0011
GO:0009404	P	toxin metabolic process	11	27	5.1e-05	0.0012
GO:0009407	P	toxin catabolic process	11	27	5.1e-05	0.0012
GO:0006544	P	glycine metabolic process	12	33	5.7e-05	0.0013
GO:0000902	P	cell morphogenesis	23	109	6.6e-05	0.0015
GO:0006213	P	pyrimidine nucleoside metabolic process	15	52	6.6e-05	0.0015
GO:0031365	P	N-terminal protein amino acid modification	12	34	7.2e-05	0.0017
GO:0042430	P	indole and derivative metabolic process	13	40	7.3e-05	0.0017
GO:0042434	P	indole derivative metabolic process	13	40	7.3e-05	0.0017
GO:0016441	P	posttranscriptional gene silencing	17	66	7.4e-05	0.0017
GO:0048610	P	reproductive cellular process	19	81	8.4e-05	0.0019
GO:0006119	P	oxidative phosphorylation	24	119	8.5e-05	0.002
GO:0016485	P	protein processing	11	29	8.5e-05	0.002
GO:0045934	P	negative regulation of nucleobase, nucleoside, nucleotide and nucleic acid metabolic process	25	127	8.6e-05	0.002
GO:0006188	P	IMP biosynthetic process	12	35	9.1e-05	0.0021
GO:0046040	P	IMP metabolic process	12	35	9.1e-05	0.0021
GO:0006399	P	tRNA metabolic process	51	358	9.4e-05	0.0021
GO:0000741	P	karyogamy	10	24	9.6e-05	0.0022
GO:0051707	P	response to other organism	39	249	0.00011	0.0024
GO:0006081	P	cellular aldehyde metabolic process	32	188	0.00011	0.0026
GO:0006972	P	hyperosmotic response	10	25	0.00013	0.0028
GO:0009073	P	aromatic amino acid family biosynthetic process	19	84	0.00013	0.0028
GO:0019725	P	cellular homeostasis	46	316	0.00013	0.0029
GO:0006098	P	pentose-phosphate shunt	26	139	0.00013	0.0029
GO:0007033	P	vacuole organization	11	31	0.00014	0.0031
GO:0006720	P	isoprenoid metabolic process	41	271	0.00014	0.0031
GO:0006740	P	NADPH regeneration	26	140	0.00014	0.0032
GO:0046417	P	chorismate metabolic process	19	85	0.00014	0.0032
GO:0009890	P	negative regulation of biosynthetic process	28	157	0.00015	0.0033
GO:0031327	P	negative regulation of cellular biosynthetic process	28	157	0.00015	0.0033
GO:0007276	P	gamete generation	17	71	0.00016	0.0034
GO:0006189	P	'de novo' IMP biosynthetic process	10	26	0.00016	0.0035
GO:0009067	P	aspartate family amino acid biosynthetic process	22	109	0.00016	0.0035
GO:0045892	P	negative regulation of transcription, DNA-dependent	23	117	0.00016	0.0035
GO:0016481	P	negative regulation of transcription	23	117	0.00016	0.0035
GO:0051253	P	negative regulation of RNA metabolic process	23	117	0.00016	0.0035
GO:0006769	P	nicotinamide metabolic process	29	167	0.00017	0.0037
GO:0046496	P	nicotinamide nucleotide metabolic process	29	167	0.00017	0.0037
GO:0009820	P	alkaloid metabolic process	29	167	0.00017	0.0037
GO:0018409	P	peptide or protein amino-terminal blocking	11	32	0.00017	0.0037
GO:0008299	P	isoprenoid biosynthetic process	40	265	0.00018	0.0037
GO:0050794	P	regulation of cellular process	290	3007	0.00018	0.0038
GO:0019362	P	pyridine nucleotide metabolic process	29	168	0.00019	0.004
GO:0048523	P	negative regulation of cellular process	40	266	0.00019	0.004
GO:0016070	P	RNA metabolic process	373	3986	0.00019	0.004
GO:0043161	P	proteasomal ubiquitin-dependent protein catabolic process	13	45	0.0002	0.0041
GO:0046686	P	response to cadmium ion	10	27	0.00021	0.0043
GO:0051168	P	nuclear export	12	39	0.00021	0.0044
GO:0042221	P	response to chemical stimulus	142	1328	0.00021	0.0044
GO:0006405	P	RNA export from nucleus	11	33	0.00022	0.0044
GO:0006206	P	pyrimidine base metabolic process	11	33	0.00022	0.0044
GO:0006406	P	mRNA export from nucleus	11	33	0.00022	0.0044
GO:0006633	P	fatty acid biosynthetic process	42	287	0.00022	0.0046
GO:0010558	P	negative regulation of macromolecule biosynthetic process	27	153	0.00023	0.0046
GO:0043449	P	cellular alkene metabolic process	7	12	0.00023	0.0047
GO:0043450	P	alkene biosynthetic process	7	12	0.00023	0.0047
GO:0019321	P	pentose metabolic process	15	60	0.00025	0.0051
GO:0042446	P	hormone biosynthetic process	15	60	0.00025	0.0051
GO:0006568	P	tryptophan metabolic process	11	34	0.00027	0.0054
GO:0006586	P	indolalkylamine metabolic process	11	34	0.00027	0.0054
GO:0009084	P	glutamine family amino acid biosynthetic process	13	47	0.00028	0.0056
GO:0006796	P	phosphate metabolic process	56	426	0.00028	0.0057
GO:0006793	P	phosphorus metabolic process	56	426	0.00028	0.0057
GO:0007010	P	cytoskeleton organization	44	310	0.00029	0.0058
GO:0009119	P	ribonucleoside metabolic process	23	123	0.00031	0.0061
GO:0006744	P	ubiquinone biosynthetic process	8	18	0.00034	0.0067
GO:0048285	P	organelle fission	22	116	0.00035	0.0069
GO:0048518	P	positive regulation of biological process	39	266	0.00035	0.007
GO:0009451	P	RNA modification	40	276	0.00037	0.0072
GO:0009408	P	response to heat	16	70	0.00038	0.0074
GO:0016579	P	protein deubiquitination	21	109	0.00039	0.0077
GO:0048522	P	positive regulation of cellular process	36	240	0.0004	0.0078
GO:0006241	P	CTP biosynthetic process	10	30	0.00042	0.0079
GO:0046036	P	CTP metabolic process	10	30	0.00042	0.0079
GO:0018377	P	protein myristoylation	10	30	0.00042	0.0079
GO:0006499	P	N-terminal protein myristoylation	10	30	0.00042	0.0079
GO:0006498	P	N-terminal protein lipidation	10	30	0.00042	0.0079
GO:0009208	P	pyrimidine ribonucleoside triphosphate metabolic process	10	30	0.00042	0.0079
GO:0034470	P	ncRNA processing	49	364	0.00041	0.0079
GO:0009148	P	pyrimidine nucleoside triphosphate biosynthetic process	10	30	0.00042	0.0079
GO:0009209	P	pyrimidine ribonucleoside triphosphate biosynthetic process	10	30	0.00042	0.0079
GO:0018319	P	protein amino acid myristoylation	10	30	0.00042	0.0079
GO:0032535	P	regulation of cellular component size	25	143	0.00043	0.008
GO:0090066	P	regulation of anatomical structure size	25	143	0.00043	0.008
GO:0006739	P	NADP metabolic process	26	152	0.00044	0.0084
GO:0009814	P	defense response, incompatible interaction	17	79	0.00046	0.0087
GO:0046131	P	pyrimidine ribonucleoside metabolic process	13	50	0.00046	0.0087
GO:0035194	P	posttranscriptional gene silencing by RNA	15	65	0.00052	0.0098
GO:0008361	P	regulation of cell size	24	137	0.00053	0.01
GO:0015931	P	nucleobase, nucleoside, nucleotide and nucleic acid transport	13	51	0.00055	0.01
GO:0019438	P	aromatic compound biosynthetic process	35	236	0.00057	0.011
GO:0009692	P	ethylene metabolic process	6	10	0.00059	0.011
GO:0009693	P	ethylene biosynthetic process	6	10	0.00059	0.011
GO:0009081	P	branched chain family amino acid metabolic process	11	38	0.00059	0.011
GO:0010260	P	organ senescence	8	20	0.0006	0.011
GO:0006144	P	purine base metabolic process	8	20	0.0006	0.011
GO:0010149	P	senescence	8	20	0.0006	0.011
GO:0007568	P	aging	8	20	0.0006	0.011
GO:0040007	P	growth	29	182	0.0006	0.011
GO:0032508	P	DNA duplex unwinding	5	6	0.00061	0.011
GO:0032392	P	DNA geometric change	5	6	0.00061	0.011
GO:0016049	P	cell growth	23	130	0.00061	0.011
GO:0006833	P	water transport	9	26	0.00064	0.012
GO:0042044	P	fluid transport	9	26	0.00064	0.012
GO:0009071	P	serine family amino acid catabolic process	9	26	0.00064	0.012
GO:0009082	P	branched chain family amino acid biosynthetic process	9	26	0.00064	0.012
GO:0048507	P	meristem development	21	114	0.00066	0.012
GO:0009845	P	seed germination	12	46	0.00074	0.013
GO:0009851	P	auxin biosynthetic process	8	21	0.00077	0.014
GO:0006743	P	ubiquinone metabolic process	8	21	0.00077	0.014
GO:0010212	P	response to ionizing radiation	11	40	0.00084	0.015
GO:0016197	P	endosome transport	6	11	0.00085	0.015
GO:0010038	P	response to metal ion	12	47	0.00087	0.015
GO:0048569	P	post-embryonic organ development	24	143	0.00091	0.016
GO:0048437	P	floral organ development	24	143	0.00091	0.016
GO:0051567	P	histone H3-K9 methylation	14	62	0.00095	0.017
GO:0009850	P	auxin metabolic process	8	22	0.00099	0.017
GO:0009741	P	response to brassinosteroid stimulus	8	22	0.00099	0.017
GO:0019395	P	fatty acid oxidation	15	70	0.001	0.018
GO:0033013	P	tetrapyrrole metabolic process	30	199	0.0011	0.019
GO:0009108	P	coenzyme biosynthetic process	30	199	0.0011	0.019
GO:0046700	P	heterocycle catabolic process	14	63	0.0011	0.019
GO:0006778	P	porphyrin metabolic process	28	181	0.0011	0.019
GO:0034440	P	lipid oxidation	15	71	0.0011	0.02
GO:0006108	P	malate metabolic process	12	49	0.0012	0.02
GO:0042732	P	D-xylose metabolic process	6	12	0.0012	0.02
GO:0006536	P	glutamate metabolic process	8	23	0.0012	0.021
GO:0006816	P	calcium ion transport	8	23	0.0012	0.021
GO:0048589	P	developmental growth	19	105	0.0014	0.024
GO:0006525	P	arginine metabolic process	9	30	0.0015	0.025
GO:0045087	P	innate immune response	24	149	0.0015	0.025
GO:0009684	P	indoleacetic acid biosynthetic process	7	18	0.0015	0.025
GO:0009089	P	lysine biosynthetic process via diaminopimelate	7	18	0.0015	0.025
GO:0009085	P	lysine biosynthetic process	7	18	0.0015	0.025
GO:0009240	P	isopentenyl diphosphate biosynthetic process	23	140	0.0015	0.025
GO:0046451	P	diaminopimelate metabolic process	7	18	0.0015	0.025
GO:0046490	P	isopentenyl diphosphate metabolic process	23	140	0.0015	0.025
GO:0031325	P	positive regulation of cellular metabolic process	27	176	0.0015	0.025
GO:0009893	P	positive regulation of metabolic process	27	177	0.0016	0.027
GO:0006767	P	water-soluble vitamin metabolic process	20	115	0.0016	0.027
GO:0006635	P	fatty acid beta-oxidation	14	67	0.0018	0.03
GO:0006629	P	lipid metabolic process	152	1522	0.0018	0.03
GO:0006401	P	RNA catabolic process	15	75	0.0018	0.03
GO:0006766	P	vitamin metabolic process	24	152	0.0019	0.031
GO:0010182	P	sugar mediated signaling pathway	10	38	0.0019	0.031
GO:0009756	P	carbohydrate mediated signaling	10	38	0.0019	0.031
GO:0009683	P	indoleacetic acid metabolic process	7	19	0.0019	0.031
GO:0006553	P	lysine metabolic process	7	19	0.0019	0.031
GO:0042402	P	cellular biogenic amine catabolic process	8	25	0.0019	0.031
GO:0006546	P	glycine catabolic process	8	25	0.0019	0.031
GO:0010604	P	positive regulation of macromolecule metabolic process	25	162	0.002	0.033
GO:0006888	P	ER to Golgi vesicle-mediated transport	15	76	0.002	0.033
GO:0006563	P	L-serine metabolic process	11	46	0.0022	0.035
GO:0006086	P	acetyl-CoA biosynthetic process from pyruvate	5	9	0.0022	0.035
GO:0051605	P	protein maturation by peptide bond cleavage	6	14	0.0022	0.035
GO:0000469	P	cleavages during rRNA processing	5	9	0.0022	0.035
GO:0071322	P	cellular response to carbohydrate stimulus	10	39	0.0022	0.036
GO:0043543	P	protein amino acid acylation	10	39	0.0022	0.036
GO:0009086	P	methionine biosynthetic process	14	69	0.0023	0.036
GO:0009062	P	fatty acid catabolic process	15	77	0.0023	0.036
GO:0010876	P	lipid localization	18	102	0.0023	0.037
GO:0042440	P	pigment metabolic process	32	230	0.0024	0.038
GO:0000280	P	nuclear division	17	94	0.0024	0.038
GO:0034637	P	cellular carbohydrate biosynthetic process	71	631	0.0024	0.038
GO:0009225	P	nucleotide-sugar metabolic process	7	20	0.0024	0.038
GO:0019953	P	sexual reproduction	20	121	0.0027	0.043
GO:0006612	P	protein targeting to membrane	16	87	0.0028	0.043
GO:0016051	P	carbohydrate biosynthetic process	75	678	0.0028	0.043
GO:0042255	P	ribosome assembly	8	27	0.0029	0.045
GO:0016126	P	sterol biosynthetic process	8	27	0.0029	0.045
GO:0015994	P	chlorophyll metabolic process	19	113	0.0029	0.045
GO:0009113	P	purine base biosynthetic process	6	15	0.0029	0.045
GO:0006955	P	immune response	24	158	0.0029	0.045
GO:0048468	P	cell development	17	96	0.0029	0.045
GO:0002376	P	immune system process	24	158	0.0029	0.045
GO:0006261	P	DNA-dependent DNA replication	23	149	0.003	0.046
GO:0051130	P	positive regulation of cellular component organization	9	34	0.003	0.047
GO:0050826	P	response to freezing	9	34	0.003	0.047
GO:0043244	P	regulation of protein complex disassembly	5	10	0.0031	0.047
GO:0006566	P	threonine metabolic process	5	10	0.0031	0.047
GO:0009742	P	brassinosteroid mediated signaling pathway	5	10	0.0031	0.047
GO:0071367	P	cellular response to brassinosteroid stimulus	5	10	0.0031	0.047
GO:0006259	P	DNA metabolic process	115	1128	0.0034	0.052
GO:0051093	P	negative regulation of developmental process	8	28	0.0035	0.052
GO:0023046	P	signaling process	92	872	0.0035	0.053
GO:0023060	P	signal transmission	92	872	0.0035	0.053
GO:0009913	P	epidermal cell differentiation	14	73	0.0036	0.053
GO:0008544	P	epidermis development	14	73	0.0036	0.053
GO:0007398	P	ectoderm development	14	73	0.0036	0.053
GO:0016125	P	sterol metabolic process	9	35	0.0036	0.054
GO:0033014	P	tetrapyrrole biosynthetic process	24	161	0.0036	0.054
GO:0006366	P	transcription from RNA polymerase II promoter	18	107	0.0037	0.054
GO:0006779	P	porphyrin biosynthetic process	22	143	0.0037	0.056
GO:0006085	P	acetyl-CoA biosynthetic process	6	16	0.0038	0.056
GO:0019288	P	isopentenyl diphosphate biosynthetic process, mevalonate-independent pathway	21	134	0.0038	0.056
GO:0019682	P	glyceraldehyde-3-phosphate metabolic process	21	134	0.0038	0.056
GO:0007059	P	chromosome segregation	17	99	0.0039	0.057
GO:0046185	P	aldehyde catabolic process	10	43	0.0041	0.06
GO:0019856	P	pyrimidine base biosynthetic process	8	29	0.0041	0.061
GO:0010332	P	response to gamma radiation	8	29	0.0041	0.061
GO:0000087	P	M phase of mitotic cell cycle	15	83	0.0043	0.062
GO:0007067	P	mitosis	15	83	0.0043	0.062
GO:0016246	P	RNA interference	12	59	0.0045	0.065
GO:0009891	P	positive regulation of biosynthetic process	24	165	0.0048	0.069
GO:0009076	P	histidine family amino acid biosynthetic process	6	17	0.0048	0.069
GO:0000105	P	histidine biosynthetic process	6	17	0.0048	0.069
GO:0031328	P	positive regulation of cellular biosynthetic process	24	165	0.0048	0.069
GO:0048438	P	floral whorl development	18	111	0.0051	0.074
GO:0046148	P	pigment biosynthetic process	27	195	0.0052	0.076
GO:0045935	P	positive regulation of nucleobase, nucleoside, nucleotide and nucleic acid metabolic process	22	148	0.0054	0.077
GO:0015991	P	ATP hydrolysis coupled proton transport	14	77	0.0054	0.077
GO:0015988	P	energy coupled proton transport, against electrochemical gradient	14	77	0.0054	0.077
GO:0022403	P	cell cycle phase	30	225	0.0055	0.079
GO:0000278	P	mitotic cell cycle	27	196	0.0056	0.08
GO:0006465	P	signal peptide processing	5	12	0.0057	0.081
GO:0009262	P	deoxyribonucleotide metabolic process	5	12	0.0057	0.081
GO:0006265	P	DNA topological change	9	38	0.0057	0.081
GO:0010200	P	response to chitin	9	38	0.0057	0.081
GO:0042398	P	cellular amino acid derivative biosynthetic process	22	149	0.0058	0.081
GO:0051173	P	positive regulation of nitrogen compound metabolic process	22	149	0.0058	0.081
GO:0007049	P	cell cycle	53	463	0.0059	0.083
GO:0055114	P	oxidation reduction	32	246	0.0059	0.083
GO:0032446	P	protein modification by small protein conjugation	14	78	0.0059	0.084
GO:0006560	P	proline metabolic process	6	18	0.006	0.084
GO:0008283	P	cell proliferation	15	87	0.0062	0.087
GO:0044242	P	cellular lipid catabolic process	15	87	0.0062	0.087
GO:0060249	P	anatomical structure homeostasis	11	54	0.0063	0.088
GO:0019243	P	methylglyoxal catabolic process to D-lactate	9	39	0.0066	0.091
GO:0033044	P	regulation of chromosome organization	9	39	0.0066	0.091
GO:0006089	P	lactate metabolic process	9	39	0.0066	0.091
GO:0006346	P	methylation-dependent chromatin silencing	9	39	0.0066	0.091
GO:0045036	P	protein targeting to chloroplast	8	32	0.0068	0.094
GO:0051128	P	regulation of cellular component organization	20	133	0.0069	0.095
GO:0022402	P	cell cycle process	38	310	0.0069	0.095
GO:0042364	P	water-soluble vitamin biosynthetic process	17	106	0.007	0.097
GO:0015995	P	chlorophyll biosynthetic process	14	80	0.0072	0.099
GO:0000279	P	M phase	28	211	0.0075	0.1
GO:0009438	P	methylglyoxal metabolic process	9	40	0.0075	0.1
GO:0051596	P	methylglyoxal catabolic process	9	40	0.0075	0.1
GO:0006207	P	'de novo' pyrimidine base biosynthetic process	7	26	0.008	0.11
GO:0010557	P	positive regulation of macromolecule biosynthetic process	22	154	0.008	0.11
GO:0042439	P	ethanolamine and derivative metabolic process	6	20	0.009	0.12
GO:0048827	P	phyllome development	20	137	0.0091	0.12
GO:0019915	P	lipid storage	8	34	0.0092	0.12
GO:0009097	P	isoleucine biosynthetic process	5	14	0.0095	0.13
GO:0006549	P	isoleucine metabolic process	5	14	0.0095	0.13
GO:0006561	P	proline biosynthetic process	5	14	0.0095	0.13
GO:0042026	P	protein refolding	7	27	0.0095	0.13
GO:0010150	P	leaf senescence	5	14	0.0095	0.13
GO:0032784	P	regulation of RNA elongation	5	14	0.0095	0.13
GO:0006402	P	mRNA catabolic process	12	66	0.0096	0.13
GO:0048467	P	gynoecium development	11	58	0.0099	0.13
GO:0048440	P	carpel development	11	58	0.0099	0.13
GO:0007076	P	mitotic chromosome condensation	6	21	0.011	0.14
GO:0042436	P	indole derivative catabolic process	6	21	0.011	0.14
GO:0043247	P	telomere maintenance in response to DNA damage	6	21	0.011	0.14
GO:0006569	P	tryptophan catabolic process	6	21	0.011	0.14
GO:0046218	P	indolalkylamine catabolic process	6	21	0.011	0.14
GO:0032844	P	regulation of homeostatic process	6	21	0.011	0.14
GO:0042273	P	ribosomal large subunit biogenesis	6	21	0.011	0.14
GO:0032204	P	regulation of telomere maintenance	6	21	0.011	0.14
GO:0030261	P	chromosome condensation	6	21	0.011	0.14
GO:0043101	P	purine salvage	6	21	0.011	0.14
GO:0010431	P	seed maturation	9	43	0.011	0.15
GO:0033043	P	regulation of organelle organization	17	112	0.011	0.15
GO:0045426	P	quinone cofactor biosynthetic process	8	36	0.012	0.16
GO:0000819	P	sister chromatid segregation	8	36	0.012	0.16
GO:0000070	P	mitotic sister chromatid segregation	8	36	0.012	0.16
GO:0005975	P	carbohydrate metabolic process	278	3122	0.012	0.16
GO:0031048	P	chromatin silencing by small RNA	9	44	0.013	0.16
GO:0021700	P	developmental maturation	9	44	0.013	0.16
GO:0006541	P	glutamine metabolic process	9	44	0.013	0.16
GO:0009753	P	response to jasmonic acid stimulus	10	52	0.013	0.16
GO:0008654	P	phospholipid biosynthetic process	39	335	0.013	0.17
GO:0006694	P	steroid biosynthetic process	11	61	0.013	0.17
GO:0010015	P	root morphogenesis	11	61	0.013	0.17
GO:0034623	P	cellular macromolecular complex disassembly	8	37	0.014	0.18
GO:0000723	P	telomere maintenance	10	53	0.014	0.18
GO:0043624	P	cellular protein complex disassembly	8	37	0.014	0.18
GO:0032200	P	telomere organization	10	53	0.014	0.18
GO:0051254	P	positive regulation of RNA metabolic process	20	144	0.014	0.18
GO:0030091	P	protein repair	5	16	0.015	0.19
GO:0006270	P	DNA replication initiation	11	62	0.015	0.19
GO:0009627	P	systemic acquired resistance	11	62	0.015	0.19
GO:0009110	P	vitamin biosynthetic process	18	126	0.015	0.19
GO:0031163	P	metallo-sulfur cluster assembly	14	89	0.016	0.2
GO:0016226	P	iron-sulfur cluster assembly	14	89	0.016	0.2
GO:0043241	P	protein complex disassembly	8	38	0.016	0.2
GO:0032984	P	macromolecular complex disassembly	8	38	0.016	0.2
GO:0070925	P	organelle assembly	11	63	0.016	0.2
GO:0006310	P	DNA recombination	27	216	0.016	0.2
GO:0010817	P	regulation of hormone levels	18	127	0.016	0.2
GO:0022621	P	shoot system development	25	196	0.017	0.21
GO:0048367	P	shoot development	25	196	0.017	0.21
GO:0051052	P	regulation of DNA metabolic process	15	99	0.017	0.21
GO:0022622	P	root system development	14	90	0.017	0.21
GO:0048364	P	root development	14	90	0.017	0.21
GO:0019637	P	organophosphate metabolic process	54	505	0.017	0.21
GO:0009826	P	unidimensional cell growth	10	55	0.017	0.21
GO:0010228	P	vegetative to reproductive phase transition of meristem	20	147	0.017	0.21
GO:0060560	P	developmental growth involved in morphogenesis	10	55	0.017	0.21
GO:0009129	P	pyrimidine nucleoside monophosphate metabolic process	7	31	0.017	0.21
GO:0006526	P	arginine biosynthetic process	5	17	0.018	0.22
GO:0010162	P	seed dormancy	8	39	0.018	0.22
GO:0009226	P	nucleotide-sugar biosynthetic process	5	17	0.018	0.22
GO:0022411	P	cellular component disassembly	8	39	0.018	0.22
GO:0048863	P	stem cell differentiation	5	17	0.018	0.22
GO:0042375	P	quinone cofactor metabolic process	8	39	0.018	0.22
GO:0022611	P	dormancy process	8	39	0.018	0.22
GO:0010035	P	response to inorganic substance	39	344	0.018	0.22
GO:0006312	P	mitotic recombination	6	24	0.018	0.22
GO:0030258	P	lipid modification	23	178	0.019	0.22
GO:0005982	P	starch metabolic process	19	139	0.019	0.23
GO:0009933	P	meristem structural organization	11	65	0.02	0.24
GO:0030422	P	production of siRNA involved in RNA interference	9	48	0.02	0.24
GO:0010628	P	positive regulation of gene expression	19	140	0.02	0.24
GO:0045893	P	positive regulation of transcription, DNA-dependent	19	140	0.02	0.24
GO:0045941	P	positive regulation of transcription	19	140	0.02	0.24
GO:0042445	P	hormone metabolic process	15	102	0.021	0.25
GO:0007062	P	sister chromatid cohesion	10	57	0.021	0.25
GO:0061025	P	membrane fusion	6	25	0.021	0.25
GO:0046470	P	phosphatidylcholine metabolic process	5	18	0.022	0.26
GO:0022900	P	electron transport chain	21	161	0.022	0.26
GO:0048532	P	anatomical structure arrangement	11	67	0.023	0.28
GO:0006644	P	phospholipid metabolic process	51	483	0.024	0.28
GO:0043331	P	response to dsRNA	9	50	0.024	0.28
GO:0016567	P	protein ubiquitination	9	50	0.024	0.28
GO:0031050	P	dsRNA fragmentation	9	50	0.024	0.28
GO:0000394	P	RNA splicing, via endonucleolytic cleavage and ligation	9	50	0.024	0.28
GO:0070918	P	production of small RNA involved in gene silencing by RNA	9	50	0.024	0.28
GO:0071359	P	cellular response to dsRNA	9	50	0.024	0.28
GO:0016138	P	glycoside biosynthetic process	14	95	0.024	0.29
GO:0006368	P	RNA elongation from RNA polymerase II promoter	6	26	0.025	0.29
GO:0006891	P	intra-Golgi vesicle-mediated transport	6	26	0.025	0.29
GO:0010073	P	meristem maintenance	11	68	0.025	0.3
GO:0009697	P	salicylic acid biosynthetic process	7	34	0.026	0.3
GO:0048466	P	androecium development	7	34	0.026	0.3
GO:0048443	P	stamen development	7	34	0.026	0.3
GO:0009095	P	aromatic amino acid family biosynthetic process, prephenate pathway	5	19	0.026	0.3
GO:0048767	P	root hair elongation	5	19	0.026	0.3
GO:0051716	P	cellular response to stimulus	129	1386	0.026	0.3
GO:0051321	P	meiotic cell cycle	14	96	0.026	0.3
GO:0051301	P	cell division	19	145	0.027	0.31
GO:0006812	P	cation transport	51	487	0.027	0.31
GO:0008202	P	steroid metabolic process	11	69	0.028	0.32
GO:0008219	P	cell death	14	97	0.028	0.32
GO:0044270	P	cellular nitrogen compound catabolic process	8	43	0.028	0.32
GO:0016265	P	death	14	97	0.028	0.32
GO:0009696	P	salicylic acid metabolic process	7	35	0.029	0.33
GO:0016143	P	S-glycoside metabolic process	9	52	0.03	0.34
GO:0019757	P	glycosinolate metabolic process	9	52	0.03	0.34
GO:0019760	P	glucosinolate metabolic process	9	52	0.03	0.34
GO:0008284	P	positive regulation of cell proliferation	5	20	0.03	0.34
GO:0016128	P	phytosteroid metabolic process	5	20	0.03	0.34
GO:0016129	P	phytosteroid biosynthetic process	5	20	0.03	0.34
GO:0016131	P	brassinosteroid metabolic process	5	20	0.03	0.34
GO:0016132	P	brassinosteroid biosynthetic process	5	20	0.03	0.34
GO:0048653	P	anther development	5	20	0.03	0.34
GO:0048366	P	leaf development	16	118	0.031	0.35
GO:0006302	P	double-strand break repair	14	99	0.032	0.36
GO:0009173	P	pyrimidine ribonucleoside monophosphate metabolic process	6	28	0.032	0.36
GO:0006304	P	DNA modification	13	90	0.033	0.37
GO:0042742	P	defense response to bacterium	11	72	0.035	0.39
GO:0042257	P	ribosomal subunit assembly	5	21	0.035	0.39
GO:0048588	P	developmental cell growth	7	37	0.036	0.4
GO:0006613	P	cotranslational protein targeting to membrane	6	29	0.037	0.41
GO:0006614	P	SRP-dependent cotranslational protein targeting to membrane	6	29	0.037	0.41
GO:0009617	P	response to bacterium	12	82	0.037	0.41
GO:0009966	P	regulation of signal transduction	10	64	0.039	0.43
GO:0023051	P	regulation of signaling process	10	64	0.039	0.43
GO:0009414	P	response to water deprivation	9	55	0.039	0.43
GO:0009887	P	organ morphogenesis	21	173	0.04	0.44
GO:0006518	P	peptide metabolic process	7	38	0.04	0.44
GO:0006002	P	fructose 6-phosphate metabolic process	7	38	0.04	0.44
GO:0046578	P	regulation of Ras protein signal transduction	5	22	0.041	0.45
GO:0051056	P	regulation of small GTPase mediated signal transduction	5	22	0.041	0.45
GO:0007265	P	Ras protein signal transduction	5	22	0.041	0.45
GO:0032011	P	ARF protein signal transduction	5	22	0.041	0.45
GO:0032012	P	regulation of ARF protein signal transduction	5	22	0.041	0.45
GO:0046488	P	phosphatidylinositol metabolic process	6	30	0.042	0.45
GO:0010638	P	positive regulation of organelle organization	6	30	0.042	0.45
GO:0009130	P	pyrimidine nucleoside monophosphate biosynthetic process	6	30	0.042	0.45
GO:0006661	P	phosphatidylinositol biosynthetic process	6	30	0.042	0.45
GO:0070972	P	protein localization in endoplasmic reticulum	6	30	0.042	0.45
GO:0045047	P	protein targeting to ER	6	30	0.042	0.45
GO:0019252	P	starch biosynthetic process	16	123	0.042	0.45
GO:0009886	P	post-embryonic morphogenesis	16	124	0.044	0.48
GO:0046854	P	phosphoinositide phosphorylation	7	39	0.045	0.48
GO:0046834	P	lipid phosphorylation	7	39	0.045	0.48
GO:0010646	P	regulation of cell communication	10	66	0.045	0.49
GO:0006468	P	protein amino acid phosphorylation	9	57	0.046	0.49
GO:0006595	P	polyamine metabolic process	6	31	0.047	0.5
GO:0012501	P	programmed cell death	11	76	0.047	0.5
GO:0031408	P	oxylipin biosynthetic process	11	76	0.047	0.5
GO:0006979	P	response to oxidative stress	49	485	0.048	0.51
GO:0006289	P	nucleotide-excision repair	10	67	0.049	0.52
GO:0007127	P	meiosis I	10	67	0.049	0.52
GO:0009642	P	response to light intensity	10	67	0.049	0.52
GO:0006760	P	folic acid and derivative metabolic process	7	40	0.049	0.52
GO:0006869	P	lipid transport	10	68	0.052	0.56
GO:0048563	P	post-embryonic organ morphogenesis	9	59	0.054	0.57
GO:0048444	P	floral organ morphogenesis	9	59	0.054	0.57
GO:0048469	P	cell maturation	7	41	0.054	0.57
GO:0048765	P	root hair cell differentiation	7	41	0.054	0.57
GO:0048764	P	trichoblast maturation	7	41	0.054	0.57
GO:0009251	P	glucan catabolic process	8	50	0.055	0.57
GO:0006000	P	fructose metabolic process	8	50	0.055	0.57
GO:0048481	P	ovule development	8	50	0.055	0.57
GO:0006306	P	DNA methylation	12	88	0.055	0.57
GO:0006305	P	DNA alkylation	12	88	0.055	0.57
GO:0007126	P	meiosis	12	88	0.055	0.57
GO:0051327	P	M phase of meiotic cell cycle	12	88	0.055	0.57
GO:0071310	P	cellular response to organic substance	38	367	0.057	0.59
GO:0006952	P	defense response	44	435	0.057	0.6
GO:0030029	P	actin filament-based process	16	129	0.058	0.6
GO:0006112	P	energy reserve metabolic process	6	33	0.058	0.6
GO:0006636	P	unsaturated fatty acid biosynthetic process	6	33	0.058	0.6
GO:0005977	P	glycogen metabolic process	6	33	0.058	0.6
GO:0033559	P	unsaturated fatty acid metabolic process	6	33	0.058	0.6
GO:0006662	P	glycerol ether metabolic process	12	89	0.059	0.6
GO:0018904	P	organic ether metabolic process	12	89	0.059	0.6
GO:0019932	P	second-messenger-mediated signaling	5	25	0.061	0.62
GO:0031407	P	oxylipin metabolic process	11	80	0.062	0.63
GO:0048645	P	organ formation	9	61	0.063	0.64
GO:0030036	P	actin cytoskeleton organization	15	121	0.065	0.66
GO:0033554	P	cellular response to stress	96	1048	0.065	0.66
GO:0010054	P	trichoblast differentiation	7	43	0.065	0.67
GO:0010053	P	root epidermal cell differentiation	7	43	0.065	0.67
GO:0009738	P	abscisic acid mediated signaling pathway	5	26	0.068	0.69
GO:0009772	P	photosynthetic electron transport in photosystem II	5	26	0.068	0.69
GO:0006811	P	ion transport	53	545	0.068	0.69
GO:0043067	P	regulation of programmed cell death	8	53	0.07	0.71
GO:0009862	P	systemic acquired resistance, salicylic acid mediated signaling pathway	6	35	0.071	0.72
GO:0009867	P	jasmonic acid mediated signaling pathway	7	44	0.071	0.72
GO:0007020	P	microtubule nucleation	6	35	0.071	0.72
GO:0009074	P	aromatic amino acid family catabolic process	7	44	0.071	0.72
GO:0071395	P	cellular response to jasmonic acid stimulus	7	44	0.071	0.72
GO:0006357	P	regulation of transcription from RNA polymerase II promoter	6	35	0.071	0.72
GO:0010941	P	regulation of cell death	9	63	0.072	0.73
GO:0042278	P	purine nucleoside metabolic process	10	73	0.074	0.74
GO:0046128	P	purine ribonucleoside metabolic process	10	73	0.074	0.74
GO:0007131	P	reciprocal meiotic recombination	8	54	0.075	0.75
GO:0009174	P	pyrimidine ribonucleoside monophosphate biosynthetic process	5	27	0.076	0.76
GO:0071215	P	cellular response to abscisic acid stimulus	5	27	0.076	0.76
GO:0046049	P	UMP metabolic process	5	27	0.076	0.76
GO:0006222	P	UMP biosynthetic process	5	27	0.076	0.76
GO:0030042	P	actin filament depolymerization	5	27	0.076	0.76
GO:0051261	P	protein depolymerization	5	27	0.076	0.76
GO:0061024	P	membrane organization	24	221	0.077	0.76
GO:0035195	P	gene silencing by miRNA	7	45	0.077	0.76
GO:0010026	P	trichome differentiation	7	45	0.077	0.76
GO:0035315	P	hair cell differentiation	7	45	0.077	0.76
GO:0048646	P	anatomical structure formation involved in morphogenesis	12	94	0.078	0.77
GO:0006721	P	terpenoid metabolic process	14	115	0.08	0.79
GO:0080135	P	regulation of cellular response to stress	8	55	0.081	0.8
GO:0048449	P	floral organ formation	8	55	0.081	0.8
GO:0006752	P	group transfer coenzyme metabolic process	9	65	0.083	0.81
GO:0019761	P	glucosinolate biosynthetic process	7	46	0.084	0.82
GO:0031399	P	regulation of protein modification process	7	46	0.084	0.82
GO:0016144	P	S-glycoside biosynthetic process	7	46	0.084	0.82
GO:0019758	P	glycosinolate biosynthetic process	7	46	0.084	0.82
GO:0009695	P	jasmonic acid biosynthetic process	5	28	0.085	0.83
GO:0006367	P	transcription initiation from RNA polymerase II promoter	5	28	0.085	0.83
GO:0042127	P	regulation of cell proliferation	6	37	0.086	0.83
GO:0009644	P	response to high light intensity	8	56	0.087	0.85
GO:0040008	P	regulation of growth	8	56	0.087	0.85
GO:0006771	P	riboflavin metabolic process	5	29	0.094	0.9
GO:0042727	P	riboflavin and derivative biosynthetic process	5	29	0.094	0.9
GO:0010310	P	regulation of hydrogen peroxide metabolic process	5	29	0.094	0.9
GO:0043173	P	nucleotide salvage	5	29	0.094	0.9
GO:0009231	P	riboflavin biosynthetic process	5	29	0.094	0.9
GO:0000910	P	cytokinesis	12	98	0.097	0.93
GO:0009620	P	response to fungus	14	119	0.097	0.93
GO:0010016	P	shoot morphogenesis	18	162	0.098	0.94
GO:0000226	P	microtubule cytoskeleton organization	17	152	0.1	0.97
GO:0005992	P	trehalose biosynthetic process	6	39	0.1	0.97
GO:0080010	P	regulation of oxygen and reactive oxygen species metabolic process	5	30	0.1	0.98
GO:0000165	P	MAPKKK cascade	5	30	0.1	0.98
GO:0042726	P	riboflavin and derivative metabolic process	5	30	0.1	0.98
GO:0008154	P	actin polymerization or depolymerization	5	30	0.1	0.98
GO:0045595	P	regulation of cell differentiation	5	30	0.1	0.98
GO:0007243	P	protein kinase cascade	5	30	0.1	0.98
GO:0016114	P	terpenoid biosynthetic process	13	110	0.1	0.99
GO:0009694	P	jasmonic acid metabolic process	5	32	0.12	1
GO:0051656	P	establishment of organelle localization	9	79	0.18	1
GO:0009698	P	phenylpropanoid metabolic process	7	106	0.71	1
GO:0009699	P	phenylpropanoid biosynthetic process	6	61	0.35	1
GO:0051493	P	regulation of cytoskeleton organization	5	44	0.28	1
GO:0006308	P	DNA catabolic process	7	69	0.3	1
GO:0016108	P	tetraterpenoid metabolic process	7	75	0.38	1
GO:0016109	P	tetraterpenoid biosynthetic process	6	71	0.48	1
GO:0048585	P	negative regulation of response to stimulus	6	68	0.44	1
GO:0048583	P	regulation of response to stimulus	13	137	0.28	1
GO:0050832	P	defense response to fungus	11	94	0.13	1
GO:0050776	P	regulation of immune response	6	61	0.35	1
GO:0046489	P	phosphoinositide biosynthetic process	7	121	0.82	1
GO:0046486	P	glycerolipid metabolic process	23	330	0.72	1
GO:0009765	P	photosynthesis, light harvesting	9	81	0.2	1
GO:0034285	P	response to disaccharide stimulus	6	46	0.17	1
GO:0045491	P	xylan metabolic process	6	51	0.22	1
GO:0006275	P	regulation of DNA replication	6	66	0.42	1
GO:0023033	P	signaling pathway	6	254	1	1
GO:0051252	P	regulation of RNA metabolic process	115	1836	0.99	1
GO:0044036	P	cell wall macromolecule metabolic process	13	162	0.49	1
GO:0009863	P	salicylic acid mediated signaling pathway	6	49	0.2	1
GO:0006887	P	exocytosis	7	93	0.58	1
GO:0042558	P	pteridine and derivative metabolic process	5	42	0.25	1
GO:0043413	P	macromolecule glycosylation	21	212	0.17	1
GO:0035303	P	regulation of dephosphorylation	6	47	0.18	1
GO:0044042	P	glucan metabolic process	44	463	0.11	1
GO:0010267	P	production of ta-siRNAs involved in RNA interference	5	36	0.17	1
GO:0010410	P	hemicellulose metabolic process	9	104	0.43	1
GO:0048638	P	regulation of developmental growth	7	54	0.15	1
GO:0033205	P	cytokinesis during cell cycle	8	64	0.14	1
GO:0009415	P	response to water	9	166	0.89	1
GO:0042545	P	cell wall modification	6	93	0.72	1
GO:0006974	P	response to DNA damage stimulus	61	667	0.12	1
GO:0009648	P	photoperiodism	5	56	0.45	1
GO:0022406	P	membrane docking	5	37	0.18	1
GO:0006338	P	chromatin remodeling	7	54	0.15	1
GO:0010075	P	regulation of meristem growth	5	38	0.19	1
GO:0035304	P	regulation of protein amino acid dephosphorylation	5	43	0.26	1
GO:0045449	P	regulation of transcription	114	1829	0.99	1
GO:0042793	P	transcription from plastid promoter	5	47	0.32	1
GO:0009733	P	response to auxin stimulus	10	248	0.99	1
GO:0002682	P	regulation of immune system process	6	61	0.35	1
GO:0009737	P	response to abscisic acid stimulus	9	78	0.17	1
GO:0006486	P	protein amino acid glycosylation	21	212	0.17	1
GO:0006487	P	protein amino acid N-linked glycosylation	7	58	0.18	1
GO:0042219	P	cellular amino acid derivative catabolic process	9	72	0.13	1
GO:0009605	P	response to external stimulus	21	261	0.47	1
GO:0045088	P	regulation of innate immune response	6	59	0.32	1
GO:0070085	P	glycosylation	21	212	0.17	1
GO:0048573	P	photoperiodism, flowering	5	56	0.45	1
GO:0010382	P	cellular cell wall macromolecule metabolic process	6	101	0.79	1
GO:0010383	P	cell wall polysaccharide metabolic process	11	109	0.24	1
GO:0035196	P	production of miRNAs involved in gene silencing by miRNA	6	43	0.14	1
GO:0042138	P	meiotic DNA double-strand break formation	5	33	0.13	1
GO:0031348	P	negative regulation of defense response	5	45	0.29	1
GO:0044093	P	positive regulation of molecular function	5	94	0.85	1
GO:0009767	P	photosynthetic electron transport chain	10	83	0.13	1
GO:0006664	P	glycolipid metabolic process	5	64	0.56	1
GO:0007389	P	pattern specification process	7	71	0.33	1
GO:0051667	P	establishment of plastid localization	7	65	0.26	1
GO:0051704	P	multi-organism process	43	531	0.41	1
GO:0031668	P	cellular response to extracellular stimulus	5	69	0.62	1
GO:0016117	P	carotenoid biosynthetic process	6	71	0.48	1
GO:0016116	P	carotenoid metabolic process	7	75	0.38	1
GO:0006800	P	oxygen and reactive oxygen species metabolic process	22	274	0.47	1
GO:0019219	P	regulation of nucleobase, nucleoside, nucleotide and nucleic acid metabolic process	125	1901	0.97	1
GO:0009657	P	plastid organization	17	213	0.49	1
GO:0000271	P	polysaccharide biosynthetic process	36	475	0.57	1
GO:0050790	P	regulation of catalytic activity	11	143	0.55	1
GO:0009889	P	regulation of biosynthetic process	143	1963	0.78	1
GO:0031347	P	regulation of defense response	8	93	0.44	1
GO:0051174	P	regulation of phosphorus metabolic process	10	114	0.4	1
GO:0070192	P	chromosome organization involved in meiosis	5	33	0.13	1
GO:0042542	P	response to hydrogen peroxide	21	254	0.42	1
GO:0000724	P	double-strand break repair via homologous recombination	7	75	0.38	1
GO:0010027	P	thylakoid membrane organization	9	115	0.54	1
GO:0051171	P	regulation of nitrogen compound metabolic process	126	1906	0.97	1
GO:0009311	P	oligosaccharide metabolic process	18	214	0.4	1
GO:0009312	P	oligosaccharide biosynthetic process	8	65	0.15	1
GO:0042401	P	cellular biogenic amine biosynthetic process	5	52	0.39	1
GO:0070882	P	cellular cell wall organization or biogenesis	11	170	0.76	1
GO:0009250	P	glucan biosynthetic process	29	332	0.29	1
GO:0070887	P	cellular response to chemical stimulus	55	602	0.13	1
GO:0010564	P	regulation of cell cycle process	8	94	0.45	1
GO:0051640	P	organelle localization	10	85	0.14	1
GO:0010556	P	regulation of macromolecule biosynthetic process	139	1940	0.83	1
GO:0070301	P	cellular response to hydrogen peroxide	14	216	0.78	1
GO:0007031	P	peroxisome organization	7	78	0.41	1
GO:0070838	P	divalent metal ion transport	9	97	0.35	1
GO:0000272	P	polysaccharide catabolic process	16	261	0.85	1
GO:0033692	P	cellular polysaccharide biosynthetic process	35	452	0.53	1
GO:0030244	P	cellulose biosynthetic process	9	140	0.75	1
GO:0008033	P	tRNA processing	12	146	0.46	1
GO:0009100	P	glycoprotein metabolic process	21	225	0.24	1
GO:0009101	P	glycoprotein biosynthetic process	21	224	0.23	1
GO:0000023	P	maltose metabolic process	5	70	0.63	1
GO:0009856	P	pollination	5	247	1	1
GO:0031123	P	RNA 3'-end processing	6	47	0.18	1
GO:0000904	P	cell morphogenesis involved in differentiation	8	59	0.11	1
GO:0034050	P	host programmed cell death induced by symbiont	8	64	0.14	1
GO:0034754	P	cellular hormone metabolic process	9	78	0.17	1
GO:0006497	P	protein amino acid lipidation	15	142	0.16	1
GO:0009744	P	response to sucrose stimulus	6	46	0.17	1
GO:0005978	P	glycogen biosynthetic process	5	33	0.13	1
GO:0001522	P	pseudouridine synthesis	7	96	0.62	1
GO:0010363	P	regulation of plant-type hypersensitive response	6	47	0.18	1
GO:0019220	P	regulation of phosphate metabolic process	10	114	0.4	1
GO:0019222	P	regulation of metabolic process	186	2251	0.2	1
GO:0006470	P	protein amino acid dephosphorylation	5	44	0.28	1
GO:0006281	P	DNA repair	55	646	0.27	1
GO:0009965	P	leaf morphogenesis	11	105	0.21	1
GO:0006073	P	cellular glucan metabolic process	36	416	0.28	1
GO:0022904	P	respiratory electron transport chain	6	51	0.22	1
GO:0007154	P	cell communication	18	368	0.98	1
GO:0000725	P	recombinational repair	7	75	0.38	1
GO:0071446	P	cellular response to salicylic acid stimulus	6	49	0.2	1
GO:0009725	P	response to hormone stimulus	28	392	0.69	1
GO:0034976	P	response to endoplasmic reticulum stress	6	51	0.22	1
GO:0042157	P	lipoprotein metabolic process	15	142	0.16	1
GO:0042158	P	lipoprotein biosynthetic process	15	142	0.16	1
GO:0015674	P	di-, tri-valent inorganic cation transport	10	118	0.44	1
GO:0071669	P	plant-type cell wall organization or biogenesis	13	121	0.17	1
GO:0009751	P	response to salicylic acid stimulus	6	51	0.22	1
GO:0046903	P	secretion	9	102	0.4	1
GO:0051606	P	detection of stimulus	6	54	0.26	1
GO:0010090	P	trichome morphogenesis	6	40	0.11	1
GO:0080134	P	regulation of response to stress	11	104	0.2	1
GO:0006355	P	regulation of transcription, DNA-dependent	113	1825	0.99	1
GO:0006350	P	transcription	170	2797	1	1
GO:0006351	P	transcription, DNA-dependent	170	2795	1	1
GO:0006352	P	transcription initiation	10	96	0.23	1
GO:0034599	P	cellular response to oxidative stress	16	228	0.68	1
GO:0032774	P	RNA biosynthetic process	170	2795	1	1
GO:0009991	P	response to extracellular stimulus	6	71	0.48	1
GO:0009611	P	response to wounding	7	100	0.66	1
GO:0030384	P	phosphoinositide metabolic process	14	228	0.83	1
GO:0048278	P	vesicle docking	5	37	0.18	1
GO:0005984	P	disaccharide metabolic process	15	191	0.52	1
GO:0030243	P	cellulose metabolic process	17	187	0.3	1
GO:0006643	P	membrane lipid metabolic process	6	95	0.74	1
GO:0009247	P	glycolipid biosynthetic process	5	59	0.49	1
GO:0032870	P	cellular response to hormone stimulus	16	237	0.74	1
GO:0032879	P	regulation of localization	7	52	0.13	1
GO:0010207	P	photosystem II assembly	9	103	0.41	1
GO:0016137	P	glycoside metabolic process	18	174	0.15	1
GO:0009668	P	plastid membrane organization	9	115	0.54	1
GO:0045017	P	glycerolipid biosynthetic process	12	202	0.85	1
GO:0010468	P	regulation of gene expression	159	2042	0.49	1
GO:0071704	P	organic substance metabolic process	7	55	0.16	1
GO:0046351	P	disaccharide biosynthetic process	7	51	0.12	1
GO:0034614	P	cellular response to reactive oxygen species	16	226	0.67	1
GO:0018298	P	protein-chromophore linkage	13	132	0.24	1
GO:0051726	P	regulation of cell cycle	16	200	0.49	1
GO:0071495	P	cellular response to endogenous stimulus	20	269	0.6	1
GO:0080090	P	regulation of primary metabolic process	157	2037	0.54	1
GO:0015977	P	carbon fixation	7	52	0.13	1
GO:0035266	P	meristem growth	5	38	0.19	1
GO:0015979	P	photosynthesis	53	570	0.12	1
GO:0009755	P	hormone-mediated signaling pathway	16	237	0.74	1
GO:0044419	P	interspecies interaction between organisms	5	64	0.56	1
GO:0000911	P	cytokinesis by cell plate formation	8	63	0.14	1
GO:0060255	P	regulation of macromolecule metabolic process	172	2117	0.28	1
GO:0000302	P	response to reactive oxygen species	27	278	0.15	1
GO:0048878	P	chemical homeostasis	10	131	0.56	1
GO:0019439	P	aromatic compound catabolic process	7	95	0.61	1
GO:0048509	P	regulation of meristem development	6	48	0.19	1
GO:0046474	P	glycerophospholipid biosynthetic process	12	170	0.66	1
GO:0032940	P	secretion by cell	9	102	0.4	1
GO:0042744	P	hydrogen peroxide catabolic process	14	215	0.77	1
GO:0007346	P	regulation of mitotic cell cycle	6	89	0.69	1
GO:0016044	P	cellular membrane organization	19	199	0.22	1
GO:0016042	P	lipid catabolic process	18	173	0.15	1
GO:0045488	P	pectin metabolic process	6	136	0.95	1
GO:0065009	P	regulation of molecular function	13	152	0.41	1
GO:0009719	P	response to endogenous stimulus	35	431	0.42	1
GO:0042546	P	cell wall biogenesis	11	166	0.73	1
GO:0016311	P	dephosphorylation	6	111	0.85	1
GO:0050801	P	ion homeostasis	6	90	0.7	1
GO:0007129	P	synapsis	5	33	0.13	1
GO:0023052	P	signaling	98	1201	0.32	1
GO:0043085	P	positive regulation of catalytic activity	5	94	0.85	1
GO:0044247	P	cellular polysaccharide catabolic process	6	89	0.69	1
GO:0009555	P	pollen development	8	67	0.17	1
GO:0009664	P	plant-type cell wall organization	10	105	0.31	1
GO:0000737	P	DNA catabolic process, endonucleolytic	6	52	0.24	1
GO:0046467	P	membrane lipid biosynthetic process	6	66	0.42	1
GO:0030001	P	metal ion transport	16	287	0.92	1
GO:0055080	P	cation homeostasis	6	82	0.61	1
GO:0055082	P	cellular chemical homeostasis	7	89	0.54	1
GO:0055085	P	transmembrane transport	51	670	0.57	1
GO:0009832	P	plant-type cell wall biogenesis	5	49	0.35	1
GO:0005976	P	polysaccharide metabolic process	58	808	0.73	1
GO:0005991	P	trehalose metabolic process	6	45	0.16	1
GO:0042743	P	hydrogen peroxide metabolic process	18	263	0.73	1
GO:0051644	P	plastid localization	7	65	0.26	1
GO:0006650	P	glycerophospholipid metabolic process	23	297	0.53	1
GO:0031326	P	regulation of cellular biosynthetic process	142	1962	0.8	1
GO:0031323	P	regulation of cellular metabolic process	159	2118	0.66	1
GO:0019751	P	polyol metabolic process	8	80	0.3	1
GO:0071496	P	cellular response to external stimulus	5	69	0.62	1
GO:0009626	P	plant-type hypersensitive response	8	64	0.14	1
GO:0019684	P	photosynthesis, light reaction	32	329	0.13	1
GO:0071554	P	cell wall organization or biogenesis	32	584	0.98	1
GO:0071555	P	cell wall organization	21	447	0.99	1
GO:0009902	P	chloroplast relocation	7	65	0.26	1
GO:0006400	P	tRNA modification	7	58	0.18	1
GO:0044264	P	cellular polysaccharide metabolic process	45	616	0.67	1
GO:0042773	P	ATP synthesis coupled electron transport	5	42	0.25	1
GO:0009658	P	chloroplast organization	12	132	0.34	1
GO:0007015	P	actin filament organization	12	109	0.16	1
GO:0007017	P	microtubule-based process	41	458	0.21	1
GO:0007018	P	microtubule-based movement	9	252	1	1
GO:0002252	P	immune effector process	5	48	0.33	1
Significant terms in Biological Process GO enrichment analysis are highlighted in red.
Background/Reference was Barley Uniprot ID database
Input list contained 4699 proteins identified in the paired barley anther proteome
